# Supplementary material for: Bilateral muscle compensation occurs with a unilateral rotator cuff tear: A modeling study
Source: PLoS One. 2025 Sep 29;20(9):e0333103. doi: 10.1371/journal.pone.0333103 (PMC12478950; doi:10.1371/journal.pone.0333103)
Supplement: S1 File — (OSIM) [file pone.0333103.s001.osim]

<?xml version="1.0" encoding="UTF-8" ?>
<OpenSimDocument Version="30000">
	<Model name="MoBL_ARMS_Upper_Limb_Model_OpenSim">
		<defaults>
			<ControlLinear name="default">
				<is_model_control>true</is_model_control>
				<extrapolate>true</extrapolate>
				<default_min>0.02</default_min>
				<default_max>1</default_max>
				<filter_on>false</filter_on>
				<use_steps>true</use_steps>
				<x_nodes />
				<min_nodes />
				<max_nodes />
				<kp>100</kp>
				<kv>20</kv>
			</ControlLinear>
			<CoordinateActuator name="default">
				<!--Flag indicating whether the force is disabled or not. Disabled means that the force is not active in subsequent dynamics realizations.-->
				<isDisabled>false</isDisabled>
				<!--Minimum allowed value for control signal. Used primarily when solving for control values.-->
				<min_control>-Inf</min_control>
				<!--Maximum allowed value for control signal. Used primarily when solving for control values.-->
				<max_control>Inf</max_control>
				<!--Name of the generalized coordinate to which the actuator applies.-->
				<coordinate>Unassigned</coordinate>
				<!--The maximum generalized force produced by this actuator.-->
				<optimal_force>1000</optimal_force>
			</CoordinateActuator>
			<PointActuator name="default">
				<!--Flag indicating whether the force is disabled or not. Disabled means that the force is not active in subsequent dynamics realizations.-->
				<isDisabled>false</isDisabled>
				<!--Minimum allowed value for control signal. Used primarily when solving for control values.-->
				<min_control>-Inf</min_control>
				<!--Maximum allowed value for control signal. Used primarily when solving for control values.-->
				<max_control>Inf</max_control>
				<!--Name of Body to which this actuator is applied.-->
				<body></body>
				<!--Location of application point; in body frame unless point_is_global=true-->
				<point>0 0 0</point>
				<!--Interpret point in Ground frame if true; otherwise, body frame.-->
				<point_is_global>false</point_is_global>
				<!--Force application direction; in body frame unless force_is_global=true.-->
				<direction>-1 -0 -0</direction>
				<!--Interpret direction in Ground frame if true; otherwise, body frame.-->
				<force_is_global>true</force_is_global>
				<!--The maximum force produced by this actuator when fully activated.-->
				<optimal_force>1000</optimal_force>
			</PointActuator>
			<TorqueActuator name="default">
				<!--Flag indicating whether the force is disabled or not. Disabled means that the force is not active in subsequent dynamics realizations.-->
				<isDisabled>false</isDisabled>
				<!--Minimum allowed value for control signal. Used primarily when solving for control values.-->
				<min_control>-Inf</min_control>
				<!--Maximum allowed value for control signal. Used primarily when solving for control values.-->
				<max_control>Inf</max_control>
				<!--Name of Body to which the torque actuator is applied.-->
				<bodyA></bodyA>
				<!--Name of Body to which the equal and opposite torque is applied.-->
				<bodyB></bodyB>
				<!--Interpret axis in Ground frame if true; otherwise, body A's frame.-->
				<torque_is_global>true</torque_is_global>
				<!--Fixed direction about which torque is applied, in Ground or body A frame depending on 'torque_is_global' property.-->
				<axis>-1 -0 -0</axis>
				<!--The maximum torque produced by this actuator when fully activated.-->
				<optimal_force>1</optimal_force>
			</TorqueActuator>
			<Thelen2003Muscle name="default">
				<!--Flag indicating whether the force is disabled or not. Disabled means that the force is not active in subsequent dynamics realizations.-->
				<isDisabled>false</isDisabled>
				<!--Minimum allowed value for control signal. Used primarily when solving for control values.-->
				<min_control>0.01</min_control>
				<!--Maximum allowed value for control signal. Used primarily when solving for control values.-->
				<max_control>1</max_control>
				<!--The set of points defining the path of the muscle.-->
				<GeometryPath>
					<!--The set of points defining the path-->
					<PathPointSet>
						<objects />
						<groups />
					</PathPointSet>
					<!--The wrap objecs that are associated with this path-->
					<PathWrapSet>
						<objects />
						<groups />
					</PathWrapSet>
					<!--Used to display the path in the 3D window-->
					<VisibleObject name="display">
						<!--Set of geometry files and associated attributes, allow .vtp, .stl, .obj-->
						<GeometrySet>
							<objects />
							<groups />
						</GeometrySet>
						<!--Three scale factors for display purposes: scaleX scaleY scaleZ-->
						<scale_factors> 1 1 1</scale_factors>
						<!--transform relative to owner specified as 3 rotations (rad) followed by 3 translations rX rY rZ tx ty tz-->
						<transform> 0 0 0 0 0 0</transform>
						<!--Whether to show a coordinate frame-->
						<show_axes>false</show_axes>
						<!--Display Pref. 0:Hide 1:Wire 3:Flat 4:Shaded Can be overriden for individual geometries-->
						<display_preference>4</display_preference>
					</VisibleObject>
				</GeometryPath>
				<!--The maximum force this actuator can produce.-->
				<optimal_force>1</optimal_force>
				<!--Maximum isometric force that the fibers can generate-->
				<max_isometric_force>546</max_isometric_force>
				<!--Optimal length of the muscle fibers-->
				<optimal_fiber_length>0.0535</optimal_fiber_length>
				<!--Resting length of the tendon-->
				<tendon_slack_length>0.078</tendon_slack_length>
				<!--Angle between tendon and fibers at optimal fiber length expressed in radians-->
				<pennation_angle_at_optimal>0.13962634</pennation_angle_at_optimal>
				<!--Maximum contraction velocity of the fibers, in optimal fiberlengths/second-->
				<max_contraction_velocity>10</max_contraction_velocity>
				<!--time constant for ramping up muscle activation-->
				<activation_time_constant>0.015</activation_time_constant>
				<!--time constant for ramping down of muscle activation-->
				<deactivation_time_constant>0.05</deactivation_time_constant>
				<!--tendon strain at maximum isometric muscle force-->
				<FmaxTendonStrain>0.033</FmaxTendonStrain>
				<!--passive muscle strain at maximum isometric muscle force-->
				<FmaxMuscleStrain>0.6</FmaxMuscleStrain>
				<!--shape factor for Gaussian active muscle force-length relationship-->
				<KshapeActive>0.5</KshapeActive>
				<!--exponential shape factor for passive force-length relationship-->
				<KshapePassive>4</KshapePassive>
				<!--force-velocity shape factor-->
				<Af>0.3</Af>
				<!--maximum normalized lengthening force-->
				<Flen>1.8</Flen>
			</Thelen2003Muscle>
			<CMC_Joint name="default">
				<!--Flag (true or false) indicating whether or not a task is enabled.-->
				<on>false</on>
				<!--Weight with which a task is tracked relative to other tasks. To track a task more tightly, make the weight larger.-->
				<weight> 1 1 1</weight>
				<!--Name of body frame with respect to which a tracking objective is specified. The special name 'center_of_mass' refers to the system center of mass. This property is not used for tracking joint angles.-->
				<wrt_body>-1</wrt_body>
				<!--Name of body frame in which the tracking objectives are expressed.  This property is not used for tracking joint angles.-->
				<express_body>-1</express_body>
				<!--Array of 3 flags (each true or false) specifying whether a component of a task is active.  For example, tracking the trajectory of a point in space could have three components (x,y,z).  This allows each of those to be made active (true) or inactive (false).  A task for tracking a joint coordinate only has one component.-->
				<active>false false false </active>
				<!--Position error feedback gain (stiffness). To achieve critical damping of errors, choose kv = 2*sqrt(kp).-->
				<kp> 1 1 1</kp>
				<!--Velocity error feedback gain (damping). To achieve critical damping of errors, choose kv = 2*sqrt(kp).-->
				<kv> 1 1 1</kv>
				<!--Feedforward acceleration gain.  This is normally set to 1.0, so no gain.-->
				<ka> 1 1 1</ka>
				<!--Direction vector[3] for component 0 of a task. Joint tasks do not use this propery.-->
				<r0> 0 0 0</r0>
				<!--Direction vector[3] for component 1 of a task. Joint tasks do not use this property.-->
				<r1> 0 0 0</r1>
				<!--Direction vector[3] for component 2 of a task. Joint tasks do not use this property.-->
				<r2> 0 0 0</r2>
				<!--Name of the coordinate to be tracked.-->
				<coordinate />
				<!--Error limit on the tracking accuracy for this coordinate. If the tracking errors approach this limit, the weighting for this coordinate is increased. -->
				<limit>0</limit>
			</CMC_Joint>
		</defaults>
		<credits>Katherine R. Saul, Wendy M. Murray, Craig M. Goehler, Melissa Daly, Meghan E. Vidt, Dustin L. Crouch</credits>
		<publications>Comp Meth Biomech Biomed Eng 2014</publications>
		<length_units>meters</length_units>
		<force_units>N</force_units>
		<!--Acceleration due to gravity.-->
		<gravity> 0 -9.80665 0</gravity>
		<!--Bodies in the model.-->
		<BodySet>
			<objects>
				<Body name="ground">
					<mass>0</mass>
					<mass_center> 0 0 0</mass_center>
					<inertia_xx>1</inertia_xx>
					<inertia_yy>1</inertia_yy>
					<inertia_zz>1</inertia_zz>
					<inertia_xy>0</inertia_xy>
					<inertia_xz>0</inertia_xz>
					<inertia_yz>0</inertia_yz>
					<!--Joint that connects this body with the parent body.-->
					<Joint />
					<VisibleObject>
						<!--Set of geometry files and associated attributes, allow .vtp, .stl, .obj-->
						<GeometrySet>
							<objects />
							<groups />
						</GeometrySet>
						<!--Three scale factors for display purposes: scaleX scaleY scaleZ-->
						<scale_factors> 1 1 1</scale_factors>
						<!--transform relative to owner specified as 3 rotations (rad) followed by 3 translations rX rY rZ tx ty tz-->
						<transform> 0 0 0 0 0 0</transform>
						<!--Whether to show a coordinate frame-->
						<show_axes>false</show_axes>
						<!--Display Pref. 0:Hide 1:Wire 3:Flat 4:Shaded Can be overriden for individual geometries-->
						<display_preference>4</display_preference>
					</VisibleObject>
					<WrapObjectSet>
						<objects />
						<groups />
					</WrapObjectSet>
				</Body>
				<Body name="thorax">
					<mass>0</mass>
					<mass_center> 0 0 0</mass_center>
					<inertia_xx>1</inertia_xx>
					<inertia_yy>1</inertia_yy>
					<inertia_zz>1</inertia_zz>
					<inertia_xy>0</inertia_xy>
					<inertia_xz>0</inertia_xz>
					<inertia_yz>0</inertia_yz>
					<!--Joint that connects this body with the parent body.-->
					<Joint>
						<CustomJoint name="groundthorax">
							<!--Name of the parent body to which this joint connects its owner body.-->
							<parent_body>ground</parent_body>
							<!--Location of the joint in the parent body specified in the parent reference frame. Default is (0,0,0).-->
							<location_in_parent>0 0 0</location_in_parent>
							<!--Orientation of the joint in the parent body specified in the parent reference frame. Euler XYZ body-fixed rotation angles are used to express the orientation. Default is (0,0,0).-->
							<orientation_in_parent>0 0 0</orientation_in_parent>
							<!--Location of the joint in the child body specified in the child reference frame. For SIMM models, this vector is always the zero vector (i.e., the body reference frame coincides with the joint). -->
							<location>0 0 0</location>
							<!--Orientation of the joint in the owing body specified in the owning body reference frame.  Euler XYZ body-fixed rotation angles are used to express the orientation. -->
							<orientation>0 0 0</orientation>
							<!--Set holding the generalized coordinates (q's) that parmeterize this joint.-->
							<CoordinateSet>
								<objects>
									<Coordinate name="r_x">
										<!--Coordinate can describe rotational, translational, or coupled motion. Defaults to rotational.-->
										<motion_type>rotational</motion_type>
										<!--The value of this coordinate before any value has been set. Rotational coordinate value is in radians and Translational in meters.-->
										<default_value>0</default_value>
										<!--The speed value of this coordinate before any value has been set. Rotational coordinate value is in rad/s and Translational in m/s.-->
										<default_speed_value>0</default_speed_value>
										<!--The minimum and maximum values that the coordinate can range between. Rotational coordinate range in radians and Translational in meters.-->
										<range>-6.28318531 6.28318531</range>
										<!--Flag indicating whether or not the values of the coordinates should be limited to the range, above.-->
										<clamped>false</clamped>
										<!--Flag indicating whether or not the values of the coordinates should be constrained to the current (e.g. default) value, above.-->
										<locked>true</locked>
										<!--If specified, the coordinate can be prescribed by a function of time. It can be any OpenSim Function with valid second order derivatives.-->
										<prescribed_function />
										<!--Flag indicating whether or not the values of the coordinates should be prescribed according to the function above. It is ignored if the no prescribed function is specified.-->
										<prescribed>false</prescribed>
									</Coordinate>
									<Coordinate name="r_y">
										<!--Coordinate can describe rotational, translational, or coupled motion. Defaults to rotational.-->
										<motion_type>rotational</motion_type>
										<!--The value of this coordinate before any value has been set. Rotational coordinate value is in radians and Translational in meters.-->
										<default_value>-1.57079633</default_value>
										<!--The speed value of this coordinate before any value has been set. Rotational coordinate value is in rad/s and Translational in m/s.-->
										<default_speed_value>0</default_speed_value>
										<!--The minimum and maximum values that the coordinate can range between. Rotational coordinate range in radians and Translational in meters.-->
										<range>-6.28318531 6.28318531</range>
										<!--Flag indicating whether or not the values of the coordinates should be limited to the range, above.-->
										<clamped>false</clamped>
										<!--Flag indicating whether or not the values of the coordinates should be constrained to the current (e.g. default) value, above.-->
										<locked>true</locked>
										<!--If specified, the coordinate can be prescribed by a function of time. It can be any OpenSim Function with valid second order derivatives.-->
										<prescribed_function />
										<!--Flag indicating whether or not the values of the coordinates should be prescribed according to the function above. It is ignored if the no prescribed function is specified.-->
										<prescribed>false</prescribed>
									</Coordinate>
									<Coordinate name="r_z">
										<!--Coordinate can describe rotational, translational, or coupled motion. Defaults to rotational.-->
										<motion_type>rotational</motion_type>
										<!--The value of this coordinate before any value has been set. Rotational coordinate value is in radians and Translational in meters.-->
										<default_value>0</default_value>
										<!--The speed value of this coordinate before any value has been set. Rotational coordinate value is in rad/s and Translational in m/s.-->
										<default_speed_value>0</default_speed_value>
										<!--The minimum and maximum values that the coordinate can range between. Rotational coordinate range in radians and Translational in meters.-->
										<range>-6.28318531 6.28318531</range>
										<!--Flag indicating whether or not the values of the coordinates should be limited to the range, above.-->
										<clamped>false</clamped>
										<!--Flag indicating whether or not the values of the coordinates should be constrained to the current (e.g. default) value, above.-->
										<locked>true</locked>
										<!--If specified, the coordinate can be prescribed by a function of time. It can be any OpenSim Function with valid second order derivatives.-->
										<prescribed_function />
										<!--Flag indicating whether or not the values of the coordinates should be prescribed according to the function above. It is ignored if the no prescribed function is specified.-->
										<prescribed>false</prescribed>
									</Coordinate>
									<Coordinate name="t_x">
										<!--Coordinate can describe rotational, translational, or coupled motion. Defaults to rotational.-->
										<motion_type>translational</motion_type>
										<!--The value of this coordinate before any value has been set. Rotational coordinate value is in radians and Translational in meters.-->
										<default_value>0</default_value>
										<!--The speed value of this coordinate before any value has been set. Rotational coordinate value is in rad/s and Translational in m/s.-->
										<default_speed_value>0</default_speed_value>
										<!--The minimum and maximum values that the coordinate can range between. Rotational coordinate range in radians and Translational in meters.-->
										<range>-100 100</range>
										<!--Flag indicating whether or not the values of the coordinates should be limited to the range, above.-->
										<clamped>true</clamped>
										<!--Flag indicating whether or not the values of the coordinates should be constrained to the current (e.g. default) value, above.-->
										<locked>false</locked>
										<!--If specified, the coordinate can be prescribed by a function of time. It can be any OpenSim Function with valid second order derivatives.-->
										<prescribed_function />
										<!--Flag indicating whether or not the values of the coordinates should be prescribed according to the function above. It is ignored if the no prescribed function is specified.-->
										<prescribed>false</prescribed>
									</Coordinate>
									<Coordinate name="t_y">
										<!--Coordinate can describe rotational, translational, or coupled motion. Defaults to rotational.-->
										<motion_type>translational</motion_type>
										<!--The value of this coordinate before any value has been set. Rotational coordinate value is in radians and Translational in meters.-->
										<default_value>0</default_value>
										<!--The speed value of this coordinate before any value has been set. Rotational coordinate value is in rad/s and Translational in m/s.-->
										<default_speed_value>0</default_speed_value>
										<!--The minimum and maximum values that the coordinate can range between. Rotational coordinate range in radians and Translational in meters.-->
										<range>-100 100</range>
										<!--Flag indicating whether or not the values of the coordinates should be limited to the range, above.-->
										<clamped>true</clamped>
										<!--Flag indicating whether or not the values of the coordinates should be constrained to the current (e.g. default) value, above.-->
										<locked>false</locked>
										<!--If specified, the coordinate can be prescribed by a function of time. It can be any OpenSim Function with valid second order derivatives.-->
										<prescribed_function />
										<!--Flag indicating whether or not the values of the coordinates should be prescribed according to the function above. It is ignored if the no prescribed function is specified.-->
										<prescribed>false</prescribed>
									</Coordinate>
									<Coordinate name="t_z">
										<!--Coordinate can describe rotational, translational, or coupled motion. Defaults to rotational.-->
										<motion_type>translational</motion_type>
										<!--The value of this coordinate before any value has been set. Rotational coordinate value is in radians and Translational in meters.-->
										<default_value>0</default_value>
										<!--The speed value of this coordinate before any value has been set. Rotational coordinate value is in rad/s and Translational in m/s.-->
										<default_speed_value>0</default_speed_value>
										<!--The minimum and maximum values that the coordinate can range between. Rotational coordinate range in radians and Translational in meters.-->
										<range>-100 100</range>
										<!--Flag indicating whether or not the values of the coordinates should be limited to the range, above.-->
										<clamped>true</clamped>
										<!--Flag indicating whether or not the values of the coordinates should be constrained to the current (e.g. default) value, above.-->
										<locked>false</locked>
										<!--If specified, the coordinate can be prescribed by a function of time. It can be any OpenSim Function with valid second order derivatives.-->
										<prescribed_function />
										<!--Flag indicating whether or not the values of the coordinates should be prescribed according to the function above. It is ignored if the no prescribed function is specified.-->
										<prescribed>false</prescribed>
									</Coordinate>
								</objects>
								<groups />
							</CoordinateSet>
							<!--Whether the joint transform defines parent->child or child->parent.-->
							<reverse>false</reverse>
							<!--Defines how the child body moves with respect to the parent as a function of the generalized coordinates.-->
							<SpatialTransform>
								<!--3 Axes for rotations are listed first.-->
								<TransformAxis name="rotation1">
									<!--Names of the coordinates that serve as the independent variables         of the transform function.-->
									<coordinates>r_x</coordinates>
									<!--Rotation or translation axis for the transform.-->
									<axis>1 0 0</axis>
									<!--Transform function of the generalized coordinates used to        represent the amount of transformation along a specified axis.-->
									<function>
										<LinearFunction>
											<coefficients> 1 0</coefficients>
										</LinearFunction>
									</function>
								</TransformAxis>
								<TransformAxis name="rotation2">
									<!--Names of the coordinates that serve as the independent variables         of the transform function.-->
									<coordinates>r_y</coordinates>
									<!--Rotation or translation axis for the transform.-->
									<axis>0 1 0</axis>
									<!--Transform function of the generalized coordinates used to        represent the amount of transformation along a specified axis.-->
									<function>
										<LinearFunction>
											<coefficients> 1 0</coefficients>
										</LinearFunction>
									</function>
								</TransformAxis>
								<TransformAxis name="rotation3">
									<!--Names of the coordinates that serve as the independent variables         of the transform function.-->
									<coordinates>r_z</coordinates>
									<!--Rotation or translation axis for the transform.-->
									<axis>0 0 1</axis>
									<!--Transform function of the generalized coordinates used to        represent the amount of transformation along a specified axis.-->
									<function>
										<LinearFunction>
											<coefficients> 1 0</coefficients>
										</LinearFunction>
									</function>
								</TransformAxis>
								<!--3 Axes for translations are listed next.-->
								<TransformAxis name="translation1">
									<!--Names of the coordinates that serve as the independent variables         of the transform function.-->
									<coordinates>t_x</coordinates>
									<!--Rotation or translation axis for the transform.-->
									<axis>1 0 0</axis>
									<!--Transform function of the generalized coordinates used to        represent the amount of transformation along a specified axis.-->
									<function>
										<LinearFunction>
											<coefficients> 1 0</coefficients>
										</LinearFunction>
									</function>
								</TransformAxis>
								<TransformAxis name="translation2">
									<!--Names of the coordinates that serve as the independent variables         of the transform function.-->
									<coordinates>t_y</coordinates>
									<!--Rotation or translation axis for the transform.-->
									<axis>0 1 0</axis>
									<!--Transform function of the generalized coordinates used to        represent the amount of transformation along a specified axis.-->
									<function>
										<LinearFunction>
											<coefficients> 1 0</coefficients>
										</LinearFunction>
									</function>
								</TransformAxis>
								<TransformAxis name="translation3">
									<!--Names of the coordinates that serve as the independent variables         of the transform function.-->
									<coordinates>t_z</coordinates>
									<!--Rotation or translation axis for the transform.-->
									<axis>0 0 1</axis>
									<!--Transform function of the generalized coordinates used to        represent the amount of transformation along a specified axis.-->
									<function>
										<LinearFunction>
											<coefficients> 1 0</coefficients>
										</LinearFunction>
									</function>
								</TransformAxis>
							</SpatialTransform>
						</CustomJoint>
					</Joint>
					<VisibleObject>
						<!--Set of geometry files and associated attributes, allow .vtp, .stl, .obj-->
						<GeometrySet>
							<objects>
								<DisplayGeometry>
									<!--Name of geometry file .vtp, .stl, .obj-->
									<geometry_file>thorax.vtp</geometry_file>
									<!--Color used to display the geometry when visible-->
									<color> 1 1 1</color>
									<!--Name of texture file .jpg, .bmp-->
									<texture_file />
									<!--in body transform specified as 3 rotations (rad) followed by 3 translations rX rY rZ tx ty tz-->
									<transform> 0 0 0 0 0 0</transform>
									<!--Three scale factors for display purposes: scaleX scaleY scaleZ-->
									<scale_factors> 1 1 1</scale_factors>
									<!--Display Pref. 0:Hide 1:Wire 3:Flat 4:Shaded-->
									<display_preference>4</display_preference>
									<!--Display opacity between 0.0 and 1.0-->
									<opacity>1</opacity>
								</DisplayGeometry>
							</objects>
							<groups />
						</GeometrySet>
						<!--Three scale factors for display purposes: scaleX scaleY scaleZ-->
						<scale_factors> 1 1 1</scale_factors>
						<!--transform relative to owner specified as 3 rotations (rad) followed by 3 translations rX rY rZ tx ty tz-->
						<transform> 0 0 0 0 0 0</transform>
						<!--Whether to show a coordinate frame-->
						<show_axes>false</show_axes>
						<!--Display Pref. 0:Hide 1:Wire 3:Flat 4:Shaded Can be overriden for individual geometries-->
						<display_preference>4</display_preference>
					</VisibleObject>
					<WrapObjectSet>
						<objects>
							<WrapEllipsoid name="Thorax">
								<!--Display Pref. 0:Hide 1:Wire 3:Flat 4:Shaded-->
								<display_preference>0</display_preference>
								<xyz_body_rotation> 0.0434587 -0.331962 0.189892</xyz_body_rotation>
								<translation> -0.0386 -0.1273 0.0709</translation>
								<active>true</active>
								<quadrant>all</quadrant>
								<VisibleObject>
									<!--Set of geometry files and associated attributes, allow .vtp, .stl, .obj-->
									<GeometrySet>
										<objects />
										<groups />
									</GeometrySet>
									<!--Three scale factors for display purposes: scaleX scaleY scaleZ-->
									<scale_factors> 1 1 1</scale_factors>
									<!--transform relative to owner specified as 3 rotations (rad) followed by 3 translations rX rY rZ tx ty tz-->
									<transform> 0.0434587 -0.331962 0.189892 -0.0386 -0.1273 0.0709</transform>
									<!--Whether to show a coordinate frame-->
									<show_axes>false</show_axes>
									<!--Display Pref. 0:Hide 1:Wire 3:Flat 4:Shaded Can be overriden for individual geometries-->
									<display_preference>0</display_preference>
								</VisibleObject>
								<dimensions> 0.1 0.135 0.08</dimensions>
							</WrapEllipsoid>
						</objects>
						<groups />
					</WrapObjectSet>
				</Body>
				<Body name="clavicle">
					<mass>0.156</mass>
					<mass_center> -0.011096 0.0063723 0.054168</mass_center>
					<inertia_xx>0.00024259</inertia_xx>
					<inertia_yy>0.00025526</inertia_yy>
					<inertia_zz>4.442e-005</inertia_zz>
					<inertia_xy>-1.898e-005</inertia_xy>
					<inertia_xz>-6.994e-005</inertia_xz>
					<inertia_yz>5.371e-005</inertia_yz>
					<!--Joint that connects this body with the parent body.-->
					<Joint>
						<CustomJoint name="sternoclavicular">
							<!--Name of the parent body to which this joint connects its owner body.-->
							<parent_body>thorax</parent_body>
							<!--Location of the joint in the parent body specified in the parent reference frame. Default is (0,0,0).-->
							<location_in_parent>0.006325 0.00693 0.025465</location_in_parent>
							<!--Orientation of the joint in the parent body specified in the parent reference frame. Euler XYZ body-fixed rotation angles are used to express the orientation. Default is (0,0,0).-->
							<orientation_in_parent>0 0 0</orientation_in_parent>
							<!--Location of the joint in the child body specified in the child reference frame. For SIMM models, this vector is always the zero vector (i.e., the body reference frame coincides with the joint). -->
							<location>0 0 0</location>
							<!--Orientation of the joint in the owing body specified in the owning body reference frame.  Euler XYZ body-fixed rotation angles are used to express the orientation. -->
							<orientation>0 0 0</orientation>
							<!--Set holding the generalized coordinates (q's) that parmeterize this joint.-->
							<CoordinateSet>
								<objects>
									<Coordinate name="sternoclavicular_r2">
										<!--Coordinate can describe rotational, translational, or coupled motion. Defaults to rotational.-->
										<motion_type>rotational</motion_type>
										<!--The value of this coordinate before any value has been set. Rotational coordinate value is in radians and Translational in meters.-->
										<default_value>-0.1267109</default_value>
										<!--The speed value of this coordinate before any value has been set. Rotational coordinate value is in rad/s and Translational in m/s.-->
										<default_speed_value>0</default_speed_value>
										<!--The minimum and maximum values that the coordinate can range between. Rotational coordinate range in radians and Translational in meters.-->
										<range>-99999.9 99999.9</range>
										<!--Flag indicating whether or not the values of the coordinates should be limited to the range, above.-->
										<clamped>false</clamped>
										<!--Flag indicating whether or not the values of the coordinates should be constrained to the current (e.g. default) value, above.-->
										<locked>false</locked>
										<!--If specified, the coordinate can be prescribed by a function of time. It can be any OpenSim Function with valid second order derivatives.-->
										<prescribed_function />
										<!--Flag indicating whether or not the values of the coordinates should be prescribed according to the function above. It is ignored if the no prescribed function is specified.-->
										<prescribed>false</prescribed>
									</Coordinate>
									<Coordinate name="sternoclavicular_r3">
										<!--Coordinate can describe rotational, translational, or coupled motion. Defaults to rotational.-->
										<motion_type>rotational</motion_type>
										<!--The value of this coordinate before any value has been set. Rotational coordinate value is in radians and Translational in meters.-->
										<default_value>0.05366888</default_value>
										<!--The speed value of this coordinate before any value has been set. Rotational coordinate value is in rad/s and Translational in m/s.-->
										<default_speed_value>0</default_speed_value>
										<!--The minimum and maximum values that the coordinate can range between. Rotational coordinate range in radians and Translational in meters.-->
										<range>-99999.9 99999.9</range>
										<!--Flag indicating whether or not the values of the coordinates should be limited to the range, above.-->
										<clamped>false</clamped>
										<!--Flag indicating whether or not the values of the coordinates should be constrained to the current (e.g. default) value, above.-->
										<locked>false</locked>
										<!--If specified, the coordinate can be prescribed by a function of time. It can be any OpenSim Function with valid second order derivatives.-->
										<prescribed_function />
										<!--Flag indicating whether or not the values of the coordinates should be prescribed according to the function above. It is ignored if the no prescribed function is specified.-->
										<prescribed>false</prescribed>
									</Coordinate>
								</objects>
								<groups />
							</CoordinateSet>
							<!--Whether the joint transform defines parent->child or child->parent.-->
							<reverse>false</reverse>
							<!--Defines how the child body moves with respect to the parent as a function of the generalized coordinates.-->
							<SpatialTransform>
								<!--3 Axes for rotations are listed first.-->
								<TransformAxis name="rotation1">
									<!--Names of the coordinates that serve as the independent variables         of the transform function.-->
									<coordinates>sternoclavicular_r2</coordinates>
									<!--Rotation or translation axis for the transform.-->
									<axis>0.0153 0.9892987 -0.14509996</axis>
									<!--Transform function of the generalized coordinates used to        represent the amount of transformation along a specified axis.-->
									<function>
										<LinearFunction>
											<coefficients> 1 0</coefficients>
										</LinearFunction>
									</function>
								</TransformAxis>
								<TransformAxis name="rotation2">
									<!--Names of the coordinates that serve as the independent variables         of the transform function.-->
									<coordinates>sternoclavicular_r3</coordinates>
									<!--Rotation or translation axis for the transform.-->
									<axis>-0.99447254 0 -0.10499695</axis>
									<!--Transform function of the generalized coordinates used to        represent the amount of transformation along a specified axis.-->
									<function>
										<LinearFunction>
											<coefficients> 1 0</coefficients>
										</LinearFunction>
									</function>
								</TransformAxis>
								<TransformAxis name="rotation3">
									<!--Names of the coordinates that serve as the independent variables         of the transform function.-->
									<coordinates></coordinates>
									<!--Rotation or translation axis for the transform.-->
									<axis>-0.10387335 0.14590438 0.98383039</axis>
									<!--Transform function of the generalized coordinates used to        represent the amount of transformation along a specified axis.-->
									<function>
										<Constant>
											<value>0</value>
										</Constant>
									</function>
								</TransformAxis>
								<!--3 Axes for translations are listed next.-->
								<TransformAxis name="translation1">
									<!--Names of the coordinates that serve as the independent variables         of the transform function.-->
									<coordinates></coordinates>
									<!--Rotation or translation axis for the transform.-->
									<axis>1 0 0</axis>
									<!--Transform function of the generalized coordinates used to        represent the amount of transformation along a specified axis.-->
									<function>
										<Constant>
											<value>0</value>
										</Constant>
									</function>
								</TransformAxis>
								<TransformAxis name="translation2">
									<!--Names of the coordinates that serve as the independent variables         of the transform function.-->
									<coordinates></coordinates>
									<!--Rotation or translation axis for the transform.-->
									<axis>0 1 0</axis>
									<!--Transform function of the generalized coordinates used to        represent the amount of transformation along a specified axis.-->
									<function>
										<Constant>
											<value>0</value>
										</Constant>
									</function>
								</TransformAxis>
								<TransformAxis name="translation3">
									<!--Names of the coordinates that serve as the independent variables         of the transform function.-->
									<coordinates></coordinates>
									<!--Rotation or translation axis for the transform.-->
									<axis>0 0 1</axis>
									<!--Transform function of the generalized coordinates used to        represent the amount of transformation along a specified axis.-->
									<function>
										<Constant>
											<value>0</value>
										</Constant>
									</function>
								</TransformAxis>
							</SpatialTransform>
						</CustomJoint>
					</Joint>
					<VisibleObject>
						<!--Set of geometry files and associated attributes, allow .vtp, .stl, .obj-->
						<GeometrySet>
							<objects>
								<DisplayGeometry>
									<!--Name of geometry file .vtp, .stl, .obj-->
									<geometry_file>clavicle.vtp</geometry_file>
									<!--Color used to display the geometry when visible-->
									<color> 1 1 1</color>
									<!--Name of texture file .jpg, .bmp-->
									<texture_file />
									<!--in body transform specified as 3 rotations (rad) followed by 3 translations rX rY rZ tx ty tz-->
									<transform> 0 0 0 0 0 0</transform>
									<!--Three scale factors for display purposes: scaleX scaleY scaleZ-->
									<scale_factors> 1 1 1</scale_factors>
									<!--Display Pref. 0:Hide 1:Wire 3:Flat 4:Shaded-->
									<display_preference>4</display_preference>
									<!--Display opacity between 0.0 and 1.0-->
									<opacity>1</opacity>
								</DisplayGeometry>
							</objects>
							<groups />
						</GeometrySet>
						<!--Three scale factors for display purposes: scaleX scaleY scaleZ-->
						<scale_factors> 1 1 1</scale_factors>
						<!--transform relative to owner specified as 3 rotations (rad) followed by 3 translations rX rY rZ tx ty tz-->
						<transform> 0 0 0 0 0 0</transform>
						<!--Whether to show a coordinate frame-->
						<show_axes>false</show_axes>
						<!--Display Pref. 0:Hide 1:Wire 3:Flat 4:Shaded Can be overriden for individual geometries-->
						<display_preference>0</display_preference>
					</VisibleObject>
					<WrapObjectSet>
						<objects />
						<groups />
					</WrapObjectSet>
				</Body>
				<Body name="clavphant">
					<mass>0.0001</mass>
					<mass_center> 0 0 0</mass_center>
					<inertia_xx>1</inertia_xx>
					<inertia_yy>1</inertia_yy>
					<inertia_zz>1</inertia_zz>
					<inertia_xy>0</inertia_xy>
					<inertia_xz>0</inertia_xz>
					<inertia_yz>0</inertia_yz>
					<!--Joint that connects this body with the parent body.-->
					<Joint>
						<CustomJoint name="unrotscap">
							<!--Name of the parent body to which this joint connects its owner body.-->
							<parent_body>clavicle</parent_body>
							<!--Location of the joint in the parent body specified in the parent reference frame. Default is (0,0,0).-->
							<location_in_parent>-0.01433 0.02007 0.135535</location_in_parent>
							<!--Orientation of the joint in the parent body specified in the parent reference frame. Euler XYZ body-fixed rotation angles are used to express the orientation. Default is (0,0,0).-->
							<orientation_in_parent>0 0 0</orientation_in_parent>
							<!--Location of the joint in the child body specified in the child reference frame. For SIMM models, this vector is always the zero vector (i.e., the body reference frame coincides with the joint). -->
							<location>0 0 0</location>
							<!--Orientation of the joint in the owing body specified in the owning body reference frame.  Euler XYZ body-fixed rotation angles are used to express the orientation. -->
							<orientation>0 0 0</orientation>
							<!--Set holding the generalized coordinates (q's) that parmeterize this joint.-->
							<CoordinateSet>
								<objects>
									<Coordinate name="unrotscap_r3">
										<!--Coordinate can describe rotational, translational, or coupled motion. Defaults to rotational.-->
										<motion_type>rotational</motion_type>
										<!--The value of this coordinate before any value has been set. Rotational coordinate value is in radians and Translational in meters.-->
										<default_value>-0.05366888</default_value>
										<!--The speed value of this coordinate before any value has been set. Rotational coordinate value is in rad/s and Translational in m/s.-->
										<default_speed_value>0</default_speed_value>
										<!--The minimum and maximum values that the coordinate can range between. Rotational coordinate range in radians and Translational in meters.-->
										<range>-99999.9 99999.9</range>
										<!--Flag indicating whether or not the values of the coordinates should be limited to the range, above.-->
										<clamped>false</clamped>
										<!--Flag indicating whether or not the values of the coordinates should be constrained to the current (e.g. default) value, above.-->
										<locked>false</locked>
										<!--If specified, the coordinate can be prescribed by a function of time. It can be any OpenSim Function with valid second order derivatives.-->
										<prescribed_function />
										<!--Flag indicating whether or not the values of the coordinates should be prescribed according to the function above. It is ignored if the no prescribed function is specified.-->
										<prescribed>false</prescribed>
									</Coordinate>
									<Coordinate name="unrotscap_r2">
										<!--Coordinate can describe rotational, translational, or coupled motion. Defaults to rotational.-->
										<motion_type>rotational</motion_type>
										<!--The value of this coordinate before any value has been set. Rotational coordinate value is in radians and Translational in meters.-->
										<default_value>0.1267109</default_value>
										<!--The speed value of this coordinate before any value has been set. Rotational coordinate value is in rad/s and Translational in m/s.-->
										<default_speed_value>0</default_speed_value>
										<!--The minimum and maximum values that the coordinate can range between. Rotational coordinate range in radians and Translational in meters.-->
										<range>-99999.9 99999.9</range>
										<!--Flag indicating whether or not the values of the coordinates should be limited to the range, above.-->
										<clamped>false</clamped>
										<!--Flag indicating whether or not the values of the coordinates should be constrained to the current (e.g. default) value, above.-->
										<locked>false</locked>
										<!--If specified, the coordinate can be prescribed by a function of time. It can be any OpenSim Function with valid second order derivatives.-->
										<prescribed_function />
										<!--Flag indicating whether or not the values of the coordinates should be prescribed according to the function above. It is ignored if the no prescribed function is specified.-->
										<prescribed>false</prescribed>
									</Coordinate>
								</objects>
								<groups />
							</CoordinateSet>
							<!--Whether the joint transform defines parent->child or child->parent.-->
							<reverse>false</reverse>
							<!--Defines how the child body moves with respect to the parent as a function of the generalized coordinates.-->
							<SpatialTransform>
								<!--3 Axes for rotations are listed first.-->
								<TransformAxis name="rotation1">
									<!--Names of the coordinates that serve as the independent variables         of the transform function.-->
									<coordinates>unrotscap_r3</coordinates>
									<!--Rotation or translation axis for the transform.-->
									<axis>-0.99447254 0 -0.10499695</axis>
									<!--Transform function of the generalized coordinates used to        represent the amount of transformation along a specified axis.-->
									<function>
										<LinearFunction>
											<coefficients> 1 0</coefficients>
										</LinearFunction>
									</function>
								</TransformAxis>
								<TransformAxis name="rotation2">
									<!--Names of the coordinates that serve as the independent variables         of the transform function.-->
									<coordinates>unrotscap_r2</coordinates>
									<!--Rotation or translation axis for the transform.-->
									<axis>0.0153 0.9892987 -0.14509996</axis>
									<!--Transform function of the generalized coordinates used to        represent the amount of transformation along a specified axis.-->
									<function>
										<LinearFunction>
											<coefficients> 1 0</coefficients>
										</LinearFunction>
									</function>
								</TransformAxis>
								<TransformAxis name="rotation3">
									<!--Names of the coordinates that serve as the independent variables         of the transform function.-->
									<coordinates></coordinates>
									<!--Rotation or translation axis for the transform.-->
									<axis>0.10387335 -0.14590438 -0.98383039</axis>
									<!--Transform function of the generalized coordinates used to        represent the amount of transformation along a specified axis.-->
									<function>
										<Constant>
											<value>0</value>
										</Constant>
									</function>
								</TransformAxis>
								<!--3 Axes for translations are listed next.-->
								<TransformAxis name="translation1">
									<!--Names of the coordinates that serve as the independent variables         of the transform function.-->
									<coordinates></coordinates>
									<!--Rotation or translation axis for the transform.-->
									<axis>1 0 0</axis>
									<!--Transform function of the generalized coordinates used to        represent the amount of transformation along a specified axis.-->
									<function>
										<Constant>
											<value>0</value>
										</Constant>
									</function>
								</TransformAxis>
								<TransformAxis name="translation2">
									<!--Names of the coordinates that serve as the independent variables         of the transform function.-->
									<coordinates></coordinates>
									<!--Rotation or translation axis for the transform.-->
									<axis>0 1 0</axis>
									<!--Transform function of the generalized coordinates used to        represent the amount of transformation along a specified axis.-->
									<function>
										<Constant>
											<value>0</value>
										</Constant>
									</function>
								</TransformAxis>
								<TransformAxis name="translation3">
									<!--Names of the coordinates that serve as the independent variables         of the transform function.-->
									<coordinates></coordinates>
									<!--Rotation or translation axis for the transform.-->
									<axis>0 0 1</axis>
									<!--Transform function of the generalized coordinates used to        represent the amount of transformation along a specified axis.-->
									<function>
										<Constant>
											<value>0</value>
										</Constant>
									</function>
								</TransformAxis>
							</SpatialTransform>
						</CustomJoint>
					</Joint>
					<VisibleObject>
						<!--Set of geometry files and associated attributes, allow .vtp, .stl, .obj-->
						<GeometrySet>
							<objects />
							<groups />
						</GeometrySet>
						<!--Three scale factors for display purposes: scaleX scaleY scaleZ-->
						<scale_factors> 1 1 1</scale_factors>
						<!--transform relative to owner specified as 3 rotations (rad) followed by 3 translations rX rY rZ tx ty tz-->
						<transform> 0 0 0 0 0 0</transform>
						<!--Whether to show a coordinate frame-->
						<show_axes>false</show_axes>
						<!--Display Pref. 0:Hide 1:Wire 3:Flat 4:Shaded Can be overriden for individual geometries-->
						<display_preference>4</display_preference>
					</VisibleObject>
					<WrapObjectSet>
						<objects />
						<groups />
					</WrapObjectSet>
				</Body>
				<Body name="scapula">
					<mass>0.70396</mass>
					<mass_center> -0.054694 -0.035032 -0.043734</mass_center>
					<inertia_xx>0.0012429</inertia_xx>
					<inertia_yy>0.0011504</inertia_yy>
					<inertia_zz>0.0013651</inertia_zz>
					<inertia_xy>0.0004494</inertia_xy>
					<inertia_xz>0.00040922</inertia_xz>
					<inertia_yz>0.0002411</inertia_yz>
					<!--Joint that connects this body with the parent body.-->
					<Joint>
						<CustomJoint name="acromioclavicular">
							<!--Name of the parent body to which this joint connects its owner body.-->
							<parent_body>clavphant</parent_body>
							<!--Location of the joint in the parent body specified in the parent reference frame. Default is (0,0,0).-->
							<location_in_parent>0 0 0</location_in_parent>
							<!--Orientation of the joint in the parent body specified in the parent reference frame. Euler XYZ body-fixed rotation angles are used to express the orientation. Default is (0,0,0).-->
							<orientation_in_parent>0 0 0</orientation_in_parent>
							<!--Location of the joint in the child body specified in the child reference frame. For SIMM models, this vector is always the zero vector (i.e., the body reference frame coincides with the joint). -->
							<location>0 0 0</location>
							<!--Orientation of the joint in the owing body specified in the owning body reference frame.  Euler XYZ body-fixed rotation angles are used to express the orientation. -->
							<orientation>0 0 0</orientation>
							<!--Set holding the generalized coordinates (q's) that parmeterize this joint.-->
							<CoordinateSet>
								<objects>
									<Coordinate name="acromioclavicular_r2">
										<!--Coordinate can describe rotational, translational, or coupled motion. Defaults to rotational.-->
										<motion_type>rotational</motion_type>
										<!--The value of this coordinate before any value has been set. Rotational coordinate value is in radians and Translational in meters.-->
										<default_value>-0.02565634</default_value>
										<!--The speed value of this coordinate before any value has been set. Rotational coordinate value is in rad/s and Translational in m/s.-->
										<default_speed_value>0</default_speed_value>
										<!--The minimum and maximum values that the coordinate can range between. Rotational coordinate range in radians and Translational in meters.-->
										<range>-99999.9 99999.9</range>
										<!--Flag indicating whether or not the values of the coordinates should be limited to the range, above.-->
										<clamped>false</clamped>
										<!--Flag indicating whether or not the values of the coordinates should be constrained to the current (e.g. default) value, above.-->
										<locked>false</locked>
										<!--If specified, the coordinate can be prescribed by a function of time. It can be any OpenSim Function with valid second order derivatives.-->
										<prescribed_function />
										<!--Flag indicating whether or not the values of the coordinates should be prescribed according to the function above. It is ignored if the no prescribed function is specified.-->
										<prescribed>false</prescribed>
									</Coordinate>
									<Coordinate name="acromioclavicular_r3">
										<!--Coordinate can describe rotational, translational, or coupled motion. Defaults to rotational.-->
										<motion_type>rotational</motion_type>
										<!--The value of this coordinate before any value has been set. Rotational coordinate value is in radians and Translational in meters.-->
										<default_value>0.20734512</default_value>
										<!--The speed value of this coordinate before any value has been set. Rotational coordinate value is in rad/s and Translational in m/s.-->
										<default_speed_value>0</default_speed_value>
										<!--The minimum and maximum values that the coordinate can range between. Rotational coordinate range in radians and Translational in meters.-->
										<range>-99999.9 99999.9</range>
										<!--Flag indicating whether or not the values of the coordinates should be limited to the range, above.-->
										<clamped>false</clamped>
										<!--Flag indicating whether or not the values of the coordinates should be constrained to the current (e.g. default) value, above.-->
										<locked>false</locked>
										<!--If specified, the coordinate can be prescribed by a function of time. It can be any OpenSim Function with valid second order derivatives.-->
										<prescribed_function />
										<!--Flag indicating whether or not the values of the coordinates should be prescribed according to the function above. It is ignored if the no prescribed function is specified.-->
										<prescribed>false</prescribed>
									</Coordinate>
									<Coordinate name="acromioclavicular_r1">
										<!--Coordinate can describe rotational, translational, or coupled motion. Defaults to rotational.-->
										<motion_type>rotational</motion_type>
										<!--The value of this coordinate before any value has been set. Rotational coordinate value is in radians and Translational in meters.-->
										<default_value>0.09320058</default_value>
										<!--The speed value of this coordinate before any value has been set. Rotational coordinate value is in rad/s and Translational in m/s.-->
										<default_speed_value>0</default_speed_value>
										<!--The minimum and maximum values that the coordinate can range between. Rotational coordinate range in radians and Translational in meters.-->
										<range>-99999.9 99999.9</range>
										<!--Flag indicating whether or not the values of the coordinates should be limited to the range, above.-->
										<clamped>false</clamped>
										<!--Flag indicating whether or not the values of the coordinates should be constrained to the current (e.g. default) value, above.-->
										<locked>false</locked>
										<!--If specified, the coordinate can be prescribed by a function of time. It can be any OpenSim Function with valid second order derivatives.-->
										<prescribed_function />
										<!--Flag indicating whether or not the values of the coordinates should be prescribed according to the function above. It is ignored if the no prescribed function is specified.-->
										<prescribed>false</prescribed>
									</Coordinate>
								</objects>
								<groups />
							</CoordinateSet>
							<!--Whether the joint transform defines parent->child or child->parent.-->
							<reverse>false</reverse>
							<!--Defines how the child body moves with respect to the parent as a function of the generalized coordinates.-->
							<SpatialTransform>
								<!--3 Axes for rotations are listed first.-->
								<TransformAxis name="rotation1">
									<!--Names of the coordinates that serve as the independent variables         of the transform function.-->
									<coordinates>acromioclavicular_r2</coordinates>
									<!--Rotation or translation axis for the transform.-->
									<axis>0.15709493 0.94726859 -0.27929088</axis>
									<!--Transform function of the generalized coordinates used to        represent the amount of transformation along a specified axis.-->
									<function>
										<LinearFunction>
											<coefficients> 1 0</coefficients>
										</LinearFunction>
									</function>
								</TransformAxis>
								<TransformAxis name="rotation2">
									<!--Names of the coordinates that serve as the independent variables         of the transform function.-->
									<coordinates>acromioclavicular_r3</coordinates>
									<!--Rotation or translation axis for the transform.-->
									<axis>-0.75408404 0.29759402 0.58548703</axis>
									<!--Transform function of the generalized coordinates used to        represent the amount of transformation along a specified axis.-->
									<function>
										<LinearFunction>
											<coefficients> 1 0</coefficients>
										</LinearFunction>
									</function>
								</TransformAxis>
								<TransformAxis name="rotation3">
									<!--Names of the coordinates that serve as the independent variables         of the transform function.-->
									<coordinates>acromioclavicular_r1</coordinates>
									<!--Rotation or translation axis for the transform.-->
									<axis>0.63769985 0.11859997 0.76109982</axis>
									<!--Transform function of the generalized coordinates used to        represent the amount of transformation along a specified axis.-->
									<function>
										<LinearFunction>
											<coefficients> 1 0</coefficients>
										</LinearFunction>
									</function>
								</TransformAxis>
								<!--3 Axes for translations are listed next.-->
								<TransformAxis name="translation1">
									<!--Names of the coordinates that serve as the independent variables         of the transform function.-->
									<coordinates></coordinates>
									<!--Rotation or translation axis for the transform.-->
									<axis>1 0 0</axis>
									<!--Transform function of the generalized coordinates used to        represent the amount of transformation along a specified axis.-->
									<function>
										<Constant>
											<value>0</value>
										</Constant>
									</function>
								</TransformAxis>
								<TransformAxis name="translation2">
									<!--Names of the coordinates that serve as the independent variables         of the transform function.-->
									<coordinates></coordinates>
									<!--Rotation or translation axis for the transform.-->
									<axis>0 1 0</axis>
									<!--Transform function of the generalized coordinates used to        represent the amount of transformation along a specified axis.-->
									<function>
										<Constant>
											<value>0</value>
										</Constant>
									</function>
								</TransformAxis>
								<TransformAxis name="translation3">
									<!--Names of the coordinates that serve as the independent variables         of the transform function.-->
									<coordinates></coordinates>
									<!--Rotation or translation axis for the transform.-->
									<axis>0 0 1</axis>
									<!--Transform function of the generalized coordinates used to        represent the amount of transformation along a specified axis.-->
									<function>
										<Constant>
											<value>0</value>
										</Constant>
									</function>
								</TransformAxis>
							</SpatialTransform>
						</CustomJoint>
					</Joint>
					<VisibleObject>
						<!--Set of geometry files and associated attributes, allow .vtp, .stl, .obj-->
						<GeometrySet>
							<objects>
								<DisplayGeometry>
									<!--Name of geometry file .vtp, .stl, .obj-->
									<geometry_file>scapula.vtp</geometry_file>
									<!--Color used to display the geometry when visible-->
									<color> 1 1 1</color>
									<!--Name of texture file .jpg, .bmp-->
									<texture_file />
									<!--in body transform specified as 3 rotations (rad) followed by 3 translations rX rY rZ tx ty tz-->
									<transform> 0 0 0 0 0 0</transform>
									<!--Three scale factors for display purposes: scaleX scaleY scaleZ-->
									<scale_factors> 1 1 1</scale_factors>
									<!--Display Pref. 0:Hide 1:Wire 3:Flat 4:Shaded-->
									<display_preference>4</display_preference>
									<!--Display opacity between 0.0 and 1.0-->
									<opacity>1</opacity>
								</DisplayGeometry>
							</objects>
							<groups />
						</GeometrySet>
						<!--Three scale factors for display purposes: scaleX scaleY scaleZ-->
						<scale_factors> 1 1 1</scale_factors>
						<!--transform relative to owner specified as 3 rotations (rad) followed by 3 translations rX rY rZ tx ty tz-->
						<transform> 0 0 0 0 0 0</transform>
						<!--Whether to show a coordinate frame-->
						<show_axes>false</show_axes>
						<!--Display Pref. 0:Hide 1:Wire 3:Flat 4:Shaded Can be overriden for individual geometries-->
						<display_preference>0</display_preference>
					</VisibleObject>
					<WrapObjectSet>
						<objects>
							<WrapEllipsoid name="Deltoid2">
								<!--Display Pref. 0:Hide 1:Wire 3:Flat 4:Shaded-->
								<display_preference>0</display_preference>
								<xyz_body_rotation> 3.13042 -1.54881 -1.31423</xyz_body_rotation>
								<translation> -0.0058 -0.0378 0.0096</translation>
								<active>true</active>
								<quadrant>-y</quadrant>
								<VisibleObject>
									<!--Set of geometry files and associated attributes, allow .vtp, .stl, .obj-->
									<GeometrySet>
										<objects />
										<groups />
									</GeometrySet>
									<!--Three scale factors for display purposes: scaleX scaleY scaleZ-->
									<scale_factors> 1 1 1</scale_factors>
									<!--transform relative to owner specified as 3 rotations (rad) followed by 3 translations rX rY rZ tx ty tz-->
									<transform> 3.13042 -1.54881 -1.31423 -0.0058 -0.0378 0.0096</transform>
									<!--Whether to show a coordinate frame-->
									<show_axes>false</show_axes>
									<!--Display Pref. 0:Hide 1:Wire 3:Flat 4:Shaded Can be overriden for individual geometries-->
									<display_preference>0</display_preference>
								</VisibleObject>
								<dimensions> 0.033 0.04 0.035</dimensions>
							</WrapEllipsoid>
							<WrapTorus name="Delt3">
								<!--Display Pref. 0:Hide 1:Wire 3:Flat 4:Shaded-->
								<display_preference>0</display_preference>
								<xyz_body_rotation> 0.620988 0.32882 -0.560774</xyz_body_rotation>
								<translation> -0.0973 -0.0428 -0.037</translation>
								<active>true</active>
								<quadrant>all</quadrant>
								<VisibleObject>
									<!--Set of geometry files and associated attributes, allow .vtp, .stl, .obj-->
									<GeometrySet>
										<objects />
										<groups />
									</GeometrySet>
									<!--Three scale factors for display purposes: scaleX scaleY scaleZ-->
									<scale_factors> 1 1 1</scale_factors>
									<!--transform relative to owner specified as 3 rotations (rad) followed by 3 translations rX rY rZ tx ty tz-->
									<transform> 0.620988 0.32882 -0.560774 -0.0973 -0.0428 -0.037</transform>
									<!--Whether to show a coordinate frame-->
									<show_axes>false</show_axes>
									<!--Display Pref. 0:Hide 1:Wire 3:Flat 4:Shaded Can be overriden for individual geometries-->
									<display_preference>0</display_preference>
								</VisibleObject>
								<inner_radius>0.04</inner_radius>
								<outer_radius>0.06</outer_radius>
							</WrapTorus>
							<WrapTorus name="INFSP">
								<!--Display Pref. 0:Hide 1:Wire 3:Flat 4:Shaded-->
								<display_preference>0</display_preference>
								<xyz_body_rotation> 0.0253073 0.58835 0.151844</xyz_body_rotation>
								<translation> -0.0561 -0.0199 -0.0112</translation>
								<active>true</active>
								<quadrant>all</quadrant>
								<VisibleObject>
									<!--Set of geometry files and associated attributes, allow .vtp, .stl, .obj-->
									<GeometrySet>
										<objects />
										<groups />
									</GeometrySet>
									<!--Three scale factors for display purposes: scaleX scaleY scaleZ-->
									<scale_factors> 1 1 1</scale_factors>
									<!--transform relative to owner specified as 3 rotations (rad) followed by 3 translations rX rY rZ tx ty tz-->
									<transform> 0.0253073 0.58835 0.151844 -0.0561 -0.0199 -0.0112</transform>
									<!--Whether to show a coordinate frame-->
									<show_axes>false</show_axes>
									<!--Display Pref. 0:Hide 1:Wire 3:Flat 4:Shaded Can be overriden for individual geometries-->
									<display_preference>0</display_preference>
								</VisibleObject>
								<inner_radius>0.008</inner_radius>
								<outer_radius>0.019</outer_radius>
							</WrapTorus>
							<WrapEllipsoid name="TMIN">
								<!--Display Pref. 0:Hide 1:Wire 3:Flat 4:Shaded-->
								<display_preference>0</display_preference>
								<xyz_body_rotation> -2.09754 -0.280823 -1.76348</xyz_body_rotation>
								<translation> -0.0418 -0.0519 -0.0359</translation>
								<active>true</active>
								<quadrant>x</quadrant>
								<VisibleObject>
									<!--Set of geometry files and associated attributes, allow .vtp, .stl, .obj-->
									<GeometrySet>
										<objects />
										<groups />
									</GeometrySet>
									<!--Three scale factors for display purposes: scaleX scaleY scaleZ-->
									<scale_factors> 1 1 1</scale_factors>
									<!--transform relative to owner specified as 3 rotations (rad) followed by 3 translations rX rY rZ tx ty tz-->
									<transform> -2.09754 -0.280823 -1.76348 -0.0418 -0.0519 -0.0359</transform>
									<!--Whether to show a coordinate frame-->
									<show_axes>false</show_axes>
									<!--Display Pref. 0:Hide 1:Wire 3:Flat 4:Shaded Can be overriden for individual geometries-->
									<display_preference>0</display_preference>
								</VisibleObject>
								<dimensions> 0.03 0.03 0.05</dimensions>
							</WrapEllipsoid>
							<WrapCylinder name="TRIlongglen">
								<!--Display Pref. 0:Hide 1:Wire 3:Flat 4:Shaded-->
								<display_preference>0</display_preference>
								<xyz_body_rotation> 1.37532 -0.294612 2.43596</xyz_body_rotation>
								<translation> -0.0359 -0.0309 -0.0132</translation>
								<active>true</active>
								<quadrant>x</quadrant>
								<VisibleObject>
									<!--Set of geometry files and associated attributes, allow .vtp, .stl, .obj-->
									<GeometrySet>
										<objects />
										<groups />
									</GeometrySet>
									<!--Three scale factors for display purposes: scaleX scaleY scaleZ-->
									<scale_factors> 1 1 1</scale_factors>
									<!--transform relative to owner specified as 3 rotations (rad) followed by 3 translations rX rY rZ tx ty tz-->
									<transform> 1.37532 -0.294612 2.43596 -0.0359 -0.0309 -0.0132</transform>
									<!--Whether to show a coordinate frame-->
									<show_axes>false</show_axes>
									<!--Display Pref. 0:Hide 1:Wire 3:Flat 4:Shaded Can be overriden for individual geometries-->
									<display_preference>0</display_preference>
								</VisibleObject>
								<radius>0.003</radius>
								<length>0.03</length>
							</WrapCylinder>
						</objects>
						<groups />
					</WrapObjectSet>
				</Body>
				<Body name="scapphant">
					<mass>0.0001</mass>
					<mass_center> 0 0 0</mass_center>
					<inertia_xx>1</inertia_xx>
					<inertia_yy>1</inertia_yy>
					<inertia_zz>1</inertia_zz>
					<inertia_xy>0</inertia_xy>
					<inertia_xz>0</inertia_xz>
					<inertia_yz>0</inertia_yz>
					<!--Joint that connects this body with the parent body.-->
					<Joint>
						<CustomJoint name="unrothum">
							<!--Name of the parent body to which this joint connects its owner body.-->
							<parent_body>scapula</parent_body>
							<!--Location of the joint in the parent body specified in the parent reference frame. Default is (0,0,0).-->
							<location_in_parent>-0.00955 -0.034 0.009</location_in_parent>
							<!--Orientation of the joint in the parent body specified in the parent reference frame. Euler XYZ body-fixed rotation angles are used to express the orientation. Default is (0,0,0).-->
							<orientation_in_parent>0 0 0</orientation_in_parent>
							<!--Location of the joint in the child body specified in the child reference frame. For SIMM models, this vector is always the zero vector (i.e., the body reference frame coincides with the joint). -->
							<location>0 0 0</location>
							<!--Orientation of the joint in the owing body specified in the owning body reference frame.  Euler XYZ body-fixed rotation angles are used to express the orientation. -->
							<orientation>0 0 0</orientation>
							<!--Set holding the generalized coordinates (q's) that parmeterize this joint.-->
							<CoordinateSet>
								<objects>
									<Coordinate name="unrothum_r1">
										<!--Coordinate can describe rotational, translational, or coupled motion. Defaults to rotational.-->
										<motion_type>rotational</motion_type>
										<!--The value of this coordinate before any value has been set. Rotational coordinate value is in radians and Translational in meters.-->
										<default_value>-0.09320058</default_value>
										<!--The speed value of this coordinate before any value has been set. Rotational coordinate value is in rad/s and Translational in m/s.-->
										<default_speed_value>0</default_speed_value>
										<!--The minimum and maximum values that the coordinate can range between. Rotational coordinate range in radians and Translational in meters.-->
										<range>-99999.9 99999.9</range>
										<!--Flag indicating whether or not the values of the coordinates should be limited to the range, above.-->
										<clamped>false</clamped>
										<!--Flag indicating whether or not the values of the coordinates should be constrained to the current (e.g. default) value, above.-->
										<locked>false</locked>
										<!--If specified, the coordinate can be prescribed by a function of time. It can be any OpenSim Function with valid second order derivatives.-->
										<prescribed_function />
										<!--Flag indicating whether or not the values of the coordinates should be prescribed according to the function above. It is ignored if the no prescribed function is specified.-->
										<prescribed>false</prescribed>
									</Coordinate>
									<Coordinate name="unrothum_r3">
										<!--Coordinate can describe rotational, translational, or coupled motion. Defaults to rotational.-->
										<motion_type>rotational</motion_type>
										<!--The value of this coordinate before any value has been set. Rotational coordinate value is in radians and Translational in meters.-->
										<default_value>-0.20734512</default_value>
										<!--The speed value of this coordinate before any value has been set. Rotational coordinate value is in rad/s and Translational in m/s.-->
										<default_speed_value>0</default_speed_value>
										<!--The minimum and maximum values that the coordinate can range between. Rotational coordinate range in radians and Translational in meters.-->
										<range>-99999.9 99999.9</range>
										<!--Flag indicating whether or not the values of the coordinates should be limited to the range, above.-->
										<clamped>false</clamped>
										<!--Flag indicating whether or not the values of the coordinates should be constrained to the current (e.g. default) value, above.-->
										<locked>false</locked>
										<!--If specified, the coordinate can be prescribed by a function of time. It can be any OpenSim Function with valid second order derivatives.-->
										<prescribed_function />
										<!--Flag indicating whether or not the values of the coordinates should be prescribed according to the function above. It is ignored if the no prescribed function is specified.-->
										<prescribed>false</prescribed>
									</Coordinate>
									<Coordinate name="unrothum_r2">
										<!--Coordinate can describe rotational, translational, or coupled motion. Defaults to rotational.-->
										<motion_type>rotational</motion_type>
										<!--The value of this coordinate before any value has been set. Rotational coordinate value is in radians and Translational in meters.-->
										<default_value>0.02565634</default_value>
										<!--The speed value of this coordinate before any value has been set. Rotational coordinate value is in rad/s and Translational in m/s.-->
										<default_speed_value>0</default_speed_value>
										<!--The minimum and maximum values that the coordinate can range between. Rotational coordinate range in radians and Translational in meters.-->
										<range>-99999.9 99999.9</range>
										<!--Flag indicating whether or not the values of the coordinates should be limited to the range, above.-->
										<clamped>false</clamped>
										<!--Flag indicating whether or not the values of the coordinates should be constrained to the current (e.g. default) value, above.-->
										<locked>false</locked>
										<!--If specified, the coordinate can be prescribed by a function of time. It can be any OpenSim Function with valid second order derivatives.-->
										<prescribed_function />
										<!--Flag indicating whether or not the values of the coordinates should be prescribed according to the function above. It is ignored if the no prescribed function is specified.-->
										<prescribed>false</prescribed>
									</Coordinate>
								</objects>
								<groups />
							</CoordinateSet>
							<!--Whether the joint transform defines parent->child or child->parent.-->
							<reverse>false</reverse>
							<!--Defines how the child body moves with respect to the parent as a function of the generalized coordinates.-->
							<SpatialTransform>
								<!--3 Axes for rotations are listed first.-->
								<TransformAxis name="rotation1">
									<!--Names of the coordinates that serve as the independent variables         of the transform function.-->
									<coordinates>unrothum_r1</coordinates>
									<!--Rotation or translation axis for the transform.-->
									<axis>0.63769985 0.11859997 0.76109982</axis>
									<!--Transform function of the generalized coordinates used to        represent the amount of transformation along a specified axis.-->
									<function>
										<LinearFunction>
											<coefficients> 1 0</coefficients>
										</LinearFunction>
									</function>
								</TransformAxis>
								<TransformAxis name="rotation2">
									<!--Names of the coordinates that serve as the independent variables         of the transform function.-->
									<coordinates>unrothum_r3</coordinates>
									<!--Rotation or translation axis for the transform.-->
									<axis>-0.75408404 0.29759402 0.58548703</axis>
									<!--Transform function of the generalized coordinates used to        represent the amount of transformation along a specified axis.-->
									<function>
										<LinearFunction>
											<coefficients> 1 0</coefficients>
										</LinearFunction>
									</function>
								</TransformAxis>
								<TransformAxis name="rotation3">
									<!--Names of the coordinates that serve as the independent variables         of the transform function.-->
									<coordinates>unrothum_r2</coordinates>
									<!--Rotation or translation axis for the transform.-->
									<axis>0.15709493 0.94726859 -0.27929088</axis>
									<!--Transform function of the generalized coordinates used to        represent the amount of transformation along a specified axis.-->
									<function>
										<LinearFunction>
											<coefficients> 1 0</coefficients>
										</LinearFunction>
									</function>
								</TransformAxis>
								<!--3 Axes for translations are listed next.-->
								<TransformAxis name="translation1">
									<!--Names of the coordinates that serve as the independent variables         of the transform function.-->
									<coordinates></coordinates>
									<!--Rotation or translation axis for the transform.-->
									<axis>1 0 0</axis>
									<!--Transform function of the generalized coordinates used to        represent the amount of transformation along a specified axis.-->
									<function>
										<Constant>
											<value>0</value>
										</Constant>
									</function>
								</TransformAxis>
								<TransformAxis name="translation2">
									<!--Names of the coordinates that serve as the independent variables         of the transform function.-->
									<coordinates></coordinates>
									<!--Rotation or translation axis for the transform.-->
									<axis>0 1 0</axis>
									<!--Transform function of the generalized coordinates used to        represent the amount of transformation along a specified axis.-->
									<function>
										<Constant>
											<value>0</value>
										</Constant>
									</function>
								</TransformAxis>
								<TransformAxis name="translation3">
									<!--Names of the coordinates that serve as the independent variables         of the transform function.-->
									<coordinates></coordinates>
									<!--Rotation or translation axis for the transform.-->
									<axis>0 0 1</axis>
									<!--Transform function of the generalized coordinates used to        represent the amount of transformation along a specified axis.-->
									<function>
										<Constant>
											<value>0</value>
										</Constant>
									</function>
								</TransformAxis>
							</SpatialTransform>
						</CustomJoint>
					</Joint>
					<VisibleObject>
						<!--Set of geometry files and associated attributes, allow .vtp, .stl, .obj-->
						<GeometrySet>
							<objects />
							<groups />
						</GeometrySet>
						<!--Three scale factors for display purposes: scaleX scaleY scaleZ-->
						<scale_factors> 1 1 1</scale_factors>
						<!--transform relative to owner specified as 3 rotations (rad) followed by 3 translations rX rY rZ tx ty tz-->
						<transform> 0 0 0 0 0 0</transform>
						<!--Whether to show a coordinate frame-->
						<show_axes>false</show_axes>
						<!--Display Pref. 0:Hide 1:Wire 3:Flat 4:Shaded Can be overriden for individual geometries-->
						<display_preference>4</display_preference>
					</VisibleObject>
					<WrapObjectSet>
						<objects />
						<groups />
					</WrapObjectSet>
				</Body>
				<Body name="humphant">
					<mass>0.0001</mass>
					<mass_center> 0 0 0</mass_center>
					<inertia_xx>1</inertia_xx>
					<inertia_yy>1</inertia_yy>
					<inertia_zz>1</inertia_zz>
					<inertia_xy>0</inertia_xy>
					<inertia_xz>0</inertia_xz>
					<inertia_yz>0</inertia_yz>
					<!--Joint that connects this body with the parent body.-->
					<Joint>
						<CustomJoint name="shoulder0">
							<!--Name of the parent body to which this joint connects its owner body.-->
							<parent_body>scapphant</parent_body>
							<!--Location of the joint in the parent body specified in the parent reference frame. Default is (0,0,0).-->
							<location_in_parent>0 0 0</location_in_parent>
							<!--Orientation of the joint in the parent body specified in the parent reference frame. Euler XYZ body-fixed rotation angles are used to express the orientation. Default is (0,0,0).-->
							<orientation_in_parent>0 0 0</orientation_in_parent>
							<!--Location of the joint in the child body specified in the child reference frame. For SIMM models, this vector is always the zero vector (i.e., the body reference frame coincides with the joint). -->
							<location>0 0 0</location>
							<!--Orientation of the joint in the owing body specified in the owning body reference frame.  Euler XYZ body-fixed rotation angles are used to express the orientation. -->
							<orientation>0 0 0</orientation>
							<!--Set holding the generalized coordinates (q's) that parmeterize this joint.-->
							<CoordinateSet>
								<objects>
									<Coordinate name="elv_angle">
										<!--Coordinate can describe rotational, translational, or coupled motion. Defaults to rotational.-->
										<motion_type>rotational</motion_type>
										<!--The value of this coordinate before any value has been set. Rotational coordinate value is in radians and Translational in meters.-->
										<default_value>0</default_value>
										<!--The speed value of this coordinate before any value has been set. Rotational coordinate value is in rad/s and Translational in m/s.-->
										<default_speed_value>0</default_speed_value>
										<!--The minimum and maximum values that the coordinate can range between. Rotational coordinate range in radians and Translational in meters.-->
										<range>-1.57079633 2.26892803</range>
										<!--Flag indicating whether or not the values of the coordinates should be limited to the range, above.-->
										<clamped>false</clamped>
										<!--Flag indicating whether or not the values of the coordinates should be constrained to the current (e.g. default) value, above.-->
										<locked>false</locked>
										<!--If specified, the coordinate can be prescribed by a function of time. It can be any OpenSim Function with valid second order derivatives.-->
										<prescribed_function />
										<!--Flag indicating whether or not the values of the coordinates should be prescribed according to the function above. It is ignored if the no prescribed function is specified.-->
										<prescribed>false</prescribed>
									</Coordinate>
								</objects>
								<groups />
							</CoordinateSet>
							<!--Whether the joint transform defines parent->child or child->parent.-->
							<reverse>false</reverse>
							<!--Defines how the child body moves with respect to the parent as a function of the generalized coordinates.-->
							<SpatialTransform>
								<!--3 Axes for rotations are listed first.-->
								<TransformAxis name="rotation1">
									<!--Names of the coordinates that serve as the independent variables         of the transform function.-->
									<coordinates>elv_angle</coordinates>
									<!--Rotation or translation axis for the transform.-->
									<axis>0.0048 0.99908918 0.04240001</axis>
									<!--Transform function of the generalized coordinates used to        represent the amount of transformation along a specified axis.-->
									<function>
										<LinearFunction>
											<coefficients> 1 0</coefficients>
										</LinearFunction>
									</function>
								</TransformAxis>
								<TransformAxis name="rotation2">
									<!--Names of the coordinates that serve as the independent variables         of the transform function.-->
									<coordinates></coordinates>
									<!--Rotation or translation axis for the transform.-->
									<axis>0 1 0</axis>
									<!--Transform function of the generalized coordinates used to        represent the amount of transformation along a specified axis.-->
									<function>
										<Constant>
											<value>0</value>
										</Constant>
									</function>
								</TransformAxis>
								<TransformAxis name="rotation3">
									<!--Names of the coordinates that serve as the independent variables         of the transform function.-->
									<coordinates></coordinates>
									<!--Rotation or translation axis for the transform.-->
									<axis>0.04240001 0 -0.0048</axis>
									<!--Transform function of the generalized coordinates used to        represent the amount of transformation along a specified axis.-->
									<function>
										<Constant>
											<value>0</value>
										</Constant>
									</function>
								</TransformAxis>
								<!--3 Axes for translations are listed next.-->
								<TransformAxis name="translation1">
									<!--Names of the coordinates that serve as the independent variables         of the transform function.-->
									<coordinates></coordinates>
									<!--Rotation or translation axis for the transform.-->
									<axis>1 0 0</axis>
									<!--Transform function of the generalized coordinates used to        represent the amount of transformation along a specified axis.-->
									<function>
										<Constant>
											<value>0</value>
										</Constant>
									</function>
								</TransformAxis>
								<TransformAxis name="translation2">
									<!--Names of the coordinates that serve as the independent variables         of the transform function.-->
									<coordinates></coordinates>
									<!--Rotation or translation axis for the transform.-->
									<axis>0 1 0</axis>
									<!--Transform function of the generalized coordinates used to        represent the amount of transformation along a specified axis.-->
									<function>
										<Constant>
											<value>0</value>
										</Constant>
									</function>
								</TransformAxis>
								<TransformAxis name="translation3">
									<!--Names of the coordinates that serve as the independent variables         of the transform function.-->
									<coordinates></coordinates>
									<!--Rotation or translation axis for the transform.-->
									<axis>0 0 1</axis>
									<!--Transform function of the generalized coordinates used to        represent the amount of transformation along a specified axis.-->
									<function>
										<Constant>
											<value>0</value>
										</Constant>
									</function>
								</TransformAxis>
							</SpatialTransform>
						</CustomJoint>
					</Joint>
					<VisibleObject>
						<!--Set of geometry files and associated attributes, allow .vtp, .stl, .obj-->
						<GeometrySet>
							<objects />
							<groups />
						</GeometrySet>
						<!--Three scale factors for display purposes: scaleX scaleY scaleZ-->
						<scale_factors> 1 1 1</scale_factors>
						<!--transform relative to owner specified as 3 rotations (rad) followed by 3 translations rX rY rZ tx ty tz-->
						<transform> 0 0 0 0 0 0</transform>
						<!--Whether to show a coordinate frame-->
						<show_axes>false</show_axes>
						<!--Display Pref. 0:Hide 1:Wire 3:Flat 4:Shaded Can be overriden for individual geometries-->
						<display_preference>4</display_preference>
					</VisibleObject>
					<WrapObjectSet>
						<objects />
						<groups />
					</WrapObjectSet>
				</Body>
				<Body name="humphant1">
					<mass>0.0001</mass>
					<mass_center> 0 0 0</mass_center>
					<inertia_xx>1</inertia_xx>
					<inertia_yy>1</inertia_yy>
					<inertia_zz>1</inertia_zz>
					<inertia_xy>0</inertia_xy>
					<inertia_xz>0</inertia_xz>
					<inertia_yz>0</inertia_yz>
					<!--Joint that connects this body with the parent body.-->
					<Joint>
						<CustomJoint name="shoulder1">
							<!--Name of the parent body to which this joint connects its owner body.-->
							<parent_body>humphant</parent_body>
							<!--Location of the joint in the parent body specified in the parent reference frame. Default is (0,0,0).-->
							<location_in_parent>0 0 0</location_in_parent>
							<!--Orientation of the joint in the parent body specified in the parent reference frame. Euler XYZ body-fixed rotation angles are used to express the orientation. Default is (0,0,0).-->
							<orientation_in_parent>0 0 0</orientation_in_parent>
							<!--Location of the joint in the child body specified in the child reference frame. For SIMM models, this vector is always the zero vector (i.e., the body reference frame coincides with the joint). -->
							<location>0 0 0</location>
							<!--Orientation of the joint in the owing body specified in the owning body reference frame.  Euler XYZ body-fixed rotation angles are used to express the orientation. -->
							<orientation>0 0 0</orientation>
							<!--Set holding the generalized coordinates (q's) that parmeterize this joint.-->
							<CoordinateSet>
								<objects>
									<Coordinate name="shoulder_elv">
										<!--Coordinate can describe rotational, translational, or coupled motion. Defaults to rotational.-->
										<motion_type>rotational</motion_type>
										<!--The value of this coordinate before any value has been set. Rotational coordinate value is in radians and Translational in meters.-->
										<default_value>0.52359878</default_value>
										<!--The speed value of this coordinate before any value has been set. Rotational coordinate value is in rad/s and Translational in m/s.-->
										<default_speed_value>0</default_speed_value>
										<!--The minimum and maximum values that the coordinate can range between. Rotational coordinate range in radians and Translational in meters.-->
										<range>0 3.14159265</range>
										<!--Flag indicating whether or not the values of the coordinates should be limited to the range, above.-->
										<clamped>false</clamped>
										<!--Flag indicating whether or not the values of the coordinates should be constrained to the current (e.g. default) value, above.-->
										<locked>false</locked>
										<!--If specified, the coordinate can be prescribed by a function of time. It can be any OpenSim Function with valid second order derivatives.-->
										<prescribed_function />
										<!--Flag indicating whether or not the values of the coordinates should be prescribed according to the function above. It is ignored if the no prescribed function is specified.-->
										<prescribed>false</prescribed>
									</Coordinate>
									<Coordinate name="shoulder1_r2">
										<!--Coordinate can describe rotational, translational, or coupled motion. Defaults to rotational.-->
										<motion_type>rotational</motion_type>
										<!--The value of this coordinate before any value has been set. Rotational coordinate value is in radians and Translational in meters.-->
										<default_value>0</default_value>
										<!--The speed value of this coordinate before any value has been set. Rotational coordinate value is in rad/s and Translational in m/s.-->
										<default_speed_value>0</default_speed_value>
										<!--The minimum and maximum values that the coordinate can range between. Rotational coordinate range in radians and Translational in meters.-->
										<range>-99999.9 99999.9</range>
										<!--Flag indicating whether or not the values of the coordinates should be limited to the range, above.-->
										<clamped>false</clamped>
										<!--Flag indicating whether or not the values of the coordinates should be constrained to the current (e.g. default) value, above.-->
										<locked>false</locked>
										<!--If specified, the coordinate can be prescribed by a function of time. It can be any OpenSim Function with valid second order derivatives.-->
										<prescribed_function />
										<!--Flag indicating whether or not the values of the coordinates should be prescribed according to the function above. It is ignored if the no prescribed function is specified.-->
										<prescribed>false</prescribed>
									</Coordinate>
								</objects>
								<groups />
							</CoordinateSet>
							<!--Whether the joint transform defines parent->child or child->parent.-->
							<reverse>false</reverse>
							<!--Defines how the child body moves with respect to the parent as a function of the generalized coordinates.-->
							<SpatialTransform>
								<!--3 Axes for rotations are listed first.-->
								<TransformAxis name="rotation1">
									<!--Names of the coordinates that serve as the independent variables         of the transform function.-->
									<coordinates>shoulder_elv</coordinates>
									<!--Rotation or translation axis for the transform.-->
									<axis>-0.99826136 0.0023 0.05889802</axis>
									<!--Transform function of the generalized coordinates used to        represent the amount of transformation along a specified axis.-->
									<function>
										<LinearFunction>
											<coefficients> 1 0</coefficients>
										</LinearFunction>
									</function>
								</TransformAxis>
								<TransformAxis name="rotation2">
									<!--Names of the coordinates that serve as the independent variables         of the transform function.-->
									<coordinates>shoulder1_r2</coordinates>
									<!--Rotation or translation axis for the transform.-->
									<axis>0.0048 0.99908918 0.04240001</axis>
									<!--Transform function of the generalized coordinates used to        represent the amount of transformation along a specified axis.-->
									<function>
										<LinearFunction>
											<coefficients> 1 0</coefficients>
										</LinearFunction>
									</function>
								</TransformAxis>
								<TransformAxis name="rotation3">
									<!--Names of the coordinates that serve as the independent variables         of the transform function.-->
									<coordinates></coordinates>
									<!--Rotation or translation axis for the transform.-->
									<axis>-0.05874685 0.042609 -0.99736316</axis>
									<!--Transform function of the generalized coordinates used to        represent the amount of transformation along a specified axis.-->
									<function>
										<Constant>
											<value>0</value>
										</Constant>
									</function>
								</TransformAxis>
								<!--3 Axes for translations are listed next.-->
								<TransformAxis name="translation1">
									<!--Names of the coordinates that serve as the independent variables         of the transform function.-->
									<coordinates></coordinates>
									<!--Rotation or translation axis for the transform.-->
									<axis>1 0 0</axis>
									<!--Transform function of the generalized coordinates used to        represent the amount of transformation along a specified axis.-->
									<function>
										<Constant>
											<value>0</value>
										</Constant>
									</function>
								</TransformAxis>
								<TransformAxis name="translation2">
									<!--Names of the coordinates that serve as the independent variables         of the transform function.-->
									<coordinates></coordinates>
									<!--Rotation or translation axis for the transform.-->
									<axis>0 1 0</axis>
									<!--Transform function of the generalized coordinates used to        represent the amount of transformation along a specified axis.-->
									<function>
										<Constant>
											<value>0</value>
										</Constant>
									</function>
								</TransformAxis>
								<TransformAxis name="translation3">
									<!--Names of the coordinates that serve as the independent variables         of the transform function.-->
									<coordinates></coordinates>
									<!--Rotation or translation axis for the transform.-->
									<axis>0 0 1</axis>
									<!--Transform function of the generalized coordinates used to        represent the amount of transformation along a specified axis.-->
									<function>
										<Constant>
											<value>0</value>
										</Constant>
									</function>
								</TransformAxis>
							</SpatialTransform>
						</CustomJoint>
					</Joint>
					<VisibleObject>
						<!--Set of geometry files and associated attributes, allow .vtp, .stl, .obj-->
						<GeometrySet>
							<objects />
							<groups />
						</GeometrySet>
						<!--Three scale factors for display purposes: scaleX scaleY scaleZ-->
						<scale_factors> 1 1 1</scale_factors>
						<!--transform relative to owner specified as 3 rotations (rad) followed by 3 translations rX rY rZ tx ty tz-->
						<transform> 0 0 0 0 0 0</transform>
						<!--Whether to show a coordinate frame-->
						<show_axes>false</show_axes>
						<!--Display Pref. 0:Hide 1:Wire 3:Flat 4:Shaded Can be overriden for individual geometries-->
						<display_preference>4</display_preference>
					</VisibleObject>
					<WrapObjectSet>
						<objects />
						<groups />
					</WrapObjectSet>
				</Body>
				<Body name="humerus">
					<mass>1.99757</mass>
					<mass_center> 0.018064 -0.140141 -0.012746</mass_center>
					<inertia_xx>0.01227763</inertia_xx>
					<inertia_yy>0.00255133</inertia_yy>
					<inertia_zz>0.01257888</inertia_zz>
					<inertia_xy>-0.00034741</inertia_xy>
					<inertia_xz>-0.0002325</inertia_xz>
					<inertia_yz>0.0012293</inertia_yz>
					<!--Joint that connects this body with the parent body.-->
					<Joint>
						<CustomJoint name="shoulder2">
							<!--Name of the parent body to which this joint connects its owner body.-->
							<parent_body>humphant1</parent_body>
							<!--Location of the joint in the parent body specified in the parent reference frame. Default is (0,0,0).-->
							<location_in_parent>0 0 0</location_in_parent>
							<!--Orientation of the joint in the parent body specified in the parent reference frame. Euler XYZ body-fixed rotation angles are used to express the orientation. Default is (0,0,0).-->
							<orientation_in_parent>0 0 0</orientation_in_parent>
							<!--Location of the joint in the child body specified in the child reference frame. For SIMM models, this vector is always the zero vector (i.e., the body reference frame coincides with the joint). -->
							<location>0 0 0</location>
							<!--Orientation of the joint in the owing body specified in the owning body reference frame.  Euler XYZ body-fixed rotation angles are used to express the orientation. -->
							<orientation>0 0 0</orientation>
							<!--Set holding the generalized coordinates (q's) that parmeterize this joint.-->
							<CoordinateSet>
								<objects>
									<Coordinate name="shoulder_rot">
										<!--Coordinate can describe rotational, translational, or coupled motion. Defaults to rotational.-->
										<motion_type>rotational</motion_type>
										<!--The value of this coordinate before any value has been set. Rotational coordinate value is in radians and Translational in meters.-->
										<default_value>0</default_value>
										<!--The speed value of this coordinate before any value has been set. Rotational coordinate value is in rad/s and Translational in m/s.-->
										<default_speed_value>0</default_speed_value>
										<!--The minimum and maximum values that the coordinate can range between. Rotational coordinate range in radians and Translational in meters.-->
										<range>-1.57079633 0.34906585</range>
										<!--Flag indicating whether or not the values of the coordinates should be limited to the range, above.-->
										<clamped>false</clamped>
										<!--Flag indicating whether or not the values of the coordinates should be constrained to the current (e.g. default) value, above.-->
										<locked>false</locked>
										<!--If specified, the coordinate can be prescribed by a function of time. It can be any OpenSim Function with valid second order derivatives.-->
										<prescribed_function />
										<!--Flag indicating whether or not the values of the coordinates should be prescribed according to the function above. It is ignored if the no prescribed function is specified.-->
										<prescribed>false</prescribed>
									</Coordinate>
								</objects>
								<groups />
							</CoordinateSet>
							<!--Whether the joint transform defines parent->child or child->parent.-->
							<reverse>false</reverse>
							<!--Defines how the child body moves with respect to the parent as a function of the generalized coordinates.-->
							<SpatialTransform>
								<!--3 Axes for rotations are listed first.-->
								<TransformAxis name="rotation1">
									<!--Names of the coordinates that serve as the independent variables         of the transform function.-->
									<coordinates>shoulder_rot</coordinates>
									<!--Rotation or translation axis for the transform.-->
									<axis>0.0048 0.99908918 0.04240001</axis>
									<!--Transform function of the generalized coordinates used to        represent the amount of transformation along a specified axis.-->
									<function>
										<LinearFunction>
											<coefficients> 1 0</coefficients>
										</LinearFunction>
									</function>
								</TransformAxis>
								<TransformAxis name="rotation2">
									<!--Names of the coordinates that serve as the independent variables         of the transform function.-->
									<coordinates></coordinates>
									<!--Rotation or translation axis for the transform.-->
									<axis>0 1 0</axis>
									<!--Transform function of the generalized coordinates used to        represent the amount of transformation along a specified axis.-->
									<function>
										<Constant>
											<value>0</value>
										</Constant>
									</function>
								</TransformAxis>
								<TransformAxis name="rotation3">
									<!--Names of the coordinates that serve as the independent variables         of the transform function.-->
									<coordinates></coordinates>
									<!--Rotation or translation axis for the transform.-->
									<axis>0.04240001 0 -0.0048</axis>
									<!--Transform function of the generalized coordinates used to        represent the amount of transformation along a specified axis.-->
									<function>
										<Constant>
											<value>0</value>
										</Constant>
									</function>
								</TransformAxis>
								<!--3 Axes for translations are listed next.-->
								<TransformAxis name="translation1">
									<!--Names of the coordinates that serve as the independent variables         of the transform function.-->
									<coordinates></coordinates>
									<!--Rotation or translation axis for the transform.-->
									<axis>1 0 0</axis>
									<!--Transform function of the generalized coordinates used to        represent the amount of transformation along a specified axis.-->
									<function>
										<Constant>
											<value>0</value>
										</Constant>
									</function>
								</TransformAxis>
								<TransformAxis name="translation2">
									<!--Names of the coordinates that serve as the independent variables         of the transform function.-->
									<coordinates></coordinates>
									<!--Rotation or translation axis for the transform.-->
									<axis>0 1 0</axis>
									<!--Transform function of the generalized coordinates used to        represent the amount of transformation along a specified axis.-->
									<function>
										<Constant>
											<value>0</value>
										</Constant>
									</function>
								</TransformAxis>
								<TransformAxis name="translation3">
									<!--Names of the coordinates that serve as the independent variables         of the transform function.-->
									<coordinates></coordinates>
									<!--Rotation or translation axis for the transform.-->
									<axis>0 0 1</axis>
									<!--Transform function of the generalized coordinates used to        represent the amount of transformation along a specified axis.-->
									<function>
										<Constant>
											<value>0</value>
										</Constant>
									</function>
								</TransformAxis>
							</SpatialTransform>
						</CustomJoint>
					</Joint>
					<VisibleObject>
						<!--Set of geometry files and associated attributes, allow .vtp, .stl, .obj-->
						<GeometrySet>
							<objects>
								<DisplayGeometry>
									<!--Name of geometry file .vtp, .stl, .obj-->
									<geometry_file>humerus.vtp</geometry_file>
									<!--Color used to display the geometry when visible-->
									<color> 1 1 1</color>
									<!--Name of texture file .jpg, .bmp-->
									<texture_file />
									<!--in body transform specified as 3 rotations (rad) followed by 3 translations rX rY rZ tx ty tz-->
									<transform> 0 0 0 0 0 0</transform>
									<!--Three scale factors for display purposes: scaleX scaleY scaleZ-->
									<scale_factors> 1 1 1</scale_factors>
									<!--Display Pref. 0:Hide 1:Wire 3:Flat 4:Shaded-->
									<display_preference>4</display_preference>
									<!--Display opacity between 0.0 and 1.0-->
									<opacity>1</opacity>
								</DisplayGeometry>
							</objects>
							<groups />
						</GeometrySet>
						<!--Three scale factors for display purposes: scaleX scaleY scaleZ-->
						<scale_factors> 1 1 1</scale_factors>
						<!--transform relative to owner specified as 3 rotations (rad) followed by 3 translations rX rY rZ tx ty tz-->
						<transform> 0 0 0 0 0 0</transform>
						<!--Whether to show a coordinate frame-->
						<show_axes>false</show_axes>
						<!--Display Pref. 0:Hide 1:Wire 3:Flat 4:Shaded Can be overriden for individual geometries-->
						<display_preference>4</display_preference>
					</VisibleObject>
					<WrapObjectSet>
						<objects>
							<WrapEllipsoid name="DELT1hh">
								<!--Display Pref. 0:Hide 1:Wire 3:Flat 4:Shaded-->
								<display_preference>0</display_preference>
								<xyz_body_rotation> 0.0584685 1.00461 0.570374</xyz_body_rotation>
								<translation> -0.0139 -0.0127 -0.0262</translation>
								<active>true</active>
								<quadrant>z</quadrant>
								<VisibleObject>
									<!--Set of geometry files and associated attributes, allow .vtp, .stl, .obj-->
									<GeometrySet>
										<objects />
										<groups />
									</GeometrySet>
									<!--Three scale factors for display purposes: scaleX scaleY scaleZ-->
									<scale_factors> 1 1 1</scale_factors>
									<!--transform relative to owner specified as 3 rotations (rad) followed by 3 translations rX rY rZ tx ty tz-->
									<transform> 0.0584685 1.00461 0.570374 -0.0139 -0.0127 -0.0262</transform>
									<!--Whether to show a coordinate frame-->
									<show_axes>false</show_axes>
									<!--Display Pref. 0:Hide 1:Wire 3:Flat 4:Shaded Can be overriden for individual geometries-->
									<display_preference>0</display_preference>
								</VisibleObject>
								<dimensions> 0.03 0.1 0.05</dimensions>
							</WrapEllipsoid>
							<WrapCylinder name="delt2hum">
								<!--Display Pref. 0:Hide 1:Wire 3:Flat 4:Shaded-->
								<display_preference>0</display_preference>
								<xyz_body_rotation> 1.55093 -0.0199582 0.0596618</xyz_body_rotation>
								<translation> 0.0017 -0.0958 0.0011</translation>
								<active>true</active>
								<quadrant>all</quadrant>
								<VisibleObject>
									<!--Set of geometry files and associated attributes, allow .vtp, .stl, .obj-->
									<GeometrySet>
										<objects />
										<groups />
									</GeometrySet>
									<!--Three scale factors for display purposes: scaleX scaleY scaleZ-->
									<scale_factors> 1 1 1</scale_factors>
									<!--transform relative to owner specified as 3 rotations (rad) followed by 3 translations rX rY rZ tx ty tz-->
									<transform> 1.55093 -0.0199582 0.0596618 0.0017 -0.0958 0.0011</transform>
									<!--Whether to show a coordinate frame-->
									<show_axes>false</show_axes>
									<!--Display Pref. 0:Hide 1:Wire 3:Flat 4:Shaded Can be overriden for individual geometries-->
									<display_preference>0</display_preference>
								</VisibleObject>
								<radius>0.0109</radius>
								<length>0.12</length>
							</WrapCylinder>
							<WrapEllipsoid name="delt3hum">
								<!--Display Pref. 0:Hide 1:Wire 3:Flat 4:Shaded-->
								<display_preference>0</display_preference>
								<xyz_body_rotation> 1.72735 0.0759218 -2.74313</xyz_body_rotation>
								<translation> 0.0019 -0.0592 0.0011</translation>
								<active>true</active>
								<quadrant>x</quadrant>
								<VisibleObject>
									<!--Set of geometry files and associated attributes, allow .vtp, .stl, .obj-->
									<GeometrySet>
										<objects />
										<groups />
									</GeometrySet>
									<!--Three scale factors for display purposes: scaleX scaleY scaleZ-->
									<scale_factors> 1 1 1</scale_factors>
									<!--transform relative to owner specified as 3 rotations (rad) followed by 3 translations rX rY rZ tx ty tz-->
									<transform> 1.72735 0.0759218 -2.74313 0.0019 -0.0592 0.0011</transform>
									<!--Whether to show a coordinate frame-->
									<show_axes>false</show_axes>
									<!--Display Pref. 0:Hide 1:Wire 3:Flat 4:Shaded Can be overriden for individual geometries-->
									<display_preference>0</display_preference>
								</VisibleObject>
								<dimensions> 0.01 0.01 0.05</dimensions>
							</WrapEllipsoid>
							<WrapEllipsoid name="SUPSP">
								<!--Display Pref. 0:Hide 1:Wire 3:Flat 4:Shaded-->
								<display_preference>0</display_preference>
								<xyz_body_rotation> 0.0380482 0.00855211 -1.30673</xyz_body_rotation>
								<translation> 0.0002 0.0077 0.0043</translation>
								<active>true</active>
								<quadrant>all</quadrant>
								<VisibleObject>
									<!--Set of geometry files and associated attributes, allow .vtp, .stl, .obj-->
									<GeometrySet>
										<objects />
										<groups />
									</GeometrySet>
									<!--Three scale factors for display purposes: scaleX scaleY scaleZ-->
									<scale_factors> 1 1 1</scale_factors>
									<!--transform relative to owner specified as 3 rotations (rad) followed by 3 translations rX rY rZ tx ty tz-->
									<transform> 0.0380482 0.00855211 -1.30673 0.0002 0.0077 0.0043</transform>
									<!--Whether to show a coordinate frame-->
									<show_axes>false</show_axes>
									<!--Display Pref. 0:Hide 1:Wire 3:Flat 4:Shaded Can be overriden for individual geometries-->
									<display_preference>0</display_preference>
								</VisibleObject>
								<dimensions> 0.02 0.02 0.02</dimensions>
							</WrapEllipsoid>
							<WrapEllipsoid name="INFSP_and_TMIN_hum_head">
								<!--Display Pref. 0:Hide 1:Wire 3:Flat 4:Shaded-->
								<display_preference>0</display_preference>
								<xyz_body_rotation> -0.286583 -0.00907571 -0.0684169</xyz_body_rotation>
								<translation> -0.0003 0.0026 0.0038</translation>
								<active>true</active>
								<quadrant>all</quadrant>
								<VisibleObject>
									<!--Set of geometry files and associated attributes, allow .vtp, .stl, .obj-->
									<GeometrySet>
										<objects />
										<groups />
									</GeometrySet>
									<!--Three scale factors for display purposes: scaleX scaleY scaleZ-->
									<scale_factors> 1 1 1</scale_factors>
									<!--transform relative to owner specified as 3 rotations (rad) followed by 3 translations rX rY rZ tx ty tz-->
									<transform> -0.286583 -0.00907571 -0.0684169 -0.0003 0.0026 0.0038</transform>
									<!--Whether to show a coordinate frame-->
									<show_axes>false</show_axes>
									<!--Display Pref. 0:Hide 1:Wire 3:Flat 4:Shaded Can be overriden for individual geometries-->
									<display_preference>0</display_preference>
								</VisibleObject>
								<dimensions> 0.02 0.025 0.02</dimensions>
							</WrapEllipsoid>
							<WrapEllipsoid name="SUBSCAP">
								<!--Display Pref. 0:Hide 1:Wire 3:Flat 4:Shaded-->
								<display_preference>0</display_preference>
								<xyz_body_rotation> -0.924501 0.288852 0.381529</xyz_body_rotation>
								<translation> -0.0025 0.0007 -0.0045</translation>
								<active>true</active>
								<quadrant>all</quadrant>
								<VisibleObject>
									<!--Set of geometry files and associated attributes, allow .vtp, .stl, .obj-->
									<GeometrySet>
										<objects />
										<groups />
									</GeometrySet>
									<!--Three scale factors for display purposes: scaleX scaleY scaleZ-->
									<scale_factors> 1 1 1</scale_factors>
									<!--transform relative to owner specified as 3 rotations (rad) followed by 3 translations rX rY rZ tx ty tz-->
									<transform> -0.924501 0.288852 0.381529 -0.0025 0.0007 -0.0045</transform>
									<!--Whether to show a coordinate frame-->
									<show_axes>false</show_axes>
									<!--Display Pref. 0:Hide 1:Wire 3:Flat 4:Shaded Can be overriden for individual geometries-->
									<display_preference>0</display_preference>
								</VisibleObject>
								<dimensions> 0.02 0.017 0.028</dimensions>
							</WrapEllipsoid>
							<WrapCylinder name="TMINhum">
								<!--Display Pref. 0:Hide 1:Wire 3:Flat 4:Shaded-->
								<display_preference>0</display_preference>
								<xyz_body_rotation> 1.75353 0.0692896 2.74628</xyz_body_rotation>
								<translation> -0.0014 -0.0455 0</translation>
								<active>true</active>
								<quadrant>x</quadrant>
								<VisibleObject>
									<!--Set of geometry files and associated attributes, allow .vtp, .stl, .obj-->
									<GeometrySet>
										<objects />
										<groups />
									</GeometrySet>
									<!--Three scale factors for display purposes: scaleX scaleY scaleZ-->
									<scale_factors> 1 1 1</scale_factors>
									<!--transform relative to owner specified as 3 rotations (rad) followed by 3 translations rX rY rZ tx ty tz-->
									<transform> 1.75353 0.0692896 2.74628 -0.0014 -0.0455 0</transform>
									<!--Whether to show a coordinate frame-->
									<show_axes>false</show_axes>
									<!--Display Pref. 0:Hide 1:Wire 3:Flat 4:Shaded Can be overriden for individual geometries-->
									<display_preference>0</display_preference>
								</VisibleObject>
								<radius>0.007</radius>
								<length>0.07</length>
							</WrapCylinder>
							<WrapCylinder name="TMAJ_LAThum">
								<!--Display Pref. 0:Hide 1:Wire 3:Flat 4:Shaded-->
								<display_preference>0</display_preference>
								<xyz_body_rotation> 1.53641 -0.0637045 1.41424</xyz_body_rotation>
								<translation> 0.0007 -0.0443 -0.0055</translation>
								<active>true</active>
								<quadrant>-x</quadrant>
								<VisibleObject>
									<!--Set of geometry files and associated attributes, allow .vtp, .stl, .obj-->
									<GeometrySet>
										<objects />
										<groups />
									</GeometrySet>
									<!--Three scale factors for display purposes: scaleX scaleY scaleZ-->
									<scale_factors> 1 1 1</scale_factors>
									<!--transform relative to owner specified as 3 rotations (rad) followed by 3 translations rX rY rZ tx ty tz-->
									<transform> 1.53641 -0.0637045 1.41424 0.0007 -0.0443 -0.0055</transform>
									<!--Whether to show a coordinate frame-->
									<show_axes>false</show_axes>
									<!--Display Pref. 0:Hide 1:Wire 3:Flat 4:Shaded Can be overriden for individual geometries-->
									<display_preference>0</display_preference>
								</VisibleObject>
								<radius>0.007</radius>
								<length>0.04</length>
							</WrapCylinder>
							<WrapCylinder name="PEC12hum">
								<!--Display Pref. 0:Hide 1:Wire 3:Flat 4:Shaded-->
								<display_preference>0</display_preference>
								<xyz_body_rotation> 1.55928 -0.0774926 -0.925897</xyz_body_rotation>
								<translation> 0.002 -0.0508 -0.0017</translation>
								<active>true</active>
								<quadrant>x</quadrant>
								<VisibleObject>
									<!--Set of geometry files and associated attributes, allow .vtp, .stl, .obj-->
									<GeometrySet>
										<objects />
										<groups />
									</GeometrySet>
									<!--Three scale factors for display purposes: scaleX scaleY scaleZ-->
									<scale_factors> 1 1 1</scale_factors>
									<!--transform relative to owner specified as 3 rotations (rad) followed by 3 translations rX rY rZ tx ty tz-->
									<transform> 1.55928 -0.0774926 -0.925897 0.002 -0.0508 -0.0017</transform>
									<!--Whether to show a coordinate frame-->
									<show_axes>false</show_axes>
									<!--Display Pref. 0:Hide 1:Wire 3:Flat 4:Shaded Can be overriden for individual geometries-->
									<display_preference>0</display_preference>
								</VisibleObject>
								<radius>0.009</radius>
								<length>0.07</length>
							</WrapCylinder>
							<WrapSphere name="PEC23hh">
								<!--Display Pref. 0:Hide 1:Wire 3:Flat 4:Shaded-->
								<display_preference>0</display_preference>
								<xyz_body_rotation> 0 0 0</xyz_body_rotation>
								<translation> -0.0086 0.0021 -0.0004</translation>
								<active>true</active>
								<quadrant>all</quadrant>
								<VisibleObject>
									<!--Set of geometry files and associated attributes, allow .vtp, .stl, .obj-->
									<GeometrySet>
										<objects />
										<groups />
									</GeometrySet>
									<!--Three scale factors for display purposes: scaleX scaleY scaleZ-->
									<scale_factors> 1 1 1</scale_factors>
									<!--transform relative to owner specified as 3 rotations (rad) followed by 3 translations rX rY rZ tx ty tz-->
									<transform> 0 0 0 -0.0086 0.0021 -0.0004</transform>
									<!--Whether to show a coordinate frame-->
									<show_axes>false</show_axes>
									<!--Display Pref. 0:Hide 1:Wire 3:Flat 4:Shaded Can be overriden for individual geometries-->
									<display_preference>0</display_preference>
								</VisibleObject>
								<radius>0.02</radius>
							</WrapSphere>
							<WrapEllipsoid name="PEC1hh">
								<!--Display Pref. 0:Hide 1:Wire 3:Flat 4:Shaded-->
								<display_preference>0</display_preference>
								<xyz_body_rotation> -0.620465 -0.310494 0.363727</xyz_body_rotation>
								<translation> -0.0037 0.0005 -0.0025</translation>
								<active>true</active>
								<quadrant>-z</quadrant>
								<VisibleObject>
									<!--Set of geometry files and associated attributes, allow .vtp, .stl, .obj-->
									<GeometrySet>
										<objects />
										<groups />
									</GeometrySet>
									<!--Three scale factors for display purposes: scaleX scaleY scaleZ-->
									<scale_factors> 1 1 1</scale_factors>
									<!--transform relative to owner specified as 3 rotations (rad) followed by 3 translations rX rY rZ tx ty tz-->
									<transform> -0.620465 -0.310494 0.363727 -0.0037 0.0005 -0.0025</transform>
									<!--Whether to show a coordinate frame-->
									<show_axes>false</show_axes>
									<!--Display Pref. 0:Hide 1:Wire 3:Flat 4:Shaded Can be overriden for individual geometries-->
									<display_preference>0</display_preference>
								</VisibleObject>
								<dimensions> 0.03 0.02 0.02</dimensions>
							</WrapEllipsoid>
							<WrapCylinder name="PEC3hum">
								<!--Display Pref. 0:Hide 1:Wire 3:Flat 4:Shaded-->
								<display_preference>0</display_preference>
								<xyz_body_rotation> 1.44094 -0.0561996 1.75196</xyz_body_rotation>
								<translation> 0.0009 -0.0551 -0.0004</translation>
								<active>true</active>
								<quadrant>-x</quadrant>
								<VisibleObject>
									<!--Set of geometry files and associated attributes, allow .vtp, .stl, .obj-->
									<GeometrySet>
										<objects />
										<groups />
									</GeometrySet>
									<!--Three scale factors for display purposes: scaleX scaleY scaleZ-->
									<scale_factors> 1 1 1</scale_factors>
									<!--transform relative to owner specified as 3 rotations (rad) followed by 3 translations rX rY rZ tx ty tz-->
									<transform> 1.44094 -0.0561996 1.75196 0.0009 -0.0551 -0.0004</transform>
									<!--Whether to show a coordinate frame-->
									<show_axes>false</show_axes>
									<!--Display Pref. 0:Hide 1:Wire 3:Flat 4:Shaded Can be overriden for individual geometries-->
									<display_preference>0</display_preference>
								</VisibleObject>
								<radius>0.008</radius>
								<length>0.1</length>
							</WrapCylinder>
							<WrapCylinder name="LAT_TMAJhh">
								<!--Display Pref. 0:Hide 1:Wire 3:Flat 4:Shaded-->
								<display_preference>0</display_preference>
								<xyz_body_rotation> -0.305084 -0.018326 -0.686613</xyz_body_rotation>
								<translation> -0.0224 0.0102 0.0094</translation>
								<active>true</active>
								<quadrant>-y</quadrant>
								<VisibleObject>
									<!--Set of geometry files and associated attributes, allow .vtp, .stl, .obj-->
									<GeometrySet>
										<objects />
										<groups />
									</GeometrySet>
									<!--Three scale factors for display purposes: scaleX scaleY scaleZ-->
									<scale_factors> 1 1 1</scale_factors>
									<!--transform relative to owner specified as 3 rotations (rad) followed by 3 translations rX rY rZ tx ty tz-->
									<transform> -0.305084 -0.018326 -0.686613 -0.0224 0.0102 0.0094</transform>
									<!--Whether to show a coordinate frame-->
									<show_axes>false</show_axes>
									<!--Display Pref. 0:Hide 1:Wire 3:Flat 4:Shaded Can be overriden for individual geometries-->
									<display_preference>0</display_preference>
								</VisibleObject>
								<radius>0.007</radius>
								<length>0.045</length>
							</WrapCylinder>
							<WrapSphere name="LAT_TMAJ2hh">
								<!--Display Pref. 0:Hide 1:Wire 3:Flat 4:Shaded-->
								<display_preference>0</display_preference>
								<xyz_body_rotation> -0.127235 0.276111 0.0197222</xyz_body_rotation>
								<translation> -0.0016 0.0092 0.0052</translation>
								<active>true</active>
								<quadrant>-z</quadrant>
								<VisibleObject>
									<!--Set of geometry files and associated attributes, allow .vtp, .stl, .obj-->
									<GeometrySet>
										<objects />
										<groups />
									</GeometrySet>
									<!--Three scale factors for display purposes: scaleX scaleY scaleZ-->
									<scale_factors> 1 1 1</scale_factors>
									<!--transform relative to owner specified as 3 rotations (rad) followed by 3 translations rX rY rZ tx ty tz-->
									<transform> -0.127235 0.276111 0.0197222 -0.0016 0.0092 0.0052</transform>
									<!--Whether to show a coordinate frame-->
									<show_axes>false</show_axes>
									<!--Display Pref. 0:Hide 1:Wire 3:Flat 4:Shaded Can be overriden for individual geometries-->
									<display_preference>0</display_preference>
								</VisibleObject>
								<radius>0.03</radius>
							</WrapSphere>
							<WrapEllipsoid name="Elbow_BIC_BRD">
								<!--Display Pref. 0:Hide 1:Wire 3:Flat 4:Shaded-->
								<display_preference>0</display_preference>
								<xyz_body_rotation> -0.128631 0.137532 0.0307178</xyz_body_rotation>
								<translation> 0.0019 -0.289 -0.014</translation>
								<active>true</active>
								<quadrant>x</quadrant>
								<VisibleObject>
									<!--Set of geometry files and associated attributes, allow .vtp, .stl, .obj-->
									<GeometrySet>
										<objects />
										<groups />
									</GeometrySet>
									<!--Three scale factors for display purposes: scaleX scaleY scaleZ-->
									<scale_factors> 1 1 1</scale_factors>
									<!--transform relative to owner specified as 3 rotations (rad) followed by 3 translations rX rY rZ tx ty tz-->
									<transform> -0.128631 0.137532 0.0307178 0.0019 -0.289 -0.014</transform>
									<!--Whether to show a coordinate frame-->
									<show_axes>false</show_axes>
									<!--Display Pref. 0:Hide 1:Wire 3:Flat 4:Shaded Can be overriden for individual geometries-->
									<display_preference>0</display_preference>
								</VisibleObject>
								<dimensions> 0.015 0.015 0.1</dimensions>
							</WrapEllipsoid>
							<WrapEllipsoid name="TRIlonghh">
								<!--Display Pref. 0:Hide 1:Wire 3:Flat 4:Shaded-->
								<display_preference>0</display_preference>
								<xyz_body_rotation> 3.00162 -0.853466 2.57419</xyz_body_rotation>
								<translation> -0.0078 -0.0041 -0.0014</translation>
								<active>true</active>
								<quadrant>z</quadrant>
								<VisibleObject>
									<!--Set of geometry files and associated attributes, allow .vtp, .stl, .obj-->
									<GeometrySet>
										<objects />
										<groups />
									</GeometrySet>
									<!--Three scale factors for display purposes: scaleX scaleY scaleZ-->
									<scale_factors> 1 1 1</scale_factors>
									<!--transform relative to owner specified as 3 rotations (rad) followed by 3 translations rX rY rZ tx ty tz-->
									<transform> 3.00162 -0.853466 2.57419 -0.0078 -0.0041 -0.0014</transform>
									<!--Whether to show a coordinate frame-->
									<show_axes>false</show_axes>
									<!--Display Pref. 0:Hide 1:Wire 3:Flat 4:Shaded Can be overriden for individual geometries-->
									<display_preference>0</display_preference>
								</VisibleObject>
								<dimensions> 0.035 0.02 0.02</dimensions>
							</WrapEllipsoid>
							<WrapCylinder name="TRI">
								<!--Display Pref. 0:Hide 1:Wire 3:Flat 4:Shaded-->
								<display_preference>0</display_preference>
								<xyz_body_rotation> -0.14015 -0.00628319 0.154985</xyz_body_rotation>
								<translation> 0.0028 -0.2919 -0.0119</translation>
								<active>true</active>
								<quadrant>all</quadrant>
								<VisibleObject>
									<!--Set of geometry files and associated attributes, allow .vtp, .stl, .obj-->
									<GeometrySet>
										<objects />
										<groups />
									</GeometrySet>
									<!--Three scale factors for display purposes: scaleX scaleY scaleZ-->
									<scale_factors> 1 1 1</scale_factors>
									<!--transform relative to owner specified as 3 rotations (rad) followed by 3 translations rX rY rZ tx ty tz-->
									<transform> -0.14015 -0.00628319 0.154985 0.0028 -0.2919 -0.0119</transform>
									<!--Whether to show a coordinate frame-->
									<show_axes>false</show_axes>
									<!--Display Pref. 0:Hide 1:Wire 3:Flat 4:Shaded Can be overriden for individual geometries-->
									<display_preference>0</display_preference>
								</VisibleObject>
								<radius>0.016</radius>
								<length>0.1</length>
							</WrapCylinder>
							<WrapEllipsoid name="ANC">
								<!--Display Pref. 0:Hide 1:Wire 3:Flat 4:Shaded-->
								<display_preference>0</display_preference>
								<xyz_body_rotation> 0.00750492 -0.196699 1.04929</xyz_body_rotation>
								<translation> 0.0134 -0.2861 -0.0008</translation>
								<active>true</active>
								<quadrant>-x</quadrant>
								<VisibleObject>
									<!--Set of geometry files and associated attributes, allow .vtp, .stl, .obj-->
									<GeometrySet>
										<objects />
										<groups />
									</GeometrySet>
									<!--Three scale factors for display purposes: scaleX scaleY scaleZ-->
									<scale_factors> 1 1 1</scale_factors>
									<!--transform relative to owner specified as 3 rotations (rad) followed by 3 translations rX rY rZ tx ty tz-->
									<transform> 0.00750492 -0.196699 1.04929 0.0134 -0.2861 -0.0008</transform>
									<!--Whether to show a coordinate frame-->
									<show_axes>false</show_axes>
									<!--Display Pref. 0:Hide 1:Wire 3:Flat 4:Shaded Can be overriden for individual geometries-->
									<display_preference>0</display_preference>
								</VisibleObject>
								<dimensions> 0.02 0.02 0.02</dimensions>
							</WrapEllipsoid>
							<WrapEllipsoid name="BIClong">
								<!--Display Pref. 0:Hide 1:Wire 3:Flat 4:Shaded-->
								<display_preference>0</display_preference>
								<xyz_body_rotation> -2.00434 -1.00164 0.975465</xyz_body_rotation>
								<translation> 0.0033 0.0073 0.0003</translation>
								<active>true</active>
								<quadrant>-y</quadrant>
								<VisibleObject>
									<!--Set of geometry files and associated attributes, allow .vtp, .stl, .obj-->
									<GeometrySet>
										<objects />
										<groups />
									</GeometrySet>
									<!--Three scale factors for display purposes: scaleX scaleY scaleZ-->
									<scale_factors> 1 1 1</scale_factors>
									<!--transform relative to owner specified as 3 rotations (rad) followed by 3 translations rX rY rZ tx ty tz-->
									<transform> -2.00434 -1.00164 0.975465 0.0033 0.0073 0.0003</transform>
									<!--Whether to show a coordinate frame-->
									<show_axes>false</show_axes>
									<!--Display Pref. 0:Hide 1:Wire 3:Flat 4:Shaded Can be overriden for individual geometries-->
									<display_preference>0</display_preference>
								</VisibleObject>
								<dimensions> 0.025 0.02 0.02</dimensions>
							</WrapEllipsoid>
							<WrapSphere name="TMAJ_LAT_PEC_CORBhh">
								<!--Display Pref. 0:Hide 1:Wire 3:Flat 4:Shaded-->
								<display_preference>0</display_preference>
								<xyz_body_rotation> 0 0 0</xyz_body_rotation>
								<translation> 0.0007 0 0.006</translation>
								<active>true</active>
								<quadrant>all</quadrant>
								<VisibleObject>
									<!--Set of geometry files and associated attributes, allow .vtp, .stl, .obj-->
									<GeometrySet>
										<objects />
										<groups />
									</GeometrySet>
									<!--Three scale factors for display purposes: scaleX scaleY scaleZ-->
									<scale_factors> 1 1 1</scale_factors>
									<!--transform relative to owner specified as 3 rotations (rad) followed by 3 translations rX rY rZ tx ty tz-->
									<transform> 0 0 0 0.0007 0 0.006</transform>
									<!--Whether to show a coordinate frame-->
									<show_axes>false</show_axes>
									<!--Display Pref. 0:Hide 1:Wire 3:Flat 4:Shaded Can be overriden for individual geometries-->
									<display_preference>0</display_preference>
								</VisibleObject>
								<radius>0.03</radius>
							</WrapSphere>
							<WrapSphere name="DELT_TMAJ_LAT_PEC_CORBhh">
								<!--Display Pref. 0:Hide 1:Wire 3:Flat 4:Shaded-->
								<display_preference>0</display_preference>
								<xyz_body_rotation> 0 0 0</xyz_body_rotation>
								<translation> 0.0007 0 0.006</translation>
								<active>true</active>
								<quadrant>all</quadrant>
								<VisibleObject>
									<!--Set of geometry files and associated attributes, allow .vtp, .stl, .obj-->
									<GeometrySet>
										<objects />
										<groups />
									</GeometrySet>
									<!--Three scale factors for display purposes: scaleX scaleY scaleZ-->
									<scale_factors> 1 1 1</scale_factors>
									<!--transform relative to owner specified as 3 rotations (rad) followed by 3 translations rX rY rZ tx ty tz-->
									<transform> 0 0 0 0.0007 0 0.006</transform>
									<!--Whether to show a coordinate frame-->
									<show_axes>false</show_axes>
									<!--Display Pref. 0:Hide 1:Wire 3:Flat 4:Shaded Can be overriden for individual geometries-->
									<display_preference>0</display_preference>
								</VisibleObject>
								<radius>0.03</radius>
							</WrapSphere>
							<WrapCylinder name="CORBhum">
								<!--Display Pref. 0:Hide 1:Wire 3:Flat 4:Shaded-->
								<display_preference>0</display_preference>
								<xyz_body_rotation> -1.60832 0.0959931 0.875283</xyz_body_rotation>
								<translation> 0.0027 -0.1202 -0.0059</translation>
								<active>true</active>
								<quadrant>x</quadrant>
								<VisibleObject>
									<!--Set of geometry files and associated attributes, allow .vtp, .stl, .obj-->
									<GeometrySet>
										<objects />
										<groups />
									</GeometrySet>
									<!--Three scale factors for display purposes: scaleX scaleY scaleZ-->
									<scale_factors> 1 1 1</scale_factors>
									<!--transform relative to owner specified as 3 rotations (rad) followed by 3 translations rX rY rZ tx ty tz-->
									<transform> -1.60832 0.0959931 0.875283 0.0027 -0.1202 -0.0059</transform>
									<!--Whether to show a coordinate frame-->
									<show_axes>false</show_axes>
									<!--Display Pref. 0:Hide 1:Wire 3:Flat 4:Shaded Can be overriden for individual geometries-->
									<display_preference>0</display_preference>
								</VisibleObject>
								<radius>0.008</radius>
								<length>0.1</length>
							</WrapCylinder>
							<WrapEllipsoid name="Elbow_PT_ECRL">
								<!--Display Pref. 0:Hide 1:Wire 3:Flat 4:Shaded-->
								<display_preference>0</display_preference>
								<xyz_body_rotation> -0.161094 -0.110828 0.61453</xyz_body_rotation>
								<translation> 0.003 -0.2872 -0.0069</translation>
								<active>true</active>
								<quadrant>x</quadrant>
								<VisibleObject>
									<!--Set of geometry files and associated attributes, allow .vtp, .stl, .obj-->
									<GeometrySet>
										<objects />
										<groups />
									</GeometrySet>
									<!--Three scale factors for display purposes: scaleX scaleY scaleZ-->
									<scale_factors> 1 1 1</scale_factors>
									<!--transform relative to owner specified as 3 rotations (rad) followed by 3 translations rX rY rZ tx ty tz-->
									<transform> -0.161094 -0.110828 0.61453 0.003 -0.2872 -0.0069</transform>
									<!--Whether to show a coordinate frame-->
									<show_axes>false</show_axes>
									<!--Display Pref. 0:Hide 1:Wire 3:Flat 4:Shaded Can be overriden for individual geometries-->
									<display_preference>0</display_preference>
								</VisibleObject>
								<dimensions> 0.018 0.025 0.035</dimensions>
							</WrapEllipsoid>
						</objects>
						<groups />
					</WrapObjectSet>
				</Body>
				<Body name="ulna">
					<mass>1.1053</mass>
					<mass_center> 0.00971783 -0.0959509 0.024286</mass_center>
					<inertia_xx>0.00541309</inertia_xx>
					<inertia_yy>0.00115318</inertia_yy>
					<inertia_zz>0.00494361</inertia_zz>
					<inertia_xy>0.00031686</inertia_xy>
					<inertia_xz>-7.615e-005</inertia_xz>
					<inertia_yz>0.00109169</inertia_yz>
					<!--Joint that connects this body with the parent body.-->
					<Joint>
						<CustomJoint name="elbow">
							<!--Name of the parent body to which this joint connects its owner body.-->
							<parent_body>humerus</parent_body>
							<!--Location of the joint in the parent body specified in the parent reference frame. Default is (0,0,0).-->
							<location_in_parent>0.0061 -0.2904 -0.0123</location_in_parent>
							<!--Orientation of the joint in the parent body specified in the parent reference frame. Euler XYZ body-fixed rotation angles are used to express the orientation. Default is (0,0,0).-->
							<orientation_in_parent>0 0 0</orientation_in_parent>
							<!--Location of the joint in the child body specified in the child reference frame. For SIMM models, this vector is always the zero vector (i.e., the body reference frame coincides with the joint). -->
							<location>0 0 0</location>
							<!--Orientation of the joint in the owing body specified in the owning body reference frame.  Euler XYZ body-fixed rotation angles are used to express the orientation. -->
							<orientation>0 0 0</orientation>
							<!--Set holding the generalized coordinates (q's) that parmeterize this joint.-->
							<CoordinateSet>
								<objects>
									<Coordinate name="elbow_flexion">
										<!--Coordinate can describe rotational, translational, or coupled motion. Defaults to rotational.-->
										<motion_type>rotational</motion_type>
										<!--The value of this coordinate before any value has been set. Rotational coordinate value is in radians and Translational in meters.-->
										<default_value>-2e-008</default_value>
										<!--The speed value of this coordinate before any value has been set. Rotational coordinate value is in rad/s and Translational in m/s.-->
										<default_speed_value>0</default_speed_value>
										<!--The minimum and maximum values that the coordinate can range between. Rotational coordinate range in radians and Translational in meters.-->
										<range>0 2.26892803</range>
										<!--Flag indicating whether or not the values of the coordinates should be limited to the range, above.-->
										<clamped>false</clamped>
										<!--Flag indicating whether or not the values of the coordinates should be constrained to the current (e.g. default) value, above.-->
										<locked>false</locked>
										<!--If specified, the coordinate can be prescribed by a function of time. It can be any OpenSim Function with valid second order derivatives.-->
										<prescribed_function />
										<!--Flag indicating whether or not the values of the coordinates should be prescribed according to the function above. It is ignored if the no prescribed function is specified.-->
										<prescribed>false</prescribed>
									</Coordinate>
								</objects>
								<groups />
							</CoordinateSet>
							<!--Whether the joint transform defines parent->child or child->parent.-->
							<reverse>false</reverse>
							<!--Defines how the child body moves with respect to the parent as a function of the generalized coordinates.-->
							<SpatialTransform>
								<!--3 Axes for rotations are listed first.-->
								<TransformAxis name="rotation1">
									<!--Names of the coordinates that serve as the independent variables         of the transform function.-->
									<coordinates>elbow_flexion</coordinates>
									<!--Rotation or translation axis for the transform.-->
									<axis>0.04940001 0.03660001 0.99810825</axis>
									<!--Transform function of the generalized coordinates used to        represent the amount of transformation along a specified axis.-->
									<function>
										<LinearFunction>
											<coefficients> 1 0</coefficients>
										</LinearFunction>
									</function>
								</TransformAxis>
								<TransformAxis name="rotation2">
									<!--Names of the coordinates that serve as the independent variables         of the transform function.-->
									<coordinates></coordinates>
									<!--Rotation or translation axis for the transform.-->
									<axis>0 1 0</axis>
									<!--Transform function of the generalized coordinates used to        represent the amount of transformation along a specified axis.-->
									<function>
										<Constant>
											<value>0</value>
										</Constant>
									</function>
								</TransformAxis>
								<TransformAxis name="rotation3">
									<!--Names of the coordinates that serve as the independent variables         of the transform function.-->
									<coordinates></coordinates>
									<!--Rotation or translation axis for the transform.-->
									<axis>0.99810825 0 -0.04940001</axis>
									<!--Transform function of the generalized coordinates used to        represent the amount of transformation along a specified axis.-->
									<function>
										<Constant>
											<value>0</value>
										</Constant>
									</function>
								</TransformAxis>
								<!--3 Axes for translations are listed next.-->
								<TransformAxis name="translation1">
									<!--Names of the coordinates that serve as the independent variables         of the transform function.-->
									<coordinates></coordinates>
									<!--Rotation or translation axis for the transform.-->
									<axis>1 0 0</axis>
									<!--Transform function of the generalized coordinates used to        represent the amount of transformation along a specified axis.-->
									<function>
										<Constant>
											<value>0</value>
										</Constant>
									</function>
								</TransformAxis>
								<TransformAxis name="translation2">
									<!--Names of the coordinates that serve as the independent variables         of the transform function.-->
									<coordinates></coordinates>
									<!--Rotation or translation axis for the transform.-->
									<axis>0 1 0</axis>
									<!--Transform function of the generalized coordinates used to        represent the amount of transformation along a specified axis.-->
									<function>
										<Constant>
											<value>0</value>
										</Constant>
									</function>
								</TransformAxis>
								<TransformAxis name="translation3">
									<!--Names of the coordinates that serve as the independent variables         of the transform function.-->
									<coordinates></coordinates>
									<!--Rotation or translation axis for the transform.-->
									<axis>0 0 1</axis>
									<!--Transform function of the generalized coordinates used to        represent the amount of transformation along a specified axis.-->
									<function>
										<Constant>
											<value>0</value>
										</Constant>
									</function>
								</TransformAxis>
							</SpatialTransform>
						</CustomJoint>
					</Joint>
					<VisibleObject>
						<!--Set of geometry files and associated attributes, allow .vtp, .stl, .obj-->
						<GeometrySet>
							<objects>
								<DisplayGeometry>
									<!--Name of geometry file .vtp, .stl, .obj-->
									<geometry_file>ulna.vtp</geometry_file>
									<!--Color used to display the geometry when visible-->
									<color> 1 1 1</color>
									<!--Name of texture file .jpg, .bmp-->
									<texture_file />
									<!--in body transform specified as 3 rotations (rad) followed by 3 translations rX rY rZ tx ty tz-->
									<transform> 0 0 0 0 0 0</transform>
									<!--Three scale factors for display purposes: scaleX scaleY scaleZ-->
									<scale_factors> 1 1 1</scale_factors>
									<!--Display Pref. 0:Hide 1:Wire 3:Flat 4:Shaded-->
									<display_preference>4</display_preference>
									<!--Display opacity between 0.0 and 1.0-->
									<opacity>1</opacity>
								</DisplayGeometry>
							</objects>
							<groups />
						</GeometrySet>
						<!--Three scale factors for display purposes: scaleX scaleY scaleZ-->
						<scale_factors> 1 1 1</scale_factors>
						<!--transform relative to owner specified as 3 rotations (rad) followed by 3 translations rX rY rZ tx ty tz-->
						<transform> 0 0 0 0 0 0</transform>
						<!--Whether to show a coordinate frame-->
						<show_axes>false</show_axes>
						<!--Display Pref. 0:Hide 1:Wire 3:Flat 4:Shaded Can be overriden for individual geometries-->
						<display_preference>0</display_preference>
					</VisibleObject>
					<WrapObjectSet>
						<objects>
							<WrapCylinder name="PQ2">
								<!--Display Pref. 0:Hide 1:Wire 3:Flat 4:Shaded-->
								<display_preference>0</display_preference>
								<xyz_body_rotation> 1.39138 0.0689405 1.52245</xyz_body_rotation>
								<translation> -0.0012 -0.2092 0.0428</translation>
								<active>true</active>
								<quadrant>all</quadrant>
								<VisibleObject>
									<!--Set of geometry files and associated attributes, allow .vtp, .stl, .obj-->
									<GeometrySet>
										<objects />
										<groups />
									</GeometrySet>
									<!--Three scale factors for display purposes: scaleX scaleY scaleZ-->
									<scale_factors> 1 1 1</scale_factors>
									<!--transform relative to owner specified as 3 rotations (rad) followed by 3 translations rX rY rZ tx ty tz-->
									<transform> 1.39138 0.0689405 1.52245 -0.0012 -0.2092 0.0428</transform>
									<!--Whether to show a coordinate frame-->
									<show_axes>false</show_axes>
									<!--Display Pref. 0:Hide 1:Wire 3:Flat 4:Shaded Can be overriden for individual geometries-->
									<display_preference>0</display_preference>
								</VisibleObject>
								<radius>0.007</radius>
								<length>0.1</length>
							</WrapCylinder>
						</objects>
						<groups />
					</WrapObjectSet>
				</Body>
				<Body name="radius">
					<mass>0.23359</mass>
					<mass_center> 0.0336341 -0.181559 0.0156</mass_center>
					<inertia_xx>0.00043855</inertia_xx>
					<inertia_yy>8.859e-005</inertia_yy>
					<inertia_zz>0.00040258</inertia_zz>
					<inertia_xy>3.014e-005</inertia_xy>
					<inertia_xz>-4.24e-006</inertia_xz>
					<inertia_yz>6.418e-005</inertia_yz>
					<!--Joint that connects this body with the parent body.-->
					<Joint>
						<CustomJoint name="radioulnar">
							<!--Name of the parent body to which this joint connects its owner body.-->
							<parent_body>ulna</parent_body>
							<!--Location of the joint in the parent body specified in the parent reference frame. Default is (0,0,0).-->
							<location_in_parent>0.0004 -0.011503 0.019999</location_in_parent>
							<!--Orientation of the joint in the parent body specified in the parent reference frame. Euler XYZ body-fixed rotation angles are used to express the orientation. Default is (0,0,0).-->
							<orientation_in_parent>0 0 0</orientation_in_parent>
							<!--Location of the joint in the child body specified in the child reference frame. For SIMM models, this vector is always the zero vector (i.e., the body reference frame coincides with the joint). -->
							<location>0 0 0</location>
							<!--Orientation of the joint in the owing body specified in the owning body reference frame.  Euler XYZ body-fixed rotation angles are used to express the orientation. -->
							<orientation>0 0 0</orientation>
							<!--Set holding the generalized coordinates (q's) that parmeterize this joint.-->
							<CoordinateSet>
								<objects>
									<Coordinate name="pro_sup">
										<!--Coordinate can describe rotational, translational, or coupled motion. Defaults to rotational.-->
										<motion_type>rotational</motion_type>
										<!--The value of this coordinate before any value has been set. Rotational coordinate value is in radians and Translational in meters.-->
										<default_value>-2e-008</default_value>
										<!--The speed value of this coordinate before any value has been set. Rotational coordinate value is in rad/s and Translational in m/s.-->
										<default_speed_value>0</default_speed_value>
										<!--The minimum and maximum values that the coordinate can range between. Rotational coordinate range in radians and Translational in meters.-->
										<range>-1.57079633 1.57079633</range>
										<!--Flag indicating whether or not the values of the coordinates should be limited to the range, above.-->
										<clamped>false</clamped>
										<!--Flag indicating whether or not the values of the coordinates should be constrained to the current (e.g. default) value, above.-->
										<locked>false</locked>
										<!--If specified, the coordinate can be prescribed by a function of time. It can be any OpenSim Function with valid second order derivatives.-->
										<prescribed_function />
										<!--Flag indicating whether or not the values of the coordinates should be prescribed according to the function above. It is ignored if the no prescribed function is specified.-->
										<prescribed>false</prescribed>
									</Coordinate>
								</objects>
								<groups />
							</CoordinateSet>
							<!--Whether the joint transform defines parent->child or child->parent.-->
							<reverse>false</reverse>
							<!--Defines how the child body moves with respect to the parent as a function of the generalized coordinates.-->
							<SpatialTransform>
								<!--3 Axes for rotations are listed first.-->
								<TransformAxis name="rotation1">
									<!--Names of the coordinates that serve as the independent variables         of the transform function.-->
									<coordinates>pro_sup</coordinates>
									<!--Rotation or translation axis for the transform.-->
									<axis>-0.01716099 0.99266564 -0.11966796</axis>
									<!--Transform function of the generalized coordinates used to        represent the amount of transformation along a specified axis.-->
									<function>
										<LinearFunction>
											<coefficients> 1 0</coefficients>
										</LinearFunction>
									</function>
								</TransformAxis>
								<TransformAxis name="rotation2">
									<!--Names of the coordinates that serve as the independent variables         of the transform function.-->
									<coordinates></coordinates>
									<!--Rotation or translation axis for the transform.-->
									<axis>0 1 0</axis>
									<!--Transform function of the generalized coordinates used to        represent the amount of transformation along a specified axis.-->
									<function>
										<Constant>
											<value>0</value>
										</Constant>
									</function>
								</TransformAxis>
								<TransformAxis name="rotation3">
									<!--Names of the coordinates that serve as the independent variables         of the transform function.-->
									<coordinates></coordinates>
									<!--Rotation or translation axis for the transform.-->
									<axis>-0.11966796 0 0.01716099</axis>
									<!--Transform function of the generalized coordinates used to        represent the amount of transformation along a specified axis.-->
									<function>
										<Constant>
											<value>0</value>
										</Constant>
									</function>
								</TransformAxis>
								<!--3 Axes for translations are listed next.-->
								<TransformAxis name="translation1">
									<!--Names of the coordinates that serve as the independent variables         of the transform function.-->
									<coordinates></coordinates>
									<!--Rotation or translation axis for the transform.-->
									<axis>1 0 0</axis>
									<!--Transform function of the generalized coordinates used to        represent the amount of transformation along a specified axis.-->
									<function>
										<Constant>
											<value>0</value>
										</Constant>
									</function>
								</TransformAxis>
								<TransformAxis name="translation2">
									<!--Names of the coordinates that serve as the independent variables         of the transform function.-->
									<coordinates></coordinates>
									<!--Rotation or translation axis for the transform.-->
									<axis>0 1 0</axis>
									<!--Transform function of the generalized coordinates used to        represent the amount of transformation along a specified axis.-->
									<function>
										<Constant>
											<value>0</value>
										</Constant>
									</function>
								</TransformAxis>
								<TransformAxis name="translation3">
									<!--Names of the coordinates that serve as the independent variables         of the transform function.-->
									<coordinates></coordinates>
									<!--Rotation or translation axis for the transform.-->
									<axis>0 0 1</axis>
									<!--Transform function of the generalized coordinates used to        represent the amount of transformation along a specified axis.-->
									<function>
										<Constant>
											<value>0</value>
										</Constant>
									</function>
								</TransformAxis>
							</SpatialTransform>
						</CustomJoint>
					</Joint>
					<VisibleObject>
						<!--Set of geometry files and associated attributes, allow .vtp, .stl, .obj-->
						<GeometrySet>
							<objects>
								<DisplayGeometry>
									<!--Name of geometry file .vtp, .stl, .obj-->
									<geometry_file>radius.vtp</geometry_file>
									<!--Color used to display the geometry when visible-->
									<color> 1 1 1</color>
									<!--Name of texture file .jpg, .bmp-->
									<texture_file />
									<!--in body transform specified as 3 rotations (rad) followed by 3 translations rX rY rZ tx ty tz-->
									<transform> 0 0 0 0 0 0</transform>
									<!--Three scale factors for display purposes: scaleX scaleY scaleZ-->
									<scale_factors> 1 1 1</scale_factors>
									<!--Display Pref. 0:Hide 1:Wire 3:Flat 4:Shaded-->
									<display_preference>4</display_preference>
									<!--Display opacity between 0.0 and 1.0-->
									<opacity>1</opacity>
								</DisplayGeometry>
							</objects>
							<groups />
						</GeometrySet>
						<!--Three scale factors for display purposes: scaleX scaleY scaleZ-->
						<scale_factors> 1 1 1</scale_factors>
						<!--transform relative to owner specified as 3 rotations (rad) followed by 3 translations rX rY rZ tx ty tz-->
						<transform> 0 0 0 0 0 0</transform>
						<!--Whether to show a coordinate frame-->
						<show_axes>false</show_axes>
						<!--Display Pref. 0:Hide 1:Wire 3:Flat 4:Shaded Can be overriden for individual geometries-->
						<display_preference>4</display_preference>
					</VisibleObject>
					<WrapObjectSet>
						<objects>
							<WrapCylinder name="SUP">
								<!--Display Pref. 0:Hide 1:Wire 3:Flat 4:Shaded-->
								<display_preference>0</display_preference>
								<xyz_body_rotation> 1.44775 0.304036 -2.44102</xyz_body_rotation>
								<translation> 0.0045 -0.0437 0.0059</translation>
								<active>true</active>
								<quadrant>-x</quadrant>
								<VisibleObject>
									<!--Set of geometry files and associated attributes, allow .vtp, .stl, .obj-->
									<GeometrySet>
										<objects />
										<groups />
									</GeometrySet>
									<!--Three scale factors for display purposes: scaleX scaleY scaleZ-->
									<scale_factors> 1 1 1</scale_factors>
									<!--transform relative to owner specified as 3 rotations (rad) followed by 3 translations rX rY rZ tx ty tz-->
									<transform> 1.44775 0.304036 -2.44102 0.0045 -0.0437 0.0059</transform>
									<!--Whether to show a coordinate frame-->
									<show_axes>false</show_axes>
									<!--Display Pref. 0:Hide 1:Wire 3:Flat 4:Shaded Can be overriden for individual geometries-->
									<display_preference>0</display_preference>
								</VisibleObject>
								<radius>0.008</radius>
								<length>0.04</length>
							</WrapCylinder>
							<WrapTorus name="ECU">
								<!--Display Pref. 0:Hide 1:Wire 3:Flat 4:Shaded-->
								<display_preference>0</display_preference>
								<xyz_body_rotation> -0.986635 -0.148877 0.222704</xyz_body_rotation>
								<translation> -0.0163 -0.2417 0.0349</translation>
								<active>true</active>
								<quadrant>all</quadrant>
								<VisibleObject>
									<!--Set of geometry files and associated attributes, allow .vtp, .stl, .obj-->
									<GeometrySet>
										<objects />
										<groups />
									</GeometrySet>
									<!--Three scale factors for display purposes: scaleX scaleY scaleZ-->
									<scale_factors> 1 1 1</scale_factors>
									<!--transform relative to owner specified as 3 rotations (rad) followed by 3 translations rX rY rZ tx ty tz-->
									<transform> -0.986635 -0.148877 0.222704 -0.0163 -0.2417 0.0349</transform>
									<!--Whether to show a coordinate frame-->
									<show_axes>false</show_axes>
									<!--Display Pref. 0:Hide 1:Wire 3:Flat 4:Shaded Can be overriden for individual geometries-->
									<display_preference>0</display_preference>
								</VisibleObject>
								<inner_radius>0.006</inner_radius>
								<outer_radius>0.009</outer_radius>
							</WrapTorus>
							<WrapCylinder name="PQ1">
								<!--Display Pref. 0:Hide 1:Wire 3:Flat 4:Shaded-->
								<display_preference>0</display_preference>
								<xyz_body_rotation> -1.60762 -0.0127409 -2.69025</xyz_body_rotation>
								<translation> 0.0281 -0.1986 0.0288</translation>
								<active>true</active>
								<quadrant>all</quadrant>
								<VisibleObject>
									<!--Set of geometry files and associated attributes, allow .vtp, .stl, .obj-->
									<GeometrySet>
										<objects />
										<groups />
									</GeometrySet>
									<!--Three scale factors for display purposes: scaleX scaleY scaleZ-->
									<scale_factors> 1 1 1</scale_factors>
									<!--transform relative to owner specified as 3 rotations (rad) followed by 3 translations rX rY rZ tx ty tz-->
									<transform> -1.60762 -0.0127409 -2.69025 0.0281 -0.1986 0.0288</transform>
									<!--Whether to show a coordinate frame-->
									<show_axes>false</show_axes>
									<!--Display Pref. 0:Hide 1:Wire 3:Flat 4:Shaded Can be overriden for individual geometries-->
									<display_preference>0</display_preference>
								</VisibleObject>
								<radius>0.01</radius>
								<length>0.1</length>
							</WrapCylinder>
						</objects>
						<groups />
					</WrapObjectSet>
				</Body>
				<Body name="proximal_row">
					<mass>0.0001</mass>
					<mass_center> 0 0 0</mass_center>
					<inertia_xx>1e-005</inertia_xx>
					<inertia_yy>1e-005</inertia_yy>
					<inertia_zz>1e-005</inertia_zz>
					<inertia_xy>0</inertia_xy>
					<inertia_xz>0</inertia_xz>
					<inertia_yz>0</inertia_yz>
					<!--Joint that connects this body with the parent body.-->
					<Joint>
						<CustomJoint name="radiocarpal">
							<!--Name of the parent body to which this joint connects its owner body.-->
							<parent_body>radius</parent_body>
							<!--Location of the joint in the parent body specified in the parent reference frame. Default is (0,0,0).-->
							<location_in_parent>0.018 -0.242 0.025</location_in_parent>
							<!--Orientation of the joint in the parent body specified in the parent reference frame. Euler XYZ body-fixed rotation angles are used to express the orientation. Default is (0,0,0).-->
							<orientation_in_parent>0 0 0</orientation_in_parent>
							<!--Location of the joint in the child body specified in the child reference frame. For SIMM models, this vector is always the zero vector (i.e., the body reference frame coincides with the joint). -->
							<location>0 0 0</location>
							<!--Orientation of the joint in the owing body specified in the owning body reference frame.  Euler XYZ body-fixed rotation angles are used to express the orientation. -->
							<orientation>0 0 0</orientation>
							<!--Set holding the generalized coordinates (q's) that parmeterize this joint.-->
							<CoordinateSet>
								<objects>
									<Coordinate name="deviation">
										<!--Coordinate can describe rotational, translational, or coupled motion. Defaults to rotational.-->
										<motion_type>rotational</motion_type>
										<!--The value of this coordinate before any value has been set. Rotational coordinate value is in radians and Translational in meters.-->
										<default_value>0</default_value>
										<!--The speed value of this coordinate before any value has been set. Rotational coordinate value is in rad/s and Translational in m/s.-->
										<default_speed_value>0</default_speed_value>
										<!--The minimum and maximum values that the coordinate can range between. Rotational coordinate range in radians and Translational in meters.-->
										<range>-0.17453293 0.43633231</range>
										<!--Flag indicating whether or not the values of the coordinates should be limited to the range, above.-->
										<clamped>false</clamped>
										<!--Flag indicating whether or not the values of the coordinates should be constrained to the current (e.g. default) value, above.-->
										<locked>false</locked>
										<!--If specified, the coordinate can be prescribed by a function of time. It can be any OpenSim Function with valid second order derivatives.-->
										<prescribed_function />
										<!--Flag indicating whether or not the values of the coordinates should be prescribed according to the function above. It is ignored if the no prescribed function is specified.-->
										<prescribed>false</prescribed>
									</Coordinate>
									<Coordinate name="flexion">
										<!--Coordinate can describe rotational, translational, or coupled motion. Defaults to rotational.-->
										<motion_type>rotational</motion_type>
										<!--The value of this coordinate before any value has been set. Rotational coordinate value is in radians and Translational in meters.-->
										<default_value>0</default_value>
										<!--The speed value of this coordinate before any value has been set. Rotational coordinate value is in rad/s and Translational in m/s.-->
										<default_speed_value>0</default_speed_value>
										<!--The minimum and maximum values that the coordinate can range between. Rotational coordinate range in radians and Translational in meters.-->
										<range>-1.22173048 1.22173048</range>
										<!--Flag indicating whether or not the values of the coordinates should be limited to the range, above.-->
										<clamped>false</clamped>
										<!--Flag indicating whether or not the values of the coordinates should be constrained to the current (e.g. default) value, above.-->
										<locked>false</locked>
										<!--If specified, the coordinate can be prescribed by a function of time. It can be any OpenSim Function with valid second order derivatives.-->
										<prescribed_function />
										<!--Flag indicating whether or not the values of the coordinates should be prescribed according to the function above. It is ignored if the no prescribed function is specified.-->
										<prescribed>false</prescribed>
									</Coordinate>
								</objects>
								<groups />
							</CoordinateSet>
							<!--Whether the joint transform defines parent->child or child->parent.-->
							<reverse>false</reverse>
							<!--Defines how the child body moves with respect to the parent as a function of the generalized coordinates.-->
							<SpatialTransform>
								<!--3 Axes for rotations are listed first.-->
								<TransformAxis name="rotation1">
									<!--Names of the coordinates that serve as the independent variables         of the transform function.-->
									<coordinates>deviation</coordinates>
									<!--Rotation or translation axis for the transform.-->
									<axis>-0.819064 -0.135611 -0.557444</axis>
									<!--Transform function of the generalized coordinates used to        represent the amount of transformation along a specified axis.-->
									<function>
										<SimmSpline>
											<x> -0.174533 0 0.436332</x>
											<y> -0.174533 0 0.436332</y>
										</SimmSpline>
									</function>
								</TransformAxis>
								<TransformAxis name="rotation2">
									<!--Names of the coordinates that serve as the independent variables         of the transform function.-->
									<coordinates></coordinates>
									<!--Rotation or translation axis for the transform.-->
									<axis>0 1 0</axis>
									<!--Transform function of the generalized coordinates used to        represent the amount of transformation along a specified axis.-->
									<function>
										<Constant>
											<value>0</value>
										</Constant>
									</function>
								</TransformAxis>
								<TransformAxis name="rotation3">
									<!--Names of the coordinates that serve as the independent variables         of the transform function.-->
									<coordinates>flexion</coordinates>
									<!--Rotation or translation axis for the transform.-->
									<axis>0.95642673 -0.25220693 0.14710396</axis>
									<!--Transform function of the generalized coordinates used to        represent the amount of transformation along a specified axis.-->
									<function>
										<SimmSpline>
											<x> -1.5708 1.5708</x>
											<y> -0.785398 0.785398</y>
										</SimmSpline>
									</function>
								</TransformAxis>
								<!--3 Axes for translations are listed next.-->
								<TransformAxis name="translation1">
									<!--Names of the coordinates that serve as the independent variables         of the transform function.-->
									<coordinates></coordinates>
									<!--Rotation or translation axis for the transform.-->
									<axis>1 0 0</axis>
									<!--Transform function of the generalized coordinates used to        represent the amount of transformation along a specified axis.-->
									<function>
										<Constant>
											<value>0</value>
										</Constant>
									</function>
								</TransformAxis>
								<TransformAxis name="translation2">
									<!--Names of the coordinates that serve as the independent variables         of the transform function.-->
									<coordinates></coordinates>
									<!--Rotation or translation axis for the transform.-->
									<axis>0 1 0</axis>
									<!--Transform function of the generalized coordinates used to        represent the amount of transformation along a specified axis.-->
									<function>
										<Constant>
											<value>0</value>
										</Constant>
									</function>
								</TransformAxis>
								<TransformAxis name="translation3">
									<!--Names of the coordinates that serve as the independent variables         of the transform function.-->
									<coordinates></coordinates>
									<!--Rotation or translation axis for the transform.-->
									<axis>0 0 1</axis>
									<!--Transform function of the generalized coordinates used to        represent the amount of transformation along a specified axis.-->
									<function>
										<Constant>
											<value>0</value>
										</Constant>
									</function>
								</TransformAxis>
							</SpatialTransform>
						</CustomJoint>
					</Joint>
					<VisibleObject>
						<!--Set of geometry files and associated attributes, allow .vtp, .stl, .obj-->
						<GeometrySet>
							<objects>
								<DisplayGeometry>
									<!--Name of geometry file .vtp, .stl, .obj-->
									<geometry_file>lunate.vtp</geometry_file>
									<!--Color used to display the geometry when visible-->
									<color> 1 1 1</color>
									<!--Name of texture file .jpg, .bmp-->
									<texture_file />
									<!--in body transform specified as 3 rotations (rad) followed by 3 translations rX rY rZ tx ty tz-->
									<transform> 0 0 0 0 0 0</transform>
									<!--Three scale factors for display purposes: scaleX scaleY scaleZ-->
									<scale_factors> 1 1 1</scale_factors>
									<!--Display Pref. 0:Hide 1:Wire 3:Flat 4:Shaded-->
									<display_preference>4</display_preference>
									<!--Display opacity between 0.0 and 1.0-->
									<opacity>1</opacity>
								</DisplayGeometry>
								<DisplayGeometry>
									<!--Name of geometry file .vtp, .stl, .obj-->
									<geometry_file>sdfastSCAPHOIDw.vtp</geometry_file>
									<!--Color used to display the geometry when visible-->
									<color> 1 1 1</color>
									<!--Name of texture file .jpg, .bmp-->
									<texture_file />
									<!--in body transform specified as 3 rotations (rad) followed by 3 translations rX rY rZ tx ty tz-->
									<transform> 0 0 0 0 0 0</transform>
									<!--Three scale factors for display purposes: scaleX scaleY scaleZ-->
									<scale_factors> 1 1 1</scale_factors>
									<!--Display Pref. 0:Hide 1:Wire 3:Flat 4:Shaded-->
									<display_preference>4</display_preference>
									<!--Display opacity between 0.0 and 1.0-->
									<opacity>1</opacity>
								</DisplayGeometry>
								<DisplayGeometry>
									<!--Name of geometry file .vtp, .stl, .obj-->
									<geometry_file>sdfastPISIFORMw.vtp</geometry_file>
									<!--Color used to display the geometry when visible-->
									<color> 1 1 1</color>
									<!--Name of texture file .jpg, .bmp-->
									<texture_file />
									<!--in body transform specified as 3 rotations (rad) followed by 3 translations rX rY rZ tx ty tz-->
									<transform> 0 0 0 0 0 0</transform>
									<!--Three scale factors for display purposes: scaleX scaleY scaleZ-->
									<scale_factors> 1 1 1</scale_factors>
									<!--Display Pref. 0:Hide 1:Wire 3:Flat 4:Shaded-->
									<display_preference>4</display_preference>
									<!--Display opacity between 0.0 and 1.0-->
									<opacity>1</opacity>
								</DisplayGeometry>
								<DisplayGeometry>
									<!--Name of geometry file .vtp, .stl, .obj-->
									<geometry_file>sdfastTRIQUETRALw.vtp</geometry_file>
									<!--Color used to display the geometry when visible-->
									<color> 1 1 1</color>
									<!--Name of texture file .jpg, .bmp-->
									<texture_file />
									<!--in body transform specified as 3 rotations (rad) followed by 3 translations rX rY rZ tx ty tz-->
									<transform> 0 0 0 0 0 0</transform>
									<!--Three scale factors for display purposes: scaleX scaleY scaleZ-->
									<scale_factors> 1 1 1</scale_factors>
									<!--Display Pref. 0:Hide 1:Wire 3:Flat 4:Shaded-->
									<display_preference>4</display_preference>
									<!--Display opacity between 0.0 and 1.0-->
									<opacity>1</opacity>
								</DisplayGeometry>
							</objects>
							<groups />
						</GeometrySet>
						<!--Three scale factors for display purposes: scaleX scaleY scaleZ-->
						<scale_factors> 1 1 1</scale_factors>
						<!--transform relative to owner specified as 3 rotations (rad) followed by 3 translations rX rY rZ tx ty tz-->
						<transform> 0 0 0 0 0 0</transform>
						<!--Whether to show a coordinate frame-->
						<show_axes>false</show_axes>
						<!--Display Pref. 0:Hide 1:Wire 3:Flat 4:Shaded Can be overriden for individual geometries-->
						<display_preference>0</display_preference>
					</VisibleObject>
					<WrapObjectSet>
						<objects>
							<WrapEllipsoid name="Extensor_ellipse">
								<!--Display Pref. 0:Hide 1:Wire 3:Flat 4:Shaded-->
								<display_preference>0</display_preference>
								<xyz_body_rotation> -0.250804 0.285536 0.232827</xyz_body_rotation>
								<translation> 0.0007 -0.0135 0.0047</translation>
								<active>true</active>
								<quadrant>z</quadrant>
								<VisibleObject>
									<!--Set of geometry files and associated attributes, allow .vtp, .stl, .obj-->
									<GeometrySet>
										<objects />
										<groups />
									</GeometrySet>
									<!--Three scale factors for display purposes: scaleX scaleY scaleZ-->
									<scale_factors> 1 1 1</scale_factors>
									<!--transform relative to owner specified as 3 rotations (rad) followed by 3 translations rX rY rZ tx ty tz-->
									<transform> -0.250804 0.285536 0.232827 0.0007 -0.0135 0.0047</transform>
									<!--Whether to show a coordinate frame-->
									<show_axes>false</show_axes>
									<!--Display Pref. 0:Hide 1:Wire 3:Flat 4:Shaded Can be overriden for individual geometries-->
									<display_preference>0</display_preference>
								</VisibleObject>
								<dimensions> 0.05 0.02 0.013</dimensions>
							</WrapEllipsoid>
							<WrapTorus name="ECRL">
								<!--Display Pref. 0:Hide 1:Wire 3:Flat 4:Shaded-->
								<display_preference>0</display_preference>
								<xyz_body_rotation> 1.53833 0.234398 0.731118</xyz_body_rotation>
								<translation> 0.0222 -0.0096 0.0208</translation>
								<active>true</active>
								<quadrant>all</quadrant>
								<VisibleObject>
									<!--Set of geometry files and associated attributes, allow .vtp, .stl, .obj-->
									<GeometrySet>
										<objects />
										<groups />
									</GeometrySet>
									<!--Three scale factors for display purposes: scaleX scaleY scaleZ-->
									<scale_factors> 1 1 1</scale_factors>
									<!--transform relative to owner specified as 3 rotations (rad) followed by 3 translations rX rY rZ tx ty tz-->
									<transform> 1.53833 0.234398 0.731118 0.0222 -0.0096 0.0208</transform>
									<!--Whether to show a coordinate frame-->
									<show_axes>false</show_axes>
									<!--Display Pref. 0:Hide 1:Wire 3:Flat 4:Shaded Can be overriden for individual geometries-->
									<display_preference>0</display_preference>
								</VisibleObject>
								<inner_radius>0.008</inner_radius>
								<outer_radius>0.016</outer_radius>
							</WrapTorus>
							<WrapTorus name="ECRB">
								<!--Display Pref. 0:Hide 1:Wire 3:Flat 4:Shaded-->
								<display_preference>0</display_preference>
								<xyz_body_rotation> 1.31266 -0.11781 -0.116239</xyz_body_rotation>
								<translation> 0.0126 -0.0095 0.0186</translation>
								<active>true</active>
								<quadrant>all</quadrant>
								<VisibleObject>
									<!--Set of geometry files and associated attributes, allow .vtp, .stl, .obj-->
									<GeometrySet>
										<objects />
										<groups />
									</GeometrySet>
									<!--Three scale factors for display purposes: scaleX scaleY scaleZ-->
									<scale_factors> 1 1 1</scale_factors>
									<!--transform relative to owner specified as 3 rotations (rad) followed by 3 translations rX rY rZ tx ty tz-->
									<transform> 1.31266 -0.11781 -0.116239 0.0126 -0.0095 0.0186</transform>
									<!--Whether to show a coordinate frame-->
									<show_axes>false</show_axes>
									<!--Display Pref. 0:Hide 1:Wire 3:Flat 4:Shaded Can be overriden for individual geometries-->
									<display_preference>0</display_preference>
								</VisibleObject>
								<inner_radius>0.008</inner_radius>
								<outer_radius>0.01</outer_radius>
							</WrapTorus>
							<WrapTorus name="FCR">
								<!--Display Pref. 0:Hide 1:Wire 3:Flat 4:Shaded-->
								<display_preference>0</display_preference>
								<xyz_body_rotation> -1.55596 -0.15324 -0.100007</xyz_body_rotation>
								<translation> 0.0032 -0.0045 -0.019</translation>
								<active>true</active>
								<quadrant>all</quadrant>
								<VisibleObject>
									<!--Set of geometry files and associated attributes, allow .vtp, .stl, .obj-->
									<GeometrySet>
										<objects />
										<groups />
									</GeometrySet>
									<!--Three scale factors for display purposes: scaleX scaleY scaleZ-->
									<scale_factors> 1 1 1</scale_factors>
									<!--transform relative to owner specified as 3 rotations (rad) followed by 3 translations rX rY rZ tx ty tz-->
									<transform> -1.55596 -0.15324 -0.100007 0.0032 -0.0045 -0.019</transform>
									<!--Whether to show a coordinate frame-->
									<show_axes>false</show_axes>
									<!--Display Pref. 0:Hide 1:Wire 3:Flat 4:Shaded Can be overriden for individual geometries-->
									<display_preference>0</display_preference>
								</VisibleObject>
								<inner_radius>0.001</inner_radius>
								<outer_radius>0.0025</outer_radius>
							</WrapTorus>
							<WrapTorus name="FCU">
								<!--Display Pref. 0:Hide 1:Wire 3:Flat 4:Shaded-->
								<display_preference>0</display_preference>
								<xyz_body_rotation> -1.57376 -0.0797616 0.39235</xyz_body_rotation>
								<translation> -0.0123 -0.0124 -0.0171</translation>
								<active>true</active>
								<quadrant>all</quadrant>
								<VisibleObject>
									<!--Set of geometry files and associated attributes, allow .vtp, .stl, .obj-->
									<GeometrySet>
										<objects />
										<groups />
									</GeometrySet>
									<!--Three scale factors for display purposes: scaleX scaleY scaleZ-->
									<scale_factors> 1 1 1</scale_factors>
									<!--transform relative to owner specified as 3 rotations (rad) followed by 3 translations rX rY rZ tx ty tz-->
									<transform> -1.57376 -0.0797616 0.39235 -0.0123 -0.0124 -0.0171</transform>
									<!--Whether to show a coordinate frame-->
									<show_axes>false</show_axes>
									<!--Display Pref. 0:Hide 1:Wire 3:Flat 4:Shaded Can be overriden for individual geometries-->
									<display_preference>0</display_preference>
								</VisibleObject>
								<inner_radius>0.0068</inner_radius>
								<outer_radius>0.008</outer_radius>
							</WrapTorus>
							<WrapEllipsoid name="PL">
								<!--Display Pref. 0:Hide 1:Wire 3:Flat 4:Shaded-->
								<display_preference>0</display_preference>
								<xyz_body_rotation> -0.0315905 0.0996583 0.0633554</xyz_body_rotation>
								<translation> 0.0057 -0.018 -0.0041</translation>
								<active>true</active>
								<quadrant>-z</quadrant>
								<VisibleObject>
									<!--Set of geometry files and associated attributes, allow .vtp, .stl, .obj-->
									<GeometrySet>
										<objects />
										<groups />
									</GeometrySet>
									<!--Three scale factors for display purposes: scaleX scaleY scaleZ-->
									<scale_factors> 1 1 1</scale_factors>
									<!--transform relative to owner specified as 3 rotations (rad) followed by 3 translations rX rY rZ tx ty tz-->
									<transform> -0.0315905 0.0996583 0.0633554 0.0057 -0.018 -0.0041</transform>
									<!--Whether to show a coordinate frame-->
									<show_axes>false</show_axes>
									<!--Display Pref. 0:Hide 1:Wire 3:Flat 4:Shaded Can be overriden for individual geometries-->
									<display_preference>0</display_preference>
								</VisibleObject>
								<dimensions> 0.025 0.014 0.012</dimensions>
							</WrapEllipsoid>
							<WrapEllipsoid name="FDS">
								<!--Display Pref. 0:Hide 1:Wire 3:Flat 4:Shaded-->
								<display_preference>0</display_preference>
								<xyz_body_rotation> 0.00837758 -0.0816814 -0.0171042</xyz_body_rotation>
								<translation> 0.0012 -0.0057 -0.0003</translation>
								<active>true</active>
								<quadrant>-z</quadrant>
								<VisibleObject>
									<!--Set of geometry files and associated attributes, allow .vtp, .stl, .obj-->
									<GeometrySet>
										<objects />
										<groups />
									</GeometrySet>
									<!--Three scale factors for display purposes: scaleX scaleY scaleZ-->
									<scale_factors> 1 1 1</scale_factors>
									<!--transform relative to owner specified as 3 rotations (rad) followed by 3 translations rX rY rZ tx ty tz-->
									<transform> 0.00837758 -0.0816814 -0.0171042 0.0012 -0.0057 -0.0003</transform>
									<!--Whether to show a coordinate frame-->
									<show_axes>false</show_axes>
									<!--Display Pref. 0:Hide 1:Wire 3:Flat 4:Shaded Can be overriden for individual geometries-->
									<display_preference>0</display_preference>
								</VisibleObject>
								<dimensions> 0.025 0.013 0.012</dimensions>
							</WrapEllipsoid>
							<WrapEllipsoid name="FDP">
								<!--Display Pref. 0:Hide 1:Wire 3:Flat 4:Shaded-->
								<display_preference>0</display_preference>
								<xyz_body_rotation> -1.46747 -0.194604 0.121824</xyz_body_rotation>
								<translation> -0.0022 -0.0069 0.0032</translation>
								<active>true</active>
								<quadrant>y</quadrant>
								<VisibleObject>
									<!--Set of geometry files and associated attributes, allow .vtp, .stl, .obj-->
									<GeometrySet>
										<objects />
										<groups />
									</GeometrySet>
									<!--Three scale factors for display purposes: scaleX scaleY scaleZ-->
									<scale_factors> 1 1 1</scale_factors>
									<!--transform relative to owner specified as 3 rotations (rad) followed by 3 translations rX rY rZ tx ty tz-->
									<transform> -1.46747 -0.194604 0.121824 -0.0022 -0.0069 0.0032</transform>
									<!--Whether to show a coordinate frame-->
									<show_axes>false</show_axes>
									<!--Display Pref. 0:Hide 1:Wire 3:Flat 4:Shaded Can be overriden for individual geometries-->
									<display_preference>0</display_preference>
								</VisibleObject>
								<dimensions> 0.025 0.013 0.012</dimensions>
							</WrapEllipsoid>
							<WrapTorus name="EDCL">
								<!--Display Pref. 0:Hide 1:Wire 3:Flat 4:Shaded-->
								<display_preference>0</display_preference>
								<xyz_body_rotation> 2.36318 0.193033 -0.26913</xyz_body_rotation>
								<translation> -0.0128 -0.0133 0.0148</translation>
								<active>true</active>
								<quadrant>all</quadrant>
								<VisibleObject>
									<!--Set of geometry files and associated attributes, allow .vtp, .stl, .obj-->
									<GeometrySet>
										<objects />
										<groups />
									</GeometrySet>
									<!--Three scale factors for display purposes: scaleX scaleY scaleZ-->
									<scale_factors> 1 1 1</scale_factors>
									<!--transform relative to owner specified as 3 rotations (rad) followed by 3 translations rX rY rZ tx ty tz-->
									<transform> 2.36318 0.193033 -0.26913 -0.0128 -0.0133 0.0148</transform>
									<!--Whether to show a coordinate frame-->
									<show_axes>false</show_axes>
									<!--Display Pref. 0:Hide 1:Wire 3:Flat 4:Shaded Can be overriden for individual geometries-->
									<display_preference>0</display_preference>
								</VisibleObject>
								<inner_radius>0.008</inner_radius>
								<outer_radius>0.012</outer_radius>
							</WrapTorus>
							<WrapTorus name="EDCR">
								<!--Display Pref. 0:Hide 1:Wire 3:Flat 4:Shaded-->
								<display_preference>0</display_preference>
								<xyz_body_rotation> 1.98392 0.100531 0.523075</xyz_body_rotation>
								<translation> -0.0098 -0.0137 0.0166</translation>
								<active>true</active>
								<quadrant>all</quadrant>
								<VisibleObject>
									<!--Set of geometry files and associated attributes, allow .vtp, .stl, .obj-->
									<GeometrySet>
										<objects />
										<groups />
									</GeometrySet>
									<!--Three scale factors for display purposes: scaleX scaleY scaleZ-->
									<scale_factors> 1 1 1</scale_factors>
									<!--transform relative to owner specified as 3 rotations (rad) followed by 3 translations rX rY rZ tx ty tz-->
									<transform> 1.98392 0.100531 0.523075 -0.0098 -0.0137 0.0166</transform>
									<!--Whether to show a coordinate frame-->
									<show_axes>false</show_axes>
									<!--Display Pref. 0:Hide 1:Wire 3:Flat 4:Shaded Can be overriden for individual geometries-->
									<display_preference>0</display_preference>
								</VisibleObject>
								<inner_radius>0.0105</inner_radius>
								<outer_radius>0.011</outer_radius>
							</WrapTorus>
							<WrapTorus name="EDCM">
								<!--Display Pref. 0:Hide 1:Wire 3:Flat 4:Shaded-->
								<display_preference>0</display_preference>
								<xyz_body_rotation> 1.99317 0.19792 0.368264</xyz_body_rotation>
								<translation> -0.0007 -0.0117 0.0191</translation>
								<active>true</active>
								<quadrant>all</quadrant>
								<VisibleObject>
									<!--Set of geometry files and associated attributes, allow .vtp, .stl, .obj-->
									<GeometrySet>
										<objects />
										<groups />
									</GeometrySet>
									<!--Three scale factors for display purposes: scaleX scaleY scaleZ-->
									<scale_factors> 1 1 1</scale_factors>
									<!--transform relative to owner specified as 3 rotations (rad) followed by 3 translations rX rY rZ tx ty tz-->
									<transform> 1.99317 0.19792 0.368264 -0.0007 -0.0117 0.0191</transform>
									<!--Whether to show a coordinate frame-->
									<show_axes>false</show_axes>
									<!--Display Pref. 0:Hide 1:Wire 3:Flat 4:Shaded Can be overriden for individual geometries-->
									<display_preference>0</display_preference>
								</VisibleObject>
								<inner_radius>0.009</inner_radius>
								<outer_radius>0.012</outer_radius>
							</WrapTorus>
							<WrapTorus name="EDCI">
								<!--Display Pref. 0:Hide 1:Wire 3:Flat 4:Shaded-->
								<display_preference>0</display_preference>
								<xyz_body_rotation> 1.69768 0.0897099 0.00767945</xyz_body_rotation>
								<translation> 0.009 -0.0149 0.0211</translation>
								<active>true</active>
								<quadrant>all</quadrant>
								<VisibleObject>
									<!--Set of geometry files and associated attributes, allow .vtp, .stl, .obj-->
									<GeometrySet>
										<objects />
										<groups />
									</GeometrySet>
									<!--Three scale factors for display purposes: scaleX scaleY scaleZ-->
									<scale_factors> 1 1 1</scale_factors>
									<!--transform relative to owner specified as 3 rotations (rad) followed by 3 translations rX rY rZ tx ty tz-->
									<transform> 1.69768 0.0897099 0.00767945 0.009 -0.0149 0.0211</transform>
									<!--Whether to show a coordinate frame-->
									<show_axes>false</show_axes>
									<!--Display Pref. 0:Hide 1:Wire 3:Flat 4:Shaded Can be overriden for individual geometries-->
									<display_preference>0</display_preference>
								</VisibleObject>
								<inner_radius>0.009</inner_radius>
								<outer_radius>0.012</outer_radius>
							</WrapTorus>
							<WrapEllipsoid name="EDM">
								<!--Display Pref. 0:Hide 1:Wire 3:Flat 4:Shaded-->
								<display_preference>0</display_preference>
								<xyz_body_rotation> 2.9627 0.159349 0.117984</xyz_body_rotation>
								<translation> -0.0167 -0.0022 0.0048</translation>
								<active>true</active>
								<quadrant>-z</quadrant>
								<VisibleObject>
									<!--Set of geometry files and associated attributes, allow .vtp, .stl, .obj-->
									<GeometrySet>
										<objects />
										<groups />
									</GeometrySet>
									<!--Three scale factors for display purposes: scaleX scaleY scaleZ-->
									<scale_factors> 1 1 1</scale_factors>
									<!--transform relative to owner specified as 3 rotations (rad) followed by 3 translations rX rY rZ tx ty tz-->
									<transform> 2.9627 0.159349 0.117984 -0.0167 -0.0022 0.0048</transform>
									<!--Whether to show a coordinate frame-->
									<show_axes>false</show_axes>
									<!--Display Pref. 0:Hide 1:Wire 3:Flat 4:Shaded Can be overriden for individual geometries-->
									<display_preference>0</display_preference>
								</VisibleObject>
								<dimensions> 0.018 0.014 0.008</dimensions>
							</WrapEllipsoid>
							<WrapEllipsoid name="FPL">
								<!--Display Pref. 0:Hide 1:Wire 3:Flat 4:Shaded-->
								<display_preference>0</display_preference>
								<xyz_body_rotation> -0.16633 -0.082205 -0.0659735</xyz_body_rotation>
								<translation> 0.017 -0.025 -0.0033</translation>
								<active>true</active>
								<quadrant>-z</quadrant>
								<VisibleObject>
									<!--Set of geometry files and associated attributes, allow .vtp, .stl, .obj-->
									<GeometrySet>
										<objects />
										<groups />
									</GeometrySet>
									<!--Three scale factors for display purposes: scaleX scaleY scaleZ-->
									<scale_factors> 1 1 1</scale_factors>
									<!--transform relative to owner specified as 3 rotations (rad) followed by 3 translations rX rY rZ tx ty tz-->
									<transform> -0.16633 -0.082205 -0.0659735 0.017 -0.025 -0.0033</transform>
									<!--Whether to show a coordinate frame-->
									<show_axes>false</show_axes>
									<!--Display Pref. 0:Hide 1:Wire 3:Flat 4:Shaded Can be overriden for individual geometries-->
									<display_preference>0</display_preference>
								</VisibleObject>
								<dimensions> 0.016 0.01 0.01</dimensions>
							</WrapEllipsoid>
						</objects>
						<groups />
					</WrapObjectSet>
				</Body>
				<Body name="hand">
					<mass>0.5819</mass>
					<mass_center> -0.00301314 -0.0424993 -0.00112205</mass_center>
					<inertia_xx>0.00011</inertia_xx>
					<inertia_yy>6e-005</inertia_yy>
					<inertia_zz>0.00015</inertia_zz>
					<inertia_xy>9e-007</inertia_xy>
					<inertia_xz>-2e-007</inertia_xz>
					<inertia_yz>1.2e-005</inertia_yz>
					<!--Joint that connects this body with the parent body.-->
					<Joint>
						<CustomJoint name="wrist_hand">
							<!--Name of the parent body to which this joint connects its owner body.-->
							<parent_body>proximal_row</parent_body>
							<!--Location of the joint in the parent body specified in the parent reference frame. Default is (0,0,0).-->
							<location_in_parent>0.003992 -0.015054 0.002327</location_in_parent>
							<!--Orientation of the joint in the parent body specified in the parent reference frame. Euler XYZ body-fixed rotation angles are used to express the orientation. Default is (0,0,0).-->
							<orientation_in_parent>0 0 0</orientation_in_parent>
							<!--Location of the joint in the child body specified in the child reference frame. For SIMM models, this vector is always the zero vector (i.e., the body reference frame coincides with the joint). -->
							<location>0 0 0</location>
							<!--Orientation of the joint in the owing body specified in the owning body reference frame.  Euler XYZ body-fixed rotation angles are used to express the orientation. -->
							<orientation>0 0 0</orientation>
							<!--Set holding the generalized coordinates (q's) that parmeterize this joint.-->
							<CoordinateSet>
								<objects>
									<Coordinate name="wrist_hand_r1">
										<!--Coordinate can describe rotational, translational, or coupled motion. Defaults to rotational.-->
										<motion_type>rotational</motion_type>
										<!--The value of this coordinate before any value has been set. Rotational coordinate value is in radians and Translational in meters.-->
										<default_value>0</default_value>
										<!--The speed value of this coordinate before any value has been set. Rotational coordinate value is in rad/s and Translational in m/s.-->
										<default_speed_value>0</default_speed_value>
										<!--The minimum and maximum values that the coordinate can range between. Rotational coordinate range in radians and Translational in meters.-->
										<range>-99999.9 99999.9</range>
										<!--Flag indicating whether or not the values of the coordinates should be limited to the range, above.-->
										<clamped>false</clamped>
										<!--Flag indicating whether or not the values of the coordinates should be constrained to the current (e.g. default) value, above.-->
										<locked>false</locked>
										<!--If specified, the coordinate can be prescribed by a function of time. It can be any OpenSim Function with valid second order derivatives.-->
										<prescribed_function />
										<!--Flag indicating whether or not the values of the coordinates should be prescribed according to the function above. It is ignored if the no prescribed function is specified.-->
										<prescribed>false</prescribed>
									</Coordinate>
									<Coordinate name="wrist_hand_r3">
										<!--Coordinate can describe rotational, translational, or coupled motion. Defaults to rotational.-->
										<motion_type>rotational</motion_type>
										<!--The value of this coordinate before any value has been set. Rotational coordinate value is in radians and Translational in meters.-->
										<default_value>0</default_value>
										<!--The speed value of this coordinate before any value has been set. Rotational coordinate value is in rad/s and Translational in m/s.-->
										<default_speed_value>0</default_speed_value>
										<!--The minimum and maximum values that the coordinate can range between. Rotational coordinate range in radians and Translational in meters.-->
										<range>-99999.9 99999.9</range>
										<!--Flag indicating whether or not the values of the coordinates should be limited to the range, above.-->
										<clamped>false</clamped>
										<!--Flag indicating whether or not the values of the coordinates should be constrained to the current (e.g. default) value, above.-->
										<locked>false</locked>
										<!--If specified, the coordinate can be prescribed by a function of time. It can be any OpenSim Function with valid second order derivatives.-->
										<prescribed_function />
										<!--Flag indicating whether or not the values of the coordinates should be prescribed according to the function above. It is ignored if the no prescribed function is specified.-->
										<prescribed>false</prescribed>
									</Coordinate>
								</objects>
								<groups />
							</CoordinateSet>
							<!--Whether the joint transform defines parent->child or child->parent.-->
							<reverse>false</reverse>
							<!--Defines how the child body moves with respect to the parent as a function of the generalized coordinates.-->
							<SpatialTransform>
								<!--3 Axes for rotations are listed first.-->
								<TransformAxis name="rotation1">
									<!--Names of the coordinates that serve as the independent variables         of the transform function.-->
									<coordinates>wrist_hand_r1</coordinates>
									<!--Rotation or translation axis for the transform.-->
									<axis>0.8991357 -0.34905288 -0.26403991</axis>
									<!--Transform function of the generalized coordinates used to        represent the amount of transformation along a specified axis.-->
									<function>
										<LinearFunction>
											<coefficients> 1 0</coefficients>
										</LinearFunction>
									</function>
								</TransformAxis>
								<TransformAxis name="rotation2">
									<!--Names of the coordinates that serve as the independent variables         of the transform function.-->
									<coordinates>wrist_hand_r3</coordinates>
									<!--Rotation or translation axis for the transform.-->
									<axis>0.99711853 0.01069999 -0.07510096</axis>
									<!--Transform function of the generalized coordinates used to        represent the amount of transformation along a specified axis.-->
									<function>
										<LinearFunction>
											<coefficients> 1 0</coefficients>
										</LinearFunction>
									</function>
								</TransformAxis>
								<TransformAxis name="rotation3">
									<!--Names of the coordinates that serve as the independent variables         of the transform function.-->
									<coordinates></coordinates>
									<!--Rotation or translation axis for the transform.-->
									<axis>0.02903943 -0.19575313 0.35766784</axis>
									<!--Transform function of the generalized coordinates used to        represent the amount of transformation along a specified axis.-->
									<function>
										<Constant>
											<value>0</value>
										</Constant>
									</function>
								</TransformAxis>
								<!--3 Axes for translations are listed next.-->
								<TransformAxis name="translation1">
									<!--Names of the coordinates that serve as the independent variables         of the transform function.-->
									<coordinates></coordinates>
									<!--Rotation or translation axis for the transform.-->
									<axis>1 0 0</axis>
									<!--Transform function of the generalized coordinates used to        represent the amount of transformation along a specified axis.-->
									<function>
										<Constant>
											<value>0</value>
										</Constant>
									</function>
								</TransformAxis>
								<TransformAxis name="translation2">
									<!--Names of the coordinates that serve as the independent variables         of the transform function.-->
									<coordinates></coordinates>
									<!--Rotation or translation axis for the transform.-->
									<axis>0 1 0</axis>
									<!--Transform function of the generalized coordinates used to        represent the amount of transformation along a specified axis.-->
									<function>
										<Constant>
											<value>0</value>
										</Constant>
									</function>
								</TransformAxis>
								<TransformAxis name="translation3">
									<!--Names of the coordinates that serve as the independent variables         of the transform function.-->
									<coordinates></coordinates>
									<!--Rotation or translation axis for the transform.-->
									<axis>0 0 1</axis>
									<!--Transform function of the generalized coordinates used to        represent the amount of transformation along a specified axis.-->
									<function>
										<Constant>
											<value>0</value>
										</Constant>
									</function>
								</TransformAxis>
							</SpatialTransform>
						</CustomJoint>
					</Joint>
					<VisibleObject>
						<!--Set of geometry files and associated attributes, allow .vtp, .stl, .obj-->
						<GeometrySet>
							<objects>
								<DisplayGeometry>
									<!--Name of geometry file .vtp, .stl, .obj-->
									<geometry_file>sdfast_1seg_hand_fr_c_5mc.vtp</geometry_file>
									<!--Color used to display the geometry when visible-->
									<color> 1 1 1</color>
									<!--Name of texture file .jpg, .bmp-->
									<texture_file />
									<!--in body transform specified as 3 rotations (rad) followed by 3 translations rX rY rZ tx ty tz-->
									<transform> 0 0 0 0 0 0</transform>
									<!--Three scale factors for display purposes: scaleX scaleY scaleZ-->
									<scale_factors> 1 1 1</scale_factors>
									<!--Display Pref. 0:Hide 1:Wire 3:Flat 4:Shaded-->
									<display_preference>4</display_preference>
									<!--Display opacity between 0.0 and 1.0-->
									<opacity>1</opacity>
								</DisplayGeometry>
								<DisplayGeometry>
									<!--Name of geometry file .vtp, .stl, .obj-->
									<geometry_file>sdfast_1seg_hand_fr_c_4mc.vtp</geometry_file>
									<!--Color used to display the geometry when visible-->
									<color> 1 1 1</color>
									<!--Name of texture file .jpg, .bmp-->
									<texture_file />
									<!--in body transform specified as 3 rotations (rad) followed by 3 translations rX rY rZ tx ty tz-->
									<transform> 0 0 0 0 0 0</transform>
									<!--Three scale factors for display purposes: scaleX scaleY scaleZ-->
									<scale_factors> 1 1 1</scale_factors>
									<!--Display Pref. 0:Hide 1:Wire 3:Flat 4:Shaded-->
									<display_preference>4</display_preference>
									<!--Display opacity between 0.0 and 1.0-->
									<opacity>1</opacity>
								</DisplayGeometry>
								<DisplayGeometry>
									<!--Name of geometry file .vtp, .stl, .obj-->
									<geometry_file>sdfast_1seg_hand_fr_c_3mc.vtp</geometry_file>
									<!--Color used to display the geometry when visible-->
									<color> 1 1 1</color>
									<!--Name of texture file .jpg, .bmp-->
									<texture_file />
									<!--in body transform specified as 3 rotations (rad) followed by 3 translations rX rY rZ tx ty tz-->
									<transform> 0 0 0 0 0 0</transform>
									<!--Three scale factors for display purposes: scaleX scaleY scaleZ-->
									<scale_factors> 1 1 1</scale_factors>
									<!--Display Pref. 0:Hide 1:Wire 3:Flat 4:Shaded-->
									<display_preference>4</display_preference>
									<!--Display opacity between 0.0 and 1.0-->
									<opacity>1</opacity>
								</DisplayGeometry>
								<DisplayGeometry>
									<!--Name of geometry file .vtp, .stl, .obj-->
									<geometry_file>sdfast_1seg_hand_fr_c_2mc.vtp</geometry_file>
									<!--Color used to display the geometry when visible-->
									<color> 1 1 1</color>
									<!--Name of texture file .jpg, .bmp-->
									<texture_file />
									<!--in body transform specified as 3 rotations (rad) followed by 3 translations rX rY rZ tx ty tz-->
									<transform> 0 0 0 0 0 0</transform>
									<!--Three scale factors for display purposes: scaleX scaleY scaleZ-->
									<scale_factors> 1 1 1</scale_factors>
									<!--Display Pref. 0:Hide 1:Wire 3:Flat 4:Shaded-->
									<display_preference>4</display_preference>
									<!--Display opacity between 0.0 and 1.0-->
									<opacity>1</opacity>
								</DisplayGeometry>
								<DisplayGeometry>
									<!--Name of geometry file .vtp, .stl, .obj-->
									<geometry_file>sdfast_1seg_hand_fr_c_trapezium.vtp</geometry_file>
									<!--Color used to display the geometry when visible-->
									<color> 1 1 1</color>
									<!--Name of texture file .jpg, .bmp-->
									<texture_file />
									<!--in body transform specified as 3 rotations (rad) followed by 3 translations rX rY rZ tx ty tz-->
									<transform> 0 0 0 0 0 0</transform>
									<!--Three scale factors for display purposes: scaleX scaleY scaleZ-->
									<scale_factors> 1 1 1</scale_factors>
									<!--Display Pref. 0:Hide 1:Wire 3:Flat 4:Shaded-->
									<display_preference>4</display_preference>
									<!--Display opacity between 0.0 and 1.0-->
									<opacity>1</opacity>
								</DisplayGeometry>
								<DisplayGeometry>
									<!--Name of geometry file .vtp, .stl, .obj-->
									<geometry_file>sdfast_1seg_hand_fr_c_trapezoid.vtp</geometry_file>
									<!--Color used to display the geometry when visible-->
									<color> 1 1 1</color>
									<!--Name of texture file .jpg, .bmp-->
									<texture_file />
									<!--in body transform specified as 3 rotations (rad) followed by 3 translations rX rY rZ tx ty tz-->
									<transform> 0 0 0 0 0 0</transform>
									<!--Three scale factors for display purposes: scaleX scaleY scaleZ-->
									<scale_factors> 1 1 1</scale_factors>
									<!--Display Pref. 0:Hide 1:Wire 3:Flat 4:Shaded-->
									<display_preference>4</display_preference>
									<!--Display opacity between 0.0 and 1.0-->
									<opacity>1</opacity>
								</DisplayGeometry>
								<DisplayGeometry>
									<!--Name of geometry file .vtp, .stl, .obj-->
									<geometry_file>sdfast_1seg_hand_fr_c_hamate.vtp</geometry_file>
									<!--Color used to display the geometry when visible-->
									<color> 1 1 1</color>
									<!--Name of texture file .jpg, .bmp-->
									<texture_file />
									<!--in body transform specified as 3 rotations (rad) followed by 3 translations rX rY rZ tx ty tz-->
									<transform> 0 0 0 0 0 0</transform>
									<!--Three scale factors for display purposes: scaleX scaleY scaleZ-->
									<scale_factors> 1 1 1</scale_factors>
									<!--Display Pref. 0:Hide 1:Wire 3:Flat 4:Shaded-->
									<display_preference>4</display_preference>
									<!--Display opacity between 0.0 and 1.0-->
									<opacity>1</opacity>
								</DisplayGeometry>
								<DisplayGeometry>
									<!--Name of geometry file .vtp, .stl, .obj-->
									<geometry_file>capitate.vtp</geometry_file>
									<!--Color used to display the geometry when visible-->
									<color> 1 1 1</color>
									<!--Name of texture file .jpg, .bmp-->
									<texture_file />
									<!--in body transform specified as 3 rotations (rad) followed by 3 translations rX rY rZ tx ty tz-->
									<transform> 0 0 0 0 0 0</transform>
									<!--Three scale factors for display purposes: scaleX scaleY scaleZ-->
									<scale_factors> 1 1 1</scale_factors>
									<!--Display Pref. 0:Hide 1:Wire 3:Flat 4:Shaded-->
									<display_preference>4</display_preference>
									<!--Display opacity between 0.0 and 1.0-->
									<opacity>1</opacity>
								</DisplayGeometry>
								<DisplayGeometry>
									<!--Name of geometry file .vtp, .stl, .obj-->
									<geometry_file>hand_2proxph.vtp</geometry_file>
									<!--Color used to display the geometry when visible-->
									<color> 1 1 1</color>
									<!--Name of texture file .jpg, .bmp-->
									<texture_file />
									<!--in body transform specified as 3 rotations (rad) followed by 3 translations rX rY rZ tx ty tz-->
									<transform> 0 0 0 0 0 0</transform>
									<!--Three scale factors for display purposes: scaleX scaleY scaleZ-->
									<scale_factors> 1 1 1</scale_factors>
									<!--Display Pref. 0:Hide 1:Wire 3:Flat 4:Shaded-->
									<display_preference>4</display_preference>
									<!--Display opacity between 0.0 and 1.0-->
									<opacity>1</opacity>
								</DisplayGeometry>
								<DisplayGeometry>
									<!--Name of geometry file .vtp, .stl, .obj-->
									<geometry_file>hand_2midph.vtp</geometry_file>
									<!--Color used to display the geometry when visible-->
									<color> 1 1 1</color>
									<!--Name of texture file .jpg, .bmp-->
									<texture_file />
									<!--in body transform specified as 3 rotations (rad) followed by 3 translations rX rY rZ tx ty tz-->
									<transform> 0 0 0 0 0 0</transform>
									<!--Three scale factors for display purposes: scaleX scaleY scaleZ-->
									<scale_factors> 1 1 1</scale_factors>
									<!--Display Pref. 0:Hide 1:Wire 3:Flat 4:Shaded-->
									<display_preference>4</display_preference>
									<!--Display opacity between 0.0 and 1.0-->
									<opacity>1</opacity>
								</DisplayGeometry>
								<DisplayGeometry>
									<!--Name of geometry file .vtp, .stl, .obj-->
									<geometry_file>hand_2distph.vtp</geometry_file>
									<!--Color used to display the geometry when visible-->
									<color> 1 1 1</color>
									<!--Name of texture file .jpg, .bmp-->
									<texture_file />
									<!--in body transform specified as 3 rotations (rad) followed by 3 translations rX rY rZ tx ty tz-->
									<transform> 0 0 0 0 0 0</transform>
									<!--Three scale factors for display purposes: scaleX scaleY scaleZ-->
									<scale_factors> 1 1 1</scale_factors>
									<!--Display Pref. 0:Hide 1:Wire 3:Flat 4:Shaded-->
									<display_preference>4</display_preference>
									<!--Display opacity between 0.0 and 1.0-->
									<opacity>1</opacity>
								</DisplayGeometry>
								<DisplayGeometry>
									<!--Name of geometry file .vtp, .stl, .obj-->
									<geometry_file>hand_3proxph.vtp</geometry_file>
									<!--Color used to display the geometry when visible-->
									<color> 1 1 1</color>
									<!--Name of texture file .jpg, .bmp-->
									<texture_file />
									<!--in body transform specified as 3 rotations (rad) followed by 3 translations rX rY rZ tx ty tz-->
									<transform> 0 0 0 0 0 0</transform>
									<!--Three scale factors for display purposes: scaleX scaleY scaleZ-->
									<scale_factors> 1 1 1</scale_factors>
									<!--Display Pref. 0:Hide 1:Wire 3:Flat 4:Shaded-->
									<display_preference>4</display_preference>
									<!--Display opacity between 0.0 and 1.0-->
									<opacity>1</opacity>
								</DisplayGeometry>
								<DisplayGeometry>
									<!--Name of geometry file .vtp, .stl, .obj-->
									<geometry_file>hand_3midph.vtp</geometry_file>
									<!--Color used to display the geometry when visible-->
									<color> 1 1 1</color>
									<!--Name of texture file .jpg, .bmp-->
									<texture_file />
									<!--in body transform specified as 3 rotations (rad) followed by 3 translations rX rY rZ tx ty tz-->
									<transform> 0 0 0 0 0 0</transform>
									<!--Three scale factors for display purposes: scaleX scaleY scaleZ-->
									<scale_factors> 1 1 1</scale_factors>
									<!--Display Pref. 0:Hide 1:Wire 3:Flat 4:Shaded-->
									<display_preference>4</display_preference>
									<!--Display opacity between 0.0 and 1.0-->
									<opacity>1</opacity>
								</DisplayGeometry>
								<DisplayGeometry>
									<!--Name of geometry file .vtp, .stl, .obj-->
									<geometry_file>hand_3distph.vtp</geometry_file>
									<!--Color used to display the geometry when visible-->
									<color> 1 1 1</color>
									<!--Name of texture file .jpg, .bmp-->
									<texture_file />
									<!--in body transform specified as 3 rotations (rad) followed by 3 translations rX rY rZ tx ty tz-->
									<transform> 0 0 0 0 0 0</transform>
									<!--Three scale factors for display purposes: scaleX scaleY scaleZ-->
									<scale_factors> 1 1 1</scale_factors>
									<!--Display Pref. 0:Hide 1:Wire 3:Flat 4:Shaded-->
									<display_preference>4</display_preference>
									<!--Display opacity between 0.0 and 1.0-->
									<opacity>1</opacity>
								</DisplayGeometry>
								<DisplayGeometry>
									<!--Name of geometry file .vtp, .stl, .obj-->
									<geometry_file>hand_4proxph.vtp</geometry_file>
									<!--Color used to display the geometry when visible-->
									<color> 1 1 1</color>
									<!--Name of texture file .jpg, .bmp-->
									<texture_file />
									<!--in body transform specified as 3 rotations (rad) followed by 3 translations rX rY rZ tx ty tz-->
									<transform> 0 0 0 0 0 0</transform>
									<!--Three scale factors for display purposes: scaleX scaleY scaleZ-->
									<scale_factors> 1 1 1</scale_factors>
									<!--Display Pref. 0:Hide 1:Wire 3:Flat 4:Shaded-->
									<display_preference>4</display_preference>
									<!--Display opacity between 0.0 and 1.0-->
									<opacity>1</opacity>
								</DisplayGeometry>
								<DisplayGeometry>
									<!--Name of geometry file .vtp, .stl, .obj-->
									<geometry_file>hand_4midph.vtp</geometry_file>
									<!--Color used to display the geometry when visible-->
									<color> 1 1 1</color>
									<!--Name of texture file .jpg, .bmp-->
									<texture_file />
									<!--in body transform specified as 3 rotations (rad) followed by 3 translations rX rY rZ tx ty tz-->
									<transform> 0 0 0 0 0 0</transform>
									<!--Three scale factors for display purposes: scaleX scaleY scaleZ-->
									<scale_factors> 1 1 1</scale_factors>
									<!--Display Pref. 0:Hide 1:Wire 3:Flat 4:Shaded-->
									<display_preference>4</display_preference>
									<!--Display opacity between 0.0 and 1.0-->
									<opacity>1</opacity>
								</DisplayGeometry>
								<DisplayGeometry>
									<!--Name of geometry file .vtp, .stl, .obj-->
									<geometry_file>hand_4distph.vtp</geometry_file>
									<!--Color used to display the geometry when visible-->
									<color> 1 1 1</color>
									<!--Name of texture file .jpg, .bmp-->
									<texture_file />
									<!--in body transform specified as 3 rotations (rad) followed by 3 translations rX rY rZ tx ty tz-->
									<transform> 0 0 0 0 0 0</transform>
									<!--Three scale factors for display purposes: scaleX scaleY scaleZ-->
									<scale_factors> 1 1 1</scale_factors>
									<!--Display Pref. 0:Hide 1:Wire 3:Flat 4:Shaded-->
									<display_preference>4</display_preference>
									<!--Display opacity between 0.0 and 1.0-->
									<opacity>1</opacity>
								</DisplayGeometry>
								<DisplayGeometry>
									<!--Name of geometry file .vtp, .stl, .obj-->
									<geometry_file>hand_5proxph.vtp</geometry_file>
									<!--Color used to display the geometry when visible-->
									<color> 1 1 1</color>
									<!--Name of texture file .jpg, .bmp-->
									<texture_file />
									<!--in body transform specified as 3 rotations (rad) followed by 3 translations rX rY rZ tx ty tz-->
									<transform> 0 0 0 0 0 0</transform>
									<!--Three scale factors for display purposes: scaleX scaleY scaleZ-->
									<scale_factors> 1 1 1</scale_factors>
									<!--Display Pref. 0:Hide 1:Wire 3:Flat 4:Shaded-->
									<display_preference>4</display_preference>
									<!--Display opacity between 0.0 and 1.0-->
									<opacity>1</opacity>
								</DisplayGeometry>
								<DisplayGeometry>
									<!--Name of geometry file .vtp, .stl, .obj-->
									<geometry_file>hand_5midph.vtp</geometry_file>
									<!--Color used to display the geometry when visible-->
									<color> 1 1 1</color>
									<!--Name of texture file .jpg, .bmp-->
									<texture_file />
									<!--in body transform specified as 3 rotations (rad) followed by 3 translations rX rY rZ tx ty tz-->
									<transform> 0 0 0 0 0 0</transform>
									<!--Three scale factors for display purposes: scaleX scaleY scaleZ-->
									<scale_factors> 1 1 1</scale_factors>
									<!--Display Pref. 0:Hide 1:Wire 3:Flat 4:Shaded-->
									<display_preference>4</display_preference>
									<!--Display opacity between 0.0 and 1.0-->
									<opacity>1</opacity>
								</DisplayGeometry>
								<DisplayGeometry>
									<!--Name of geometry file .vtp, .stl, .obj-->
									<geometry_file>hand_5distph.vtp</geometry_file>
									<!--Color used to display the geometry when visible-->
									<color> 1 1 1</color>
									<!--Name of texture file .jpg, .bmp-->
									<texture_file />
									<!--in body transform specified as 3 rotations (rad) followed by 3 translations rX rY rZ tx ty tz-->
									<transform> 0 0 0 0 0 0</transform>
									<!--Three scale factors for display purposes: scaleX scaleY scaleZ-->
									<scale_factors> 1 1 1</scale_factors>
									<!--Display Pref. 0:Hide 1:Wire 3:Flat 4:Shaded-->
									<display_preference>4</display_preference>
									<!--Display opacity between 0.0 and 1.0-->
									<opacity>1</opacity>
								</DisplayGeometry>
								<DisplayGeometry>
									<!--Name of geometry file .vtp, .stl, .obj-->
									<geometry_file>hand_thumbprox.vtp</geometry_file>
									<!--Color used to display the geometry when visible-->
									<color> 1 1 1</color>
									<!--Name of texture file .jpg, .bmp-->
									<texture_file />
									<!--in body transform specified as 3 rotations (rad) followed by 3 translations rX rY rZ tx ty tz-->
									<transform> 0 0 0 0 0 0</transform>
									<!--Three scale factors for display purposes: scaleX scaleY scaleZ-->
									<scale_factors> 1 1 1</scale_factors>
									<!--Display Pref. 0:Hide 1:Wire 3:Flat 4:Shaded-->
									<display_preference>4</display_preference>
									<!--Display opacity between 0.0 and 1.0-->
									<opacity>1</opacity>
								</DisplayGeometry>
								<DisplayGeometry>
									<!--Name of geometry file .vtp, .stl, .obj-->
									<geometry_file>hand_thumbdist.vtp</geometry_file>
									<!--Color used to display the geometry when visible-->
									<color> 1 1 1</color>
									<!--Name of texture file .jpg, .bmp-->
									<texture_file />
									<!--in body transform specified as 3 rotations (rad) followed by 3 translations rX rY rZ tx ty tz-->
									<transform> 0 0 0 0 0 0</transform>
									<!--Three scale factors for display purposes: scaleX scaleY scaleZ-->
									<scale_factors> 1 1 1</scale_factors>
									<!--Display Pref. 0:Hide 1:Wire 3:Flat 4:Shaded-->
									<display_preference>4</display_preference>
									<!--Display opacity between 0.0 and 1.0-->
									<opacity>1</opacity>
								</DisplayGeometry>
								<DisplayGeometry>
									<!--Name of geometry file .vtp, .stl, .obj-->
									<geometry_file>hand_1mc.vtp</geometry_file>
									<!--Color used to display the geometry when visible-->
									<color> 1 1 1</color>
									<!--Name of texture file .jpg, .bmp-->
									<texture_file />
									<!--in body transform specified as 3 rotations (rad) followed by 3 translations rX rY rZ tx ty tz-->
									<transform> 0 0 0 0 0 0</transform>
									<!--Three scale factors for display purposes: scaleX scaleY scaleZ-->
									<scale_factors> 1 1 1</scale_factors>
									<!--Display Pref. 0:Hide 1:Wire 3:Flat 4:Shaded-->
									<display_preference>4</display_preference>
									<!--Display opacity between 0.0 and 1.0-->
									<opacity>1</opacity>
								</DisplayGeometry>
							</objects>
							<groups />
						</GeometrySet>
						<!--Three scale factors for display purposes: scaleX scaleY scaleZ-->
						<scale_factors> 1 1 1</scale_factors>
						<!--transform relative to owner specified as 3 rotations (rad) followed by 3 translations rX rY rZ tx ty tz-->
						<transform> 0 0 0 0 0 0</transform>
						<!--Whether to show a coordinate frame-->
						<show_axes>false</show_axes>
						<!--Display Pref. 0:Hide 1:Wire 3:Flat 4:Shaded Can be overriden for individual geometries-->
						<display_preference>4</display_preference>
					</VisibleObject>
					<WrapObjectSet>
						<objects>
							<WrapCylinder name="_2rdmcp_FDS">
								<!--Display Pref. 0:Hide 1:Wire 3:Flat 4:Shaded-->
								<display_preference>0</display_preference>
								<xyz_body_rotation> 0.593936 1.50011 -2.16578</xyz_body_rotation>
								<translation> 0.0182 -0.0659 0.0087</translation>
								<active>true</active>
								<quadrant>y</quadrant>
								<VisibleObject>
									<!--Set of geometry files and associated attributes, allow .vtp, .stl, .obj-->
									<GeometrySet>
										<objects />
										<groups />
									</GeometrySet>
									<!--Three scale factors for display purposes: scaleX scaleY scaleZ-->
									<scale_factors> 1 1 1</scale_factors>
									<!--transform relative to owner specified as 3 rotations (rad) followed by 3 translations rX rY rZ tx ty tz-->
									<transform> 0.593936 1.50011 -2.16578 0.0182 -0.0659 0.0087</transform>
									<!--Whether to show a coordinate frame-->
									<show_axes>false</show_axes>
									<!--Display Pref. 0:Hide 1:Wire 3:Flat 4:Shaded Can be overriden for individual geometries-->
									<display_preference>0</display_preference>
								</VisibleObject>
								<radius>0.013</radius>
								<length>0.01</length>
							</WrapCylinder>
							<WrapCylinder name="_2rdmcp_FDP">
								<!--Display Pref. 0:Hide 1:Wire 3:Flat 4:Shaded-->
								<display_preference>0</display_preference>
								<xyz_body_rotation> 0.593936 1.50011 -2.23559</xyz_body_rotation>
								<translation> 0.0182 -0.0659 0.0087</translation>
								<active>true</active>
								<quadrant>y</quadrant>
								<VisibleObject>
									<!--Set of geometry files and associated attributes, allow .vtp, .stl, .obj-->
									<GeometrySet>
										<objects />
										<groups />
									</GeometrySet>
									<!--Three scale factors for display purposes: scaleX scaleY scaleZ-->
									<scale_factors> 1 1 1</scale_factors>
									<!--transform relative to owner specified as 3 rotations (rad) followed by 3 translations rX rY rZ tx ty tz-->
									<transform> 0.593936 1.50011 -2.23559 0.0182 -0.0659 0.0087</transform>
									<!--Whether to show a coordinate frame-->
									<show_axes>false</show_axes>
									<!--Display Pref. 0:Hide 1:Wire 3:Flat 4:Shaded Can be overriden for individual geometries-->
									<display_preference>0</display_preference>
								</VisibleObject>
								<radius>0.0105</radius>
								<length>0.01</length>
							</WrapCylinder>
							<WrapCylinder name="_2rdmcp_ext">
								<!--Display Pref. 0:Hide 1:Wire 3:Flat 4:Shaded-->
								<display_preference>0</display_preference>
								<xyz_body_rotation> 0.593936 1.50011 -1.99125</xyz_body_rotation>
								<translation> 0.0182 -0.0659 0.0087</translation>
								<active>true</active>
								<quadrant>-y</quadrant>
								<VisibleObject>
									<!--Set of geometry files and associated attributes, allow .vtp, .stl, .obj-->
									<GeometrySet>
										<objects />
										<groups />
									</GeometrySet>
									<!--Three scale factors for display purposes: scaleX scaleY scaleZ-->
									<scale_factors> 1 1 1</scale_factors>
									<!--transform relative to owner specified as 3 rotations (rad) followed by 3 translations rX rY rZ tx ty tz-->
									<transform> 0.593936 1.50011 -1.99125 0.0182 -0.0659 0.0087</transform>
									<!--Whether to show a coordinate frame-->
									<show_axes>false</show_axes>
									<!--Display Pref. 0:Hide 1:Wire 3:Flat 4:Shaded Can be overriden for individual geometries-->
									<display_preference>0</display_preference>
								</VisibleObject>
								<radius>0.01</radius>
								<length>0.01</length>
							</WrapCylinder>
							<WrapEllipsoid name="_2ndmcp">
								<!--Display Pref. 0:Hide 1:Wire 3:Flat 4:Shaded-->
								<display_preference>0</display_preference>
								<xyz_body_rotation> 1.48667 -1.29661 2.43072</xyz_body_rotation>
								<translation> 0.0206 -0.068 0.0044</translation>
								<active>false</active>
								<quadrant>-x</quadrant>
								<VisibleObject>
									<!--Set of geometry files and associated attributes, allow .vtp, .stl, .obj-->
									<GeometrySet>
										<objects />
										<groups />
									</GeometrySet>
									<!--Three scale factors for display purposes: scaleX scaleY scaleZ-->
									<scale_factors> 1 1 1</scale_factors>
									<!--transform relative to owner specified as 3 rotations (rad) followed by 3 translations rX rY rZ tx ty tz-->
									<transform> 1.48667 -1.29661 2.43072 0.0206 -0.068 0.0044</transform>
									<!--Whether to show a coordinate frame-->
									<show_axes>false</show_axes>
									<!--Display Pref. 0:Hide 1:Wire 3:Flat 4:Shaded Can be overriden for individual geometries-->
									<display_preference>0</display_preference>
								</VisibleObject>
								<dimensions> 0.005 0.005 0.03</dimensions>
							</WrapEllipsoid>
							<WrapCylinder name="_3rdmcp_FDS">
								<!--Display Pref. 0:Hide 1:Wire 3:Flat 4:Shaded-->
								<display_preference>0</display_preference>
								<xyz_body_rotation> 0.770388 1.32837 1.5708</xyz_body_rotation>
								<translation> 0.0007 -0.0655 0.0092</translation>
								<active>true</active>
								<quadrant>-x</quadrant>
								<VisibleObject>
									<!--Set of geometry files and associated attributes, allow .vtp, .stl, .obj-->
									<GeometrySet>
										<objects />
										<groups />
									</GeometrySet>
									<!--Three scale factors for display purposes: scaleX scaleY scaleZ-->
									<scale_factors> 1 1 1</scale_factors>
									<!--transform relative to owner specified as 3 rotations (rad) followed by 3 translations rX rY rZ tx ty tz-->
									<transform> 0.770388 1.32837 1.5708 0.0007 -0.0655 0.0092</transform>
									<!--Whether to show a coordinate frame-->
									<show_axes>false</show_axes>
									<!--Display Pref. 0:Hide 1:Wire 3:Flat 4:Shaded Can be overriden for individual geometries-->
									<display_preference>0</display_preference>
								</VisibleObject>
								<radius>0.013</radius>
								<length>0.01</length>
							</WrapCylinder>
							<WrapCylinder name="_3rdmcp_FDP">
								<!--Display Pref. 0:Hide 1:Wire 3:Flat 4:Shaded-->
								<display_preference>0</display_preference>
								<xyz_body_rotation> 0.770388 1.32837 1.5708</xyz_body_rotation>
								<translation> 0.0046 -0.0662 0.0099</translation>
								<active>true</active>
								<quadrant>-x</quadrant>
								<VisibleObject>
									<!--Set of geometry files and associated attributes, allow .vtp, .stl, .obj-->
									<GeometrySet>
										<objects />
										<groups />
									</GeometrySet>
									<!--Three scale factors for display purposes: scaleX scaleY scaleZ-->
									<scale_factors> 1 1 1</scale_factors>
									<!--transform relative to owner specified as 3 rotations (rad) followed by 3 translations rX rY rZ tx ty tz-->
									<transform> 0.770388 1.32837 1.5708 0.0046 -0.0662 0.0099</transform>
									<!--Whether to show a coordinate frame-->
									<show_axes>false</show_axes>
									<!--Display Pref. 0:Hide 1:Wire 3:Flat 4:Shaded Can be overriden for individual geometries-->
									<display_preference>0</display_preference>
								</VisibleObject>
								<radius>0.0105</radius>
								<length>0.01</length>
							</WrapCylinder>
							<WrapCylinder name="_3rdmcp_ext">
								<!--Display Pref. 0:Hide 1:Wire 3:Flat 4:Shaded-->
								<display_preference>0</display_preference>
								<xyz_body_rotation> 0.770388 1.32837 1.46608</xyz_body_rotation>
								<translation> 0.0007 -0.0655 0.0092</translation>
								<active>true</active>
								<quadrant>y</quadrant>
								<VisibleObject>
									<!--Set of geometry files and associated attributes, allow .vtp, .stl, .obj-->
									<GeometrySet>
										<objects />
										<groups />
									</GeometrySet>
									<!--Three scale factors for display purposes: scaleX scaleY scaleZ-->
									<scale_factors> 1 1 1</scale_factors>
									<!--transform relative to owner specified as 3 rotations (rad) followed by 3 translations rX rY rZ tx ty tz-->
									<transform> 0.770388 1.32837 1.46608 0.0007 -0.0655 0.0092</transform>
									<!--Whether to show a coordinate frame-->
									<show_axes>false</show_axes>
									<!--Display Pref. 0:Hide 1:Wire 3:Flat 4:Shaded Can be overriden for individual geometries-->
									<display_preference>0</display_preference>
								</VisibleObject>
								<radius>0.01</radius>
								<length>0.01</length>
							</WrapCylinder>
							<WrapCylinder name="_4rdmcp_FDS">
								<!--Display Pref. 0:Hide 1:Wire 3:Flat 4:Shaded-->
								<display_preference>0</display_preference>
								<xyz_body_rotation> 0.858527 1.10165 -2.48535</xyz_body_rotation>
								<translation> -0.0139 -0.0642 0.0033</translation>
								<active>true</active>
								<quadrant>y</quadrant>
								<VisibleObject>
									<!--Set of geometry files and associated attributes, allow .vtp, .stl, .obj-->
									<GeometrySet>
										<objects />
										<groups />
									</GeometrySet>
									<!--Three scale factors for display purposes: scaleX scaleY scaleZ-->
									<scale_factors> 1 1 1</scale_factors>
									<!--transform relative to owner specified as 3 rotations (rad) followed by 3 translations rX rY rZ tx ty tz-->
									<transform> 0.858527 1.10165 -2.48535 -0.0139 -0.0642 0.0033</transform>
									<!--Whether to show a coordinate frame-->
									<show_axes>false</show_axes>
									<!--Display Pref. 0:Hide 1:Wire 3:Flat 4:Shaded Can be overriden for individual geometries-->
									<display_preference>0</display_preference>
								</VisibleObject>
								<radius>0.013</radius>
								<length>0.01</length>
							</WrapCylinder>
							<WrapCylinder name="_4rdmcp_FDP">
								<!--Display Pref. 0:Hide 1:Wire 3:Flat 4:Shaded-->
								<display_preference>0</display_preference>
								<xyz_body_rotation> 0.858527 1.10165 -2.48535</xyz_body_rotation>
								<translation> -0.0139 -0.0642 0.0033</translation>
								<active>true</active>
								<quadrant>y</quadrant>
								<VisibleObject>
									<!--Set of geometry files and associated attributes, allow .vtp, .stl, .obj-->
									<GeometrySet>
										<objects />
										<groups />
									</GeometrySet>
									<!--Three scale factors for display purposes: scaleX scaleY scaleZ-->
									<scale_factors> 1 1 1</scale_factors>
									<!--transform relative to owner specified as 3 rotations (rad) followed by 3 translations rX rY rZ tx ty tz-->
									<transform> 0.858527 1.10165 -2.48535 -0.0139 -0.0642 0.0033</transform>
									<!--Whether to show a coordinate frame-->
									<show_axes>false</show_axes>
									<!--Display Pref. 0:Hide 1:Wire 3:Flat 4:Shaded Can be overriden for individual geometries-->
									<display_preference>0</display_preference>
								</VisibleObject>
								<radius>0.0105</radius>
								<length>0.01</length>
							</WrapCylinder>
							<WrapCylinder name="_4rdmcp_ext">
								<!--Display Pref. 0:Hide 1:Wire 3:Flat 4:Shaded-->
								<display_preference>0</display_preference>
								<xyz_body_rotation> 0.858527 1.10165 -3.09621</xyz_body_rotation>
								<translation> -0.0139 -0.0642 0.0033</translation>
								<active>true</active>
								<quadrant>x</quadrant>
								<VisibleObject>
									<!--Set of geometry files and associated attributes, allow .vtp, .stl, .obj-->
									<GeometrySet>
										<objects />
										<groups />
									</GeometrySet>
									<!--Three scale factors for display purposes: scaleX scaleY scaleZ-->
									<scale_factors> 1 1 1</scale_factors>
									<!--transform relative to owner specified as 3 rotations (rad) followed by 3 translations rX rY rZ tx ty tz-->
									<transform> 0.858527 1.10165 -3.09621 -0.0139 -0.0642 0.0033</transform>
									<!--Whether to show a coordinate frame-->
									<show_axes>false</show_axes>
									<!--Display Pref. 0:Hide 1:Wire 3:Flat 4:Shaded Can be overriden for individual geometries-->
									<display_preference>0</display_preference>
								</VisibleObject>
								<radius>0.01</radius>
								<length>0.01</length>
							</WrapCylinder>
							<WrapCylinder name="_5rdmcp_FDS">
								<!--Display Pref. 0:Hide 1:Wire 3:Flat 4:Shaded-->
								<display_preference>0</display_preference>
								<xyz_body_rotation> 0.470541 0.975639 -2.12162</xyz_body_rotation>
								<translation> -0.0235 -0.0561 -0.0057</translation>
								<active>true</active>
								<quadrant>y</quadrant>
								<VisibleObject>
									<!--Set of geometry files and associated attributes, allow .vtp, .stl, .obj-->
									<GeometrySet>
										<objects />
										<groups />
									</GeometrySet>
									<!--Three scale factors for display purposes: scaleX scaleY scaleZ-->
									<scale_factors> 1 1 1</scale_factors>
									<!--transform relative to owner specified as 3 rotations (rad) followed by 3 translations rX rY rZ tx ty tz-->
									<transform> 0.470541 0.975639 -2.12162 -0.0235 -0.0561 -0.0057</transform>
									<!--Whether to show a coordinate frame-->
									<show_axes>false</show_axes>
									<!--Display Pref. 0:Hide 1:Wire 3:Flat 4:Shaded Can be overriden for individual geometries-->
									<display_preference>0</display_preference>
								</VisibleObject>
								<radius>0.013</radius>
								<length>0.012</length>
							</WrapCylinder>
							<WrapCylinder name="_5rdmcp_FDP">
								<!--Display Pref. 0:Hide 1:Wire 3:Flat 4:Shaded-->
								<display_preference>0</display_preference>
								<xyz_body_rotation> 0.470541 0.975639 -2.34852</xyz_body_rotation>
								<translation> -0.0235 -0.0561 -0.0057</translation>
								<active>true</active>
								<quadrant>y</quadrant>
								<VisibleObject>
									<!--Set of geometry files and associated attributes, allow .vtp, .stl, .obj-->
									<GeometrySet>
										<objects />
										<groups />
									</GeometrySet>
									<!--Three scale factors for display purposes: scaleX scaleY scaleZ-->
									<scale_factors> 1 1 1</scale_factors>
									<!--transform relative to owner specified as 3 rotations (rad) followed by 3 translations rX rY rZ tx ty tz-->
									<transform> 0.470541 0.975639 -2.34852 -0.0235 -0.0561 -0.0057</transform>
									<!--Whether to show a coordinate frame-->
									<show_axes>false</show_axes>
									<!--Display Pref. 0:Hide 1:Wire 3:Flat 4:Shaded Can be overriden for individual geometries-->
									<display_preference>0</display_preference>
								</VisibleObject>
								<radius>0.0105</radius>
								<length>0.01</length>
							</WrapCylinder>
							<WrapCylinder name="_5rdmcp_ext">
								<!--Display Pref. 0:Hide 1:Wire 3:Flat 4:Shaded-->
								<display_preference>0</display_preference>
								<xyz_body_rotation> 0.470541 0.975639 -1.68529</xyz_body_rotation>
								<translation> -0.0235 -0.0561 -0.0057</translation>
								<active>true</active>
								<quadrant>-y</quadrant>
								<VisibleObject>
									<!--Set of geometry files and associated attributes, allow .vtp, .stl, .obj-->
									<GeometrySet>
										<objects />
										<groups />
									</GeometrySet>
									<!--Three scale factors for display purposes: scaleX scaleY scaleZ-->
									<scale_factors> 1 1 1</scale_factors>
									<!--transform relative to owner specified as 3 rotations (rad) followed by 3 translations rX rY rZ tx ty tz-->
									<transform> 0.470541 0.975639 -1.68529 -0.0235 -0.0561 -0.0057</transform>
									<!--Whether to show a coordinate frame-->
									<show_axes>false</show_axes>
									<!--Display Pref. 0:Hide 1:Wire 3:Flat 4:Shaded Can be overriden for individual geometries-->
									<display_preference>0</display_preference>
								</VisibleObject>
								<radius>0.01</radius>
								<length>0.012</length>
							</WrapCylinder>
							<WrapCylinder name="Secondpm_FDS">
								<!--Display Pref. 0:Hide 1:Wire 3:Flat 4:Shaded-->
								<display_preference>0</display_preference>
								<xyz_body_rotation> -1.57813 1.24808 1.0259</xyz_body_rotation>
								<translation> 0.0307 -0.0924 -0.0222</translation>
								<active>true</active>
								<quadrant>y</quadrant>
								<VisibleObject>
									<!--Set of geometry files and associated attributes, allow .vtp, .stl, .obj-->
									<GeometrySet>
										<objects />
										<groups />
									</GeometrySet>
									<!--Three scale factors for display purposes: scaleX scaleY scaleZ-->
									<scale_factors> 1 1 1</scale_factors>
									<!--transform relative to owner specified as 3 rotations (rad) followed by 3 translations rX rY rZ tx ty tz-->
									<transform> -1.57813 1.24808 1.0259 0.0307 -0.0924 -0.0222</transform>
									<!--Whether to show a coordinate frame-->
									<show_axes>false</show_axes>
									<!--Display Pref. 0:Hide 1:Wire 3:Flat 4:Shaded Can be overriden for individual geometries-->
									<display_preference>0</display_preference>
								</VisibleObject>
								<radius>0.0075</radius>
								<length>0.01</length>
							</WrapCylinder>
							<WrapCylinder name="Secondpm_FDP">
								<!--Display Pref. 0:Hide 1:Wire 3:Flat 4:Shaded-->
								<display_preference>0</display_preference>
								<xyz_body_rotation> -1.57813 1.24808 1.0259</xyz_body_rotation>
								<translation> 0.0307 -0.0924 -0.0222</translation>
								<active>true</active>
								<quadrant>y</quadrant>
								<VisibleObject>
									<!--Set of geometry files and associated attributes, allow .vtp, .stl, .obj-->
									<GeometrySet>
										<objects />
										<groups />
									</GeometrySet>
									<!--Three scale factors for display purposes: scaleX scaleY scaleZ-->
									<scale_factors> 1 1 1</scale_factors>
									<!--transform relative to owner specified as 3 rotations (rad) followed by 3 translations rX rY rZ tx ty tz-->
									<transform> -1.57813 1.24808 1.0259 0.0307 -0.0924 -0.0222</transform>
									<!--Whether to show a coordinate frame-->
									<show_axes>false</show_axes>
									<!--Display Pref. 0:Hide 1:Wire 3:Flat 4:Shaded Can be overriden for individual geometries-->
									<display_preference>0</display_preference>
								</VisibleObject>
								<radius>0.008</radius>
								<length>0.01</length>
							</WrapCylinder>
							<WrapCylinder name="Secondpm_ext">
								<!--Display Pref. 0:Hide 1:Wire 3:Flat 4:Shaded-->
								<display_preference>0</display_preference>
								<xyz_body_rotation> -1.57813 1.24808 1.0259</xyz_body_rotation>
								<translation> 0.0307 -0.0924 -0.0222</translation>
								<active>true</active>
								<quadrant>-y</quadrant>
								<VisibleObject>
									<!--Set of geometry files and associated attributes, allow .vtp, .stl, .obj-->
									<GeometrySet>
										<objects />
										<groups />
									</GeometrySet>
									<!--Three scale factors for display purposes: scaleX scaleY scaleZ-->
									<scale_factors> 1 1 1</scale_factors>
									<!--transform relative to owner specified as 3 rotations (rad) followed by 3 translations rX rY rZ tx ty tz-->
									<transform> -1.57813 1.24808 1.0259 0.0307 -0.0924 -0.0222</transform>
									<!--Whether to show a coordinate frame-->
									<show_axes>false</show_axes>
									<!--Display Pref. 0:Hide 1:Wire 3:Flat 4:Shaded Can be overriden for individual geometries-->
									<display_preference>0</display_preference>
								</VisibleObject>
								<radius>0.0055</radius>
								<length>0.012</length>
							</WrapCylinder>
							<WrapCylinder name="Secondmd_flex">
								<!--Display Pref. 0:Hide 1:Wire 3:Flat 4:Shaded-->
								<display_preference>0</display_preference>
								<xyz_body_rotation> -1.63171 1.34286 2.11639</xyz_body_rotation>
								<translation> 0.0291 -0.0821 -0.045</translation>
								<active>true</active>
								<quadrant>y</quadrant>
								<VisibleObject>
									<!--Set of geometry files and associated attributes, allow .vtp, .stl, .obj-->
									<GeometrySet>
										<objects />
										<groups />
									</GeometrySet>
									<!--Three scale factors for display purposes: scaleX scaleY scaleZ-->
									<scale_factors> 1 1 1</scale_factors>
									<!--transform relative to owner specified as 3 rotations (rad) followed by 3 translations rX rY rZ tx ty tz-->
									<transform> -1.63171 1.34286 2.11639 0.0291 -0.0821 -0.045</transform>
									<!--Whether to show a coordinate frame-->
									<show_axes>false</show_axes>
									<!--Display Pref. 0:Hide 1:Wire 3:Flat 4:Shaded Can be overriden for individual geometries-->
									<display_preference>0</display_preference>
								</VisibleObject>
								<radius>0.005</radius>
								<length>0.01</length>
							</WrapCylinder>
							<WrapCylinder name="Secondmd_ext">
								<!--Display Pref. 0:Hide 1:Wire 3:Flat 4:Shaded-->
								<display_preference>0</display_preference>
								<xyz_body_rotation> -1.63171 1.34286 2.11639</xyz_body_rotation>
								<translation> 0.0291 -0.0821 -0.045</translation>
								<active>true</active>
								<quadrant>-y</quadrant>
								<VisibleObject>
									<!--Set of geometry files and associated attributes, allow .vtp, .stl, .obj-->
									<GeometrySet>
										<objects />
										<groups />
									</GeometrySet>
									<!--Three scale factors for display purposes: scaleX scaleY scaleZ-->
									<scale_factors> 1 1 1</scale_factors>
									<!--transform relative to owner specified as 3 rotations (rad) followed by 3 translations rX rY rZ tx ty tz-->
									<transform> -1.63171 1.34286 2.11639 0.0291 -0.0821 -0.045</transform>
									<!--Whether to show a coordinate frame-->
									<show_axes>false</show_axes>
									<!--Display Pref. 0:Hide 1:Wire 3:Flat 4:Shaded Can be overriden for individual geometries-->
									<display_preference>0</display_preference>
								</VisibleObject>
								<radius>0.002</radius>
								<length>0.01</length>
							</WrapCylinder>
							<WrapCylinder name="Secondpm">
								<!--Display Pref. 0:Hide 1:Wire 3:Flat 4:Shaded-->
								<display_preference>0</display_preference>
								<xyz_body_rotation> 2.2513 -1.37008 1.18159</xyz_body_rotation>
								<translation> 0.0306 -0.0911 -0.0223</translation>
								<active>false</active>
								<quadrant>all</quadrant>
								<VisibleObject>
									<!--Set of geometry files and associated attributes, allow .vtp, .stl, .obj-->
									<GeometrySet>
										<objects />
										<groups />
									</GeometrySet>
									<!--Three scale factors for display purposes: scaleX scaleY scaleZ-->
									<scale_factors> 1 1 1</scale_factors>
									<!--transform relative to owner specified as 3 rotations (rad) followed by 3 translations rX rY rZ tx ty tz-->
									<transform> 2.2513 -1.37008 1.18159 0.0306 -0.0911 -0.0223</transform>
									<!--Whether to show a coordinate frame-->
									<show_axes>false</show_axes>
									<!--Display Pref. 0:Hide 1:Wire 3:Flat 4:Shaded Can be overriden for individual geometries-->
									<display_preference>0</display_preference>
								</VisibleObject>
								<radius>0.004</radius>
								<length>0.01</length>
							</WrapCylinder>
							<WrapCylinder name="Secondmd">
								<!--Display Pref. 0:Hide 1:Wire 3:Flat 4:Shaded-->
								<display_preference>0</display_preference>
								<xyz_body_rotation> 1.35525 -1.38387 -0.557109</xyz_body_rotation>
								<translation> 0.0295 -0.0815 -0.0441</translation>
								<active>false</active>
								<quadrant>x</quadrant>
								<VisibleObject>
									<!--Set of geometry files and associated attributes, allow .vtp, .stl, .obj-->
									<GeometrySet>
										<objects />
										<groups />
									</GeometrySet>
									<!--Three scale factors for display purposes: scaleX scaleY scaleZ-->
									<scale_factors> 1 1 1</scale_factors>
									<!--transform relative to owner specified as 3 rotations (rad) followed by 3 translations rX rY rZ tx ty tz-->
									<transform> 1.35525 -1.38387 -0.557109 0.0295 -0.0815 -0.0441</transform>
									<!--Whether to show a coordinate frame-->
									<show_axes>false</show_axes>
									<!--Display Pref. 0:Hide 1:Wire 3:Flat 4:Shaded Can be overriden for individual geometries-->
									<display_preference>0</display_preference>
								</VisibleObject>
								<radius>0.003</radius>
								<length>0.01</length>
							</WrapCylinder>
							<WrapCylinder name="MPthumb">
								<!--Display Pref. 0:Hide 1:Wire 3:Flat 4:Shaded-->
								<display_preference>0</display_preference>
								<xyz_body_rotation> 0.321315 0.11013 -0.834791</xyz_body_rotation>
								<translation> 0.0402 -0.0405 -0.0271</translation>
								<active>true</active>
								<quadrant>all</quadrant>
								<VisibleObject>
									<!--Set of geometry files and associated attributes, allow .vtp, .stl, .obj-->
									<GeometrySet>
										<objects />
										<groups />
									</GeometrySet>
									<!--Three scale factors for display purposes: scaleX scaleY scaleZ-->
									<scale_factors> 1 1 1</scale_factors>
									<!--transform relative to owner specified as 3 rotations (rad) followed by 3 translations rX rY rZ tx ty tz-->
									<transform> 0.321315 0.11013 -0.834791 0.0402 -0.0405 -0.0271</transform>
									<!--Whether to show a coordinate frame-->
									<show_axes>false</show_axes>
									<!--Display Pref. 0:Hide 1:Wire 3:Flat 4:Shaded Can be overriden for individual geometries-->
									<display_preference>0</display_preference>
								</VisibleObject>
								<radius>0.0085</radius>
								<length>0.02</length>
							</WrapCylinder>
							<WrapCylinder name="IPthumb">
								<!--Display Pref. 0:Hide 1:Wire 3:Flat 4:Shaded-->
								<display_preference>0</display_preference>
								<xyz_body_rotation> 0.332136 -0.026529 -0.257611</xyz_body_rotation>
								<translation> 0.0396 -0.0713 -0.0365</translation>
								<active>true</active>
								<quadrant>-x</quadrant>
								<VisibleObject>
									<!--Set of geometry files and associated attributes, allow .vtp, .stl, .obj-->
									<GeometrySet>
										<objects />
										<groups />
									</GeometrySet>
									<!--Three scale factors for display purposes: scaleX scaleY scaleZ-->
									<scale_factors> 1 1 1</scale_factors>
									<!--transform relative to owner specified as 3 rotations (rad) followed by 3 translations rX rY rZ tx ty tz-->
									<transform> 0.332136 -0.026529 -0.257611 0.0396 -0.0713 -0.0365</transform>
									<!--Whether to show a coordinate frame-->
									<show_axes>false</show_axes>
									<!--Display Pref. 0:Hide 1:Wire 3:Flat 4:Shaded Can be overriden for individual geometries-->
									<display_preference>0</display_preference>
								</VisibleObject>
								<radius>0.0045</radius>
								<length>0.01</length>
							</WrapCylinder>
							<WrapCylinder name="Thirdpm_FDS">
								<!--Display Pref. 0:Hide 1:Wire 3:Flat 4:Shaded-->
								<display_preference>0</display_preference>
								<xyz_body_rotation> -0.407883 1.45246 -0.145386</xyz_body_rotation>
								<translation> 0.0122 -0.0934 -0.0238</translation>
								<active>true</active>
								<quadrant>y</quadrant>
								<VisibleObject>
									<!--Set of geometry files and associated attributes, allow .vtp, .stl, .obj-->
									<GeometrySet>
										<objects />
										<groups />
									</GeometrySet>
									<!--Three scale factors for display purposes: scaleX scaleY scaleZ-->
									<scale_factors> 1 1 1</scale_factors>
									<!--transform relative to owner specified as 3 rotations (rad) followed by 3 translations rX rY rZ tx ty tz-->
									<transform> -0.407883 1.45246 -0.145386 0.0122 -0.0934 -0.0238</transform>
									<!--Whether to show a coordinate frame-->
									<show_axes>false</show_axes>
									<!--Display Pref. 0:Hide 1:Wire 3:Flat 4:Shaded Can be overriden for individual geometries-->
									<display_preference>0</display_preference>
								</VisibleObject>
								<radius>0.0075</radius>
								<length>0.01</length>
							</WrapCylinder>
							<WrapCylinder name="Thirdpm_FDP">
								<!--Display Pref. 0:Hide 1:Wire 3:Flat 4:Shaded-->
								<display_preference>0</display_preference>
								<xyz_body_rotation> -0.407883 1.45246 -0.145386</xyz_body_rotation>
								<translation> 0.0122 -0.0934 -0.0238</translation>
								<active>true</active>
								<quadrant>y</quadrant>
								<VisibleObject>
									<!--Set of geometry files and associated attributes, allow .vtp, .stl, .obj-->
									<GeometrySet>
										<objects />
										<groups />
									</GeometrySet>
									<!--Three scale factors for display purposes: scaleX scaleY scaleZ-->
									<scale_factors> 1 1 1</scale_factors>
									<!--transform relative to owner specified as 3 rotations (rad) followed by 3 translations rX rY rZ tx ty tz-->
									<transform> -0.407883 1.45246 -0.145386 0.0122 -0.0934 -0.0238</transform>
									<!--Whether to show a coordinate frame-->
									<show_axes>false</show_axes>
									<!--Display Pref. 0:Hide 1:Wire 3:Flat 4:Shaded Can be overriden for individual geometries-->
									<display_preference>0</display_preference>
								</VisibleObject>
								<radius>0.008</radius>
								<length>0.01</length>
							</WrapCylinder>
							<WrapCylinder name="Thirdpm_ext">
								<!--Display Pref. 0:Hide 1:Wire 3:Flat 4:Shaded-->
								<display_preference>0</display_preference>
								<xyz_body_rotation> -0.407883 1.45246 -0.145386</xyz_body_rotation>
								<translation> 0.0122 -0.0934 -0.0238</translation>
								<active>true</active>
								<quadrant>-y</quadrant>
								<VisibleObject>
									<!--Set of geometry files and associated attributes, allow .vtp, .stl, .obj-->
									<GeometrySet>
										<objects />
										<groups />
									</GeometrySet>
									<!--Three scale factors for display purposes: scaleX scaleY scaleZ-->
									<scale_factors> 1 1 1</scale_factors>
									<!--transform relative to owner specified as 3 rotations (rad) followed by 3 translations rX rY rZ tx ty tz-->
									<transform> -0.407883 1.45246 -0.145386 0.0122 -0.0934 -0.0238</transform>
									<!--Whether to show a coordinate frame-->
									<show_axes>false</show_axes>
									<!--Display Pref. 0:Hide 1:Wire 3:Flat 4:Shaded Can be overriden for individual geometries-->
									<display_preference>0</display_preference>
								</VisibleObject>
								<radius>0.0055</radius>
								<length>0.01</length>
							</WrapCylinder>
							<WrapCylinder name="Thirdmd_flex">
								<!--Display Pref. 0:Hide 1:Wire 3:Flat 4:Shaded-->
								<display_preference>0</display_preference>
								<xyz_body_rotation> 0.714189 1.28282 -0.203331</xyz_body_rotation>
								<translation> 0.019 -0.0814 -0.0494</translation>
								<active>true</active>
								<quadrant>y</quadrant>
								<VisibleObject>
									<!--Set of geometry files and associated attributes, allow .vtp, .stl, .obj-->
									<GeometrySet>
										<objects />
										<groups />
									</GeometrySet>
									<!--Three scale factors for display purposes: scaleX scaleY scaleZ-->
									<scale_factors> 1 1 1</scale_factors>
									<!--transform relative to owner specified as 3 rotations (rad) followed by 3 translations rX rY rZ tx ty tz-->
									<transform> 0.714189 1.28282 -0.203331 0.019 -0.0814 -0.0494</transform>
									<!--Whether to show a coordinate frame-->
									<show_axes>false</show_axes>
									<!--Display Pref. 0:Hide 1:Wire 3:Flat 4:Shaded Can be overriden for individual geometries-->
									<display_preference>0</display_preference>
								</VisibleObject>
								<radius>0.005</radius>
								<length>0.01</length>
							</WrapCylinder>
							<WrapCylinder name="Thirdmd_ext">
								<!--Display Pref. 0:Hide 1:Wire 3:Flat 4:Shaded-->
								<display_preference>0</display_preference>
								<xyz_body_rotation> 0.714189 1.28282 -0.203331</xyz_body_rotation>
								<translation> 0.019 -0.0814 -0.0494</translation>
								<active>true</active>
								<quadrant>-y</quadrant>
								<VisibleObject>
									<!--Set of geometry files and associated attributes, allow .vtp, .stl, .obj-->
									<GeometrySet>
										<objects />
										<groups />
									</GeometrySet>
									<!--Three scale factors for display purposes: scaleX scaleY scaleZ-->
									<scale_factors> 1 1 1</scale_factors>
									<!--transform relative to owner specified as 3 rotations (rad) followed by 3 translations rX rY rZ tx ty tz-->
									<transform> 0.714189 1.28282 -0.203331 0.019 -0.0814 -0.0494</transform>
									<!--Whether to show a coordinate frame-->
									<show_axes>false</show_axes>
									<!--Display Pref. 0:Hide 1:Wire 3:Flat 4:Shaded Can be overriden for individual geometries-->
									<display_preference>0</display_preference>
								</VisibleObject>
								<radius>0.002</radius>
								<length>0.01</length>
							</WrapCylinder>
							<WrapCylinder name="Fourthpm_FDS">
								<!--Display Pref. 0:Hide 1:Wire 3:Flat 4:Shaded-->
								<display_preference>0</display_preference>
								<xyz_body_rotation> 0.696212 0.976861 -1.21876</xyz_body_rotation>
								<translation> -0.005 -0.0871 -0.0289</translation>
								<active>true</active>
								<quadrant>y</quadrant>
								<VisibleObject>
									<!--Set of geometry files and associated attributes, allow .vtp, .stl, .obj-->
									<GeometrySet>
										<objects />
										<groups />
									</GeometrySet>
									<!--Three scale factors for display purposes: scaleX scaleY scaleZ-->
									<scale_factors> 1 1 1</scale_factors>
									<!--transform relative to owner specified as 3 rotations (rad) followed by 3 translations rX rY rZ tx ty tz-->
									<transform> 0.696212 0.976861 -1.21876 -0.005 -0.0871 -0.0289</transform>
									<!--Whether to show a coordinate frame-->
									<show_axes>false</show_axes>
									<!--Display Pref. 0:Hide 1:Wire 3:Flat 4:Shaded Can be overriden for individual geometries-->
									<display_preference>0</display_preference>
								</VisibleObject>
								<radius>0.0075</radius>
								<length>0.01</length>
							</WrapCylinder>
							<WrapCylinder name="Fourthpm_FDP">
								<!--Display Pref. 0:Hide 1:Wire 3:Flat 4:Shaded-->
								<display_preference>0</display_preference>
								<xyz_body_rotation> 0.696212 0.976861 -1.21876</xyz_body_rotation>
								<translation> -0.005 -0.0871 -0.0289</translation>
								<active>true</active>
								<quadrant>y</quadrant>
								<VisibleObject>
									<!--Set of geometry files and associated attributes, allow .vtp, .stl, .obj-->
									<GeometrySet>
										<objects />
										<groups />
									</GeometrySet>
									<!--Three scale factors for display purposes: scaleX scaleY scaleZ-->
									<scale_factors> 1 1 1</scale_factors>
									<!--transform relative to owner specified as 3 rotations (rad) followed by 3 translations rX rY rZ tx ty tz-->
									<transform> 0.696212 0.976861 -1.21876 -0.005 -0.0871 -0.0289</transform>
									<!--Whether to show a coordinate frame-->
									<show_axes>false</show_axes>
									<!--Display Pref. 0:Hide 1:Wire 3:Flat 4:Shaded Can be overriden for individual geometries-->
									<display_preference>0</display_preference>
								</VisibleObject>
								<radius>0.008</radius>
								<length>0.01</length>
							</WrapCylinder>
							<WrapCylinder name="Fourthpm_ext">
								<!--Display Pref. 0:Hide 1:Wire 3:Flat 4:Shaded-->
								<display_preference>0</display_preference>
								<xyz_body_rotation> 0.696212 0.976861 -1.21876</xyz_body_rotation>
								<translation> -0.005 -0.0871 -0.0289</translation>
								<active>true</active>
								<quadrant>-y</quadrant>
								<VisibleObject>
									<!--Set of geometry files and associated attributes, allow .vtp, .stl, .obj-->
									<GeometrySet>
										<objects />
										<groups />
									</GeometrySet>
									<!--Three scale factors for display purposes: scaleX scaleY scaleZ-->
									<scale_factors> 1 1 1</scale_factors>
									<!--transform relative to owner specified as 3 rotations (rad) followed by 3 translations rX rY rZ tx ty tz-->
									<transform> 0.696212 0.976861 -1.21876 -0.005 -0.0871 -0.0289</transform>
									<!--Whether to show a coordinate frame-->
									<show_axes>false</show_axes>
									<!--Display Pref. 0:Hide 1:Wire 3:Flat 4:Shaded Can be overriden for individual geometries-->
									<display_preference>0</display_preference>
								</VisibleObject>
								<radius>0.0055</radius>
								<length>0.01</length>
							</WrapCylinder>
							<WrapCylinder name="Fourthmd_flex">
								<!--Display Pref. 0:Hide 1:Wire 3:Flat 4:Shaded-->
								<display_preference>0</display_preference>
								<xyz_body_rotation> 0.75311 0.925897 -0.167377</xyz_body_rotation>
								<translation> 0.0094 -0.0778 -0.0469</translation>
								<active>true</active>
								<quadrant>y</quadrant>
								<VisibleObject>
									<!--Set of geometry files and associated attributes, allow .vtp, .stl, .obj-->
									<GeometrySet>
										<objects />
										<groups />
									</GeometrySet>
									<!--Three scale factors for display purposes: scaleX scaleY scaleZ-->
									<scale_factors> 1 1 1</scale_factors>
									<!--transform relative to owner specified as 3 rotations (rad) followed by 3 translations rX rY rZ tx ty tz-->
									<transform> 0.75311 0.925897 -0.167377 0.0094 -0.0778 -0.0469</transform>
									<!--Whether to show a coordinate frame-->
									<show_axes>false</show_axes>
									<!--Display Pref. 0:Hide 1:Wire 3:Flat 4:Shaded Can be overriden for individual geometries-->
									<display_preference>0</display_preference>
								</VisibleObject>
								<radius>0.005</radius>
								<length>0.01</length>
							</WrapCylinder>
							<WrapCylinder name="Fourthmd_ext">
								<!--Display Pref. 0:Hide 1:Wire 3:Flat 4:Shaded-->
								<display_preference>0</display_preference>
								<xyz_body_rotation> 0.75311 0.925897 -0.167377</xyz_body_rotation>
								<translation> 0.0094 -0.0778 -0.0469</translation>
								<active>true</active>
								<quadrant>-y</quadrant>
								<VisibleObject>
									<!--Set of geometry files and associated attributes, allow .vtp, .stl, .obj-->
									<GeometrySet>
										<objects />
										<groups />
									</GeometrySet>
									<!--Three scale factors for display purposes: scaleX scaleY scaleZ-->
									<scale_factors> 1 1 1</scale_factors>
									<!--transform relative to owner specified as 3 rotations (rad) followed by 3 translations rX rY rZ tx ty tz-->
									<transform> 0.75311 0.925897 -0.167377 0.0094 -0.0778 -0.0469</transform>
									<!--Whether to show a coordinate frame-->
									<show_axes>false</show_axes>
									<!--Display Pref. 0:Hide 1:Wire 3:Flat 4:Shaded Can be overriden for individual geometries-->
									<display_preference>0</display_preference>
								</VisibleObject>
								<radius>0.002</radius>
								<length>0.01</length>
							</WrapCylinder>
							<WrapCylinder name="Fifthpm_FDS">
								<!--Display Pref. 0:Hide 1:Wire 3:Flat 4:Shaded-->
								<display_preference>0</display_preference>
								<xyz_body_rotation> 0.977035 0.825192 -1.51687</xyz_body_rotation>
								<translation> -0.0154 -0.0784 -0.0329</translation>
								<active>true</active>
								<quadrant>y</quadrant>
								<VisibleObject>
									<!--Set of geometry files and associated attributes, allow .vtp, .stl, .obj-->
									<GeometrySet>
										<objects />
										<groups />
									</GeometrySet>
									<!--Three scale factors for display purposes: scaleX scaleY scaleZ-->
									<scale_factors> 1 1 1</scale_factors>
									<!--transform relative to owner specified as 3 rotations (rad) followed by 3 translations rX rY rZ tx ty tz-->
									<transform> 0.977035 0.825192 -1.51687 -0.0154 -0.0784 -0.0329</transform>
									<!--Whether to show a coordinate frame-->
									<show_axes>false</show_axes>
									<!--Display Pref. 0:Hide 1:Wire 3:Flat 4:Shaded Can be overriden for individual geometries-->
									<display_preference>0</display_preference>
								</VisibleObject>
								<radius>0.0075</radius>
								<length>0.01</length>
							</WrapCylinder>
							<WrapCylinder name="Fifthpm_FDP">
								<!--Display Pref. 0:Hide 1:Wire 3:Flat 4:Shaded-->
								<display_preference>0</display_preference>
								<xyz_body_rotation> 0.977035 0.825192 -1.79612</xyz_body_rotation>
								<translation> -0.0153 -0.0786 -0.0329</translation>
								<active>true</active>
								<quadrant>y</quadrant>
								<VisibleObject>
									<!--Set of geometry files and associated attributes, allow .vtp, .stl, .obj-->
									<GeometrySet>
										<objects />
										<groups />
									</GeometrySet>
									<!--Three scale factors for display purposes: scaleX scaleY scaleZ-->
									<scale_factors> 1 1 1</scale_factors>
									<!--transform relative to owner specified as 3 rotations (rad) followed by 3 translations rX rY rZ tx ty tz-->
									<transform> 0.977035 0.825192 -1.79612 -0.0153 -0.0786 -0.0329</transform>
									<!--Whether to show a coordinate frame-->
									<show_axes>false</show_axes>
									<!--Display Pref. 0:Hide 1:Wire 3:Flat 4:Shaded Can be overriden for individual geometries-->
									<display_preference>0</display_preference>
								</VisibleObject>
								<radius>0.008</radius>
								<length>0.01</length>
							</WrapCylinder>
							<WrapCylinder name="Fifthpm_ext">
								<!--Display Pref. 0:Hide 1:Wire 3:Flat 4:Shaded-->
								<display_preference>0</display_preference>
								<xyz_body_rotation> 0.977035 0.825192 -1.08053</xyz_body_rotation>
								<translation> -0.0152 -0.0785 -0.0328</translation>
								<active>true</active>
								<quadrant>-y</quadrant>
								<VisibleObject>
									<!--Set of geometry files and associated attributes, allow .vtp, .stl, .obj-->
									<GeometrySet>
										<objects />
										<groups />
									</GeometrySet>
									<!--Three scale factors for display purposes: scaleX scaleY scaleZ-->
									<scale_factors> 1 1 1</scale_factors>
									<!--transform relative to owner specified as 3 rotations (rad) followed by 3 translations rX rY rZ tx ty tz-->
									<transform> 0.977035 0.825192 -1.08053 -0.0152 -0.0785 -0.0328</transform>
									<!--Whether to show a coordinate frame-->
									<show_axes>false</show_axes>
									<!--Display Pref. 0:Hide 1:Wire 3:Flat 4:Shaded Can be overriden for individual geometries-->
									<display_preference>0</display_preference>
								</VisibleObject>
								<radius>0.0055</radius>
								<length>0.01</length>
							</WrapCylinder>
							<WrapCylinder name="Fifthmd_flex">
								<!--Display Pref. 0:Hide 1:Wire 3:Flat 4:Shaded-->
								<display_preference>0</display_preference>
								<xyz_body_rotation> 0.979304 0.65031 -0.620814</xyz_body_rotation>
								<translation> 0.0007 -0.0741 -0.0457</translation>
								<active>true</active>
								<quadrant>y</quadrant>
								<VisibleObject>
									<!--Set of geometry files and associated attributes, allow .vtp, .stl, .obj-->
									<GeometrySet>
										<objects />
										<groups />
									</GeometrySet>
									<!--Three scale factors for display purposes: scaleX scaleY scaleZ-->
									<scale_factors> 1 1 1</scale_factors>
									<!--transform relative to owner specified as 3 rotations (rad) followed by 3 translations rX rY rZ tx ty tz-->
									<transform> 0.979304 0.65031 -0.620814 0.0007 -0.0741 -0.0457</transform>
									<!--Whether to show a coordinate frame-->
									<show_axes>false</show_axes>
									<!--Display Pref. 0:Hide 1:Wire 3:Flat 4:Shaded Can be overriden for individual geometries-->
									<display_preference>0</display_preference>
								</VisibleObject>
								<radius>0.005</radius>
								<length>0.01</length>
							</WrapCylinder>
							<WrapCylinder name="Fifthmd_ext">
								<!--Display Pref. 0:Hide 1:Wire 3:Flat 4:Shaded-->
								<display_preference>0</display_preference>
								<xyz_body_rotation> 0.979304 0.65031 -0.620814</xyz_body_rotation>
								<translation> 0.007 -0.0741 -0.0457</translation>
								<active>true</active>
								<quadrant>-y</quadrant>
								<VisibleObject>
									<!--Set of geometry files and associated attributes, allow .vtp, .stl, .obj-->
									<GeometrySet>
										<objects />
										<groups />
									</GeometrySet>
									<!--Three scale factors for display purposes: scaleX scaleY scaleZ-->
									<scale_factors> 1 1 1</scale_factors>
									<!--transform relative to owner specified as 3 rotations (rad) followed by 3 translations rX rY rZ tx ty tz-->
									<transform> 0.979304 0.65031 -0.620814 0.007 -0.0741 -0.0457</transform>
									<!--Whether to show a coordinate frame-->
									<show_axes>false</show_axes>
									<!--Display Pref. 0:Hide 1:Wire 3:Flat 4:Shaded Can be overriden for individual geometries-->
									<display_preference>0</display_preference>
								</VisibleObject>
								<radius>0.002</radius>
								<length>0.01</length>
							</WrapCylinder>
						</objects>
						<groups />
					</WrapObjectSet>
				</Body>
				<Body name="clavicle_l">
					<mass>0.156</mass>
					<mass_center> -0.011096 0.0063723 -0.054168</mass_center>
					<inertia_xx>0.00024259</inertia_xx>
					<inertia_yy>0.00025526</inertia_yy>
					<inertia_zz>4.442e-005</inertia_zz>
					<inertia_xy>-1.898e-005</inertia_xy>
					<inertia_xz>-6.994e-005</inertia_xz>
					<inertia_yz>5.371e-005</inertia_yz>
					<!--Joint that connects this body with the parent body.-->
					<Joint>
						<CustomJoint name="sternoclavicular_l">
							<!--Name of the parent body to which this joint connects its owner body.-->
							<parent_body>thorax</parent_body>
							<!--Location of the joint in the parent body specified in the parent reference frame. Default is (0,0,0).-->
							<location_in_parent>0.006325 0.00693 -0.025465</location_in_parent>
							<!--Orientation of the joint in the parent body specified in the parent reference frame. Euler XYZ body-fixed rotation angles are used to express the orientation. Default is (0,0,0).-->
							<orientation_in_parent>0 0 0</orientation_in_parent>
							<!--Location of the joint in the child body specified in the child reference frame. For SIMM models, this vector is always the zero vector (i.e., the body reference frame coincides with the joint). -->
							<location>0 0 0</location>
							<!--Orientation of the joint in the owing body specified in the owning body reference frame.  Euler XYZ body-fixed rotation angles are used to express the orientation. -->
							<orientation>0 0 0</orientation>
							<!--Set holding the generalized coordinates (q's) that parmeterize this joint.-->
							<CoordinateSet>
								<objects>
									<Coordinate name="sternoclavicular_l_r2">
										<!--Coordinate can describe rotational, translational, or coupled motion. Defaults to rotational.-->
										<motion_type>rotational</motion_type>
										<!--The value of this coordinate before any value has been set. Rotational coordinate value is in radians and Translational in meters.-->
										<default_value>-0.1267109</default_value>
										<!--The speed value of this coordinate before any value has been set. Rotational coordinate value is in rad/s and Translational in m/s.-->
										<default_speed_value>0</default_speed_value>
										<!--The minimum and maximum values that the coordinate can range between. Rotational coordinate range in radians and Translational in meters.-->
										<range>-99999.9 99999.9</range>
										<!--Flag indicating whether or not the values of the coordinates should be limited to the range, above.-->
										<clamped>false</clamped>
										<!--Flag indicating whether or not the values of the coordinates should be constrained to the current (e.g. default) value, above.-->
										<locked>false</locked>
										<!--If specified, the coordinate can be prescribed by a function of time. It can be any OpenSim Function with valid second order derivatives.-->
										<prescribed_function />
										<!--Flag indicating whether or not the values of the coordinates should be prescribed according to the function above. It is ignored if the no prescribed function is specified.-->
										<prescribed>false</prescribed>
									</Coordinate>
									<Coordinate name="sternoclavicular_l_r3">
										<!--Coordinate can describe rotational, translational, or coupled motion. Defaults to rotational.-->
										<motion_type>rotational</motion_type>
										<!--The value of this coordinate before any value has been set. Rotational coordinate value is in radians and Translational in meters.-->
										<default_value>0.05366888</default_value>
										<!--The speed value of this coordinate before any value has been set. Rotational coordinate value is in rad/s and Translational in m/s.-->
										<default_speed_value>0</default_speed_value>
										<!--The minimum and maximum values that the coordinate can range between. Rotational coordinate range in radians and Translational in meters.-->
										<range>-99999.9 99999.9</range>
										<!--Flag indicating whether or not the values of the coordinates should be limited to the range, above.-->
										<clamped>false</clamped>
										<!--Flag indicating whether or not the values of the coordinates should be constrained to the current (e.g. default) value, above.-->
										<locked>false</locked>
										<!--If specified, the coordinate can be prescribed by a function of time. It can be any OpenSim Function with valid second order derivatives.-->
										<prescribed_function />
										<!--Flag indicating whether or not the values of the coordinates should be prescribed according to the function above. It is ignored if the no prescribed function is specified.-->
										<prescribed>false</prescribed>
									</Coordinate>
								</objects>
								<groups />
							</CoordinateSet>
							<!--Whether the joint transform defines parent->child or child->parent.-->
							<reverse>false</reverse>
							<!--Defines how the child body moves with respect to the parent as a function of the generalized coordinates.-->
							<SpatialTransform>
								<!--3 Axes for rotations are listed first.-->
								<TransformAxis name="rotation1">
									<!--Names of the coordinates that serve as the independent variables         of the transform function.-->
									<coordinates>sternoclavicular_l_r2</coordinates>
									<!--Rotation or translation axis for the transform.-->
									<axis>-0.0153 -0.9892987 -0.14509996</axis>
									<!--Transform function of the generalized coordinates used to        represent the amount of transformation along a specified axis.-->
									<function>
										<LinearFunction>
											<coefficients> 1 0</coefficients>
										</LinearFunction>
									</function>
								</TransformAxis>
								<TransformAxis name="rotation2">
									<!--Names of the coordinates that serve as the independent variables         of the transform function.-->
									<coordinates>sternoclavicular_l_r3</coordinates>
									<!--Rotation or translation axis for the transform.-->
									<axis>0.99447254 0 -0.10499695</axis>
									<!--Transform function of the generalized coordinates used to        represent the amount of transformation along a specified axis.-->
									<function>
										<LinearFunction>
											<coefficients> 1 0</coefficients>
										</LinearFunction>
									</function>
								</TransformAxis>
								<TransformAxis name="rotation3">
									<!--Names of the coordinates that serve as the independent variables         of the transform function.-->
									<coordinates></coordinates>
									<!--Rotation or translation axis for the transform.-->
									<axis>0.10387335 -0.14590438 0.98383039</axis>
									<!--Transform function of the generalized coordinates used to        represent the amount of transformation along a specified axis.-->
									<function>
										<Constant>
											<value>0</value>
										</Constant>
									</function>
								</TransformAxis>
								<!--3 Axes for translations are listed next.-->
								<TransformAxis name="translation1">
									<!--Names of the coordinates that serve as the independent variables         of the transform function.-->
									<coordinates></coordinates>
									<!--Rotation or translation axis for the transform.-->
									<axis>1 0 0</axis>
									<!--Transform function of the generalized coordinates used to        represent the amount of transformation along a specified axis.-->
									<function>
										<Constant>
											<value>0</value>
										</Constant>
									</function>
								</TransformAxis>
								<TransformAxis name="translation2">
									<!--Names of the coordinates that serve as the independent variables         of the transform function.-->
									<coordinates></coordinates>
									<!--Rotation or translation axis for the transform.-->
									<axis>0 1 0</axis>
									<!--Transform function of the generalized coordinates used to        represent the amount of transformation along a specified axis.-->
									<function>
										<Constant>
											<value>0</value>
										</Constant>
									</function>
								</TransformAxis>
								<TransformAxis name="translation3">
									<!--Names of the coordinates that serve as the independent variables         of the transform function.-->
									<coordinates></coordinates>
									<!--Rotation or translation axis for the transform.-->
									<axis>0 0 -1</axis>
									<!--Transform function of the generalized coordinates used to        represent the amount of transformation along a specified axis.-->
									<function>
										<Constant>
											<value>0</value>
										</Constant>
									</function>
								</TransformAxis>
							</SpatialTransform>
						</CustomJoint>
					</Joint>
					<VisibleObject>
						<!--Set of geometry files and associated attributes, allow .vtp, .stl, .obj-->
						<GeometrySet>
							<objects>
								<DisplayGeometry>
									<!--Name of geometry file .vtp, .stl, .obj-->
									<geometry_file>clavicle_new_left-Copy-normed1.vtp</geometry_file>
									<!--Color used to display the geometry when visible-->
									<color> 1 1 1</color>
									<!--Name of texture file .jpg, .bmp-->
									<texture_file />
									<!--in body transform specified as 3 rotations (rad) followed by 3 translations rX rY rZ tx ty tz-->
									<transform> 0 0 0 0 0 0</transform>
									<!--Three scale factors for display purposes: scaleX scaleY scaleZ-->
									<scale_factors> 1 1 1</scale_factors>
									<!--Display Pref. 0:Hide 1:Wire 3:Flat 4:Shaded-->
									<display_preference>4</display_preference>
									<!--Display opacity between 0.0 and 1.0-->
									<opacity>1</opacity>
								</DisplayGeometry>
							</objects>
							<groups />
						</GeometrySet>
						<!--Three scale factors for display purposes: scaleX scaleY scaleZ-->
						<scale_factors> 1 1 1</scale_factors>
						<!--transform relative to owner specified as 3 rotations (rad) followed by 3 translations rX rY rZ tx ty tz-->
						<transform> 0 0 0 0 0 0</transform>
						<!--Whether to show a coordinate frame-->
						<show_axes>false</show_axes>
						<!--Display Pref. 0:Hide 1:Wire 3:Flat 4:Shaded Can be overriden for individual geometries-->
						<display_preference>0</display_preference>
					</VisibleObject>
					<WrapObjectSet>
						<objects />
						<groups />
					</WrapObjectSet>
				</Body>
				<Body name="clavphant_l">
					<mass>0.0001</mass>
					<mass_center> 0 0 0</mass_center>
					<inertia_xx>1</inertia_xx>
					<inertia_yy>1</inertia_yy>
					<inertia_zz>1</inertia_zz>
					<inertia_xy>0</inertia_xy>
					<inertia_xz>0</inertia_xz>
					<inertia_yz>0</inertia_yz>
					<!--Joint that connects this body with the parent body.-->
					<Joint>
						<CustomJoint name="unrotscap_l">
							<!--Name of the parent body to which this joint connects its owner body.-->
							<parent_body>clavicle_l</parent_body>
							<!--Location of the joint in the parent body specified in the parent reference frame. Default is (0,0,0).-->
							<location_in_parent>-0.01433 0.02007 -0.135535</location_in_parent>
							<!--Orientation of the joint in the parent body specified in the parent reference frame. Euler XYZ body-fixed rotation angles are used to express the orientation. Default is (0,0,0).-->
							<orientation_in_parent>0 0 0</orientation_in_parent>
							<!--Location of the joint in the child body specified in the child reference frame. For SIMM models, this vector is always the zero vector (i.e., the body reference frame coincides with the joint). -->
							<location>0 0 0</location>
							<!--Orientation of the joint in the owing body specified in the owning body reference frame.  Euler XYZ body-fixed rotation angles are used to express the orientation. -->
							<orientation>0 0 0</orientation>
							<!--Set holding the generalized coordinates (q's) that parmeterize this joint.-->
							<CoordinateSet>
								<objects>
									<Coordinate name="unrotscap_l_r3">
										<!--Coordinate can describe rotational, translational, or coupled motion. Defaults to rotational.-->
										<motion_type>rotational</motion_type>
										<!--The value of this coordinate before any value has been set. Rotational coordinate value is in radians and Translational in meters.-->
										<default_value>-0.05366888</default_value>
										<!--The speed value of this coordinate before any value has been set. Rotational coordinate value is in rad/s and Translational in m/s.-->
										<default_speed_value>0</default_speed_value>
										<!--The minimum and maximum values that the coordinate can range between. Rotational coordinate range in radians and Translational in meters.-->
										<range>-99999.9 99999.9</range>
										<!--Flag indicating whether or not the values of the coordinates should be limited to the range, above.-->
										<clamped>false</clamped>
										<!--Flag indicating whether or not the values of the coordinates should be constrained to the current (e.g. default) value, above.-->
										<locked>false</locked>
										<!--If specified, the coordinate can be prescribed by a function of time. It can be any OpenSim Function with valid second order derivatives.-->
										<prescribed_function />
										<!--Flag indicating whether or not the values of the coordinates should be prescribed according to the function above. It is ignored if the no prescribed function is specified.-->
										<prescribed>false</prescribed>
									</Coordinate>
									<Coordinate name="unrotscap_l_r2">
										<!--Coordinate can describe rotational, translational, or coupled motion. Defaults to rotational.-->
										<motion_type>rotational</motion_type>
										<!--The value of this coordinate before any value has been set. Rotational coordinate value is in radians and Translational in meters.-->
										<default_value>0.1267109</default_value>
										<!--The speed value of this coordinate before any value has been set. Rotational coordinate value is in rad/s and Translational in m/s.-->
										<default_speed_value>0</default_speed_value>
										<!--The minimum and maximum values that the coordinate can range between. Rotational coordinate range in radians and Translational in meters.-->
										<range>-99999.9 99999.9</range>
										<!--Flag indicating whether or not the values of the coordinates should be limited to the range, above.-->
										<clamped>false</clamped>
										<!--Flag indicating whether or not the values of the coordinates should be constrained to the current (e.g. default) value, above.-->
										<locked>false</locked>
										<!--If specified, the coordinate can be prescribed by a function of time. It can be any OpenSim Function with valid second order derivatives.-->
										<prescribed_function />
										<!--Flag indicating whether or not the values of the coordinates should be prescribed according to the function above. It is ignored if the no prescribed function is specified.-->
										<prescribed>false</prescribed>
									</Coordinate>
								</objects>
								<groups />
							</CoordinateSet>
							<!--Whether the joint transform defines parent->child or child->parent.-->
							<reverse>false</reverse>
							<!--Defines how the child body moves with respect to the parent as a function of the generalized coordinates.-->
							<SpatialTransform>
								<!--3 Axes for rotations are listed first.-->
								<TransformAxis name="rotation1">
									<!--Names of the coordinates that serve as the independent variables         of the transform function.-->
									<coordinates>unrotscap_l_r3</coordinates>
									<!--Rotation or translation axis for the transform.-->
									<axis>0.99447254 0 -0.10499695</axis>
									<!--Transform function of the generalized coordinates used to        represent the amount of transformation along a specified axis.-->
									<function>
										<LinearFunction>
											<coefficients> 1 0</coefficients>
										</LinearFunction>
									</function>
								</TransformAxis>
								<TransformAxis name="rotation2">
									<!--Names of the coordinates that serve as the independent variables         of the transform function.-->
									<coordinates>unrotscap_l_r2</coordinates>
									<!--Rotation or translation axis for the transform.-->
									<axis>-0.0153 -0.9892987 -0.14509996</axis>
									<!--Transform function of the generalized coordinates used to        represent the amount of transformation along a specified axis.-->
									<function>
										<LinearFunction>
											<coefficients> 1 0</coefficients>
										</LinearFunction>
									</function>
								</TransformAxis>
								<TransformAxis name="rotation3">
									<!--Names of the coordinates that serve as the independent variables         of the transform function.-->
									<coordinates></coordinates>
									<!--Rotation or translation axis for the transform.-->
									<axis>-0.10387335 0.14590438 -0.98383039</axis>
									<!--Transform function of the generalized coordinates used to        represent the amount of transformation along a specified axis.-->
									<function>
										<Constant>
											<value>0</value>
										</Constant>
									</function>
								</TransformAxis>
								<!--3 Axes for translations are listed next.-->
								<TransformAxis name="translation1">
									<!--Names of the coordinates that serve as the independent variables         of the transform function.-->
									<coordinates></coordinates>
									<!--Rotation or translation axis for the transform.-->
									<axis>1 0 0</axis>
									<!--Transform function of the generalized coordinates used to        represent the amount of transformation along a specified axis.-->
									<function>
										<Constant>
											<value>0</value>
										</Constant>
									</function>
								</TransformAxis>
								<TransformAxis name="translation2">
									<!--Names of the coordinates that serve as the independent variables         of the transform function.-->
									<coordinates></coordinates>
									<!--Rotation or translation axis for the transform.-->
									<axis>0 1 0</axis>
									<!--Transform function of the generalized coordinates used to        represent the amount of transformation along a specified axis.-->
									<function>
										<Constant>
											<value>0</value>
										</Constant>
									</function>
								</TransformAxis>
								<TransformAxis name="translation3">
									<!--Names of the coordinates that serve as the independent variables         of the transform function.-->
									<coordinates></coordinates>
									<!--Rotation or translation axis for the transform.-->
									<axis>0 0 -1</axis>
									<!--Transform function of the generalized coordinates used to        represent the amount of transformation along a specified axis.-->
									<function>
										<Constant>
											<value>0</value>
										</Constant>
									</function>
								</TransformAxis>
							</SpatialTransform>
						</CustomJoint>
					</Joint>
					<VisibleObject>
						<!--Set of geometry files and associated attributes, allow .vtp, .stl, .obj-->
						<GeometrySet>
							<objects />
							<groups />
						</GeometrySet>
						<!--Three scale factors for display purposes: scaleX scaleY scaleZ-->
						<scale_factors> 1 1 1</scale_factors>
						<!--transform relative to owner specified as 3 rotations (rad) followed by 3 translations rX rY rZ tx ty tz-->
						<transform> 0 0 0 0 0 0</transform>
						<!--Whether to show a coordinate frame-->
						<show_axes>false</show_axes>
						<!--Display Pref. 0:Hide 1:Wire 3:Flat 4:Shaded Can be overriden for individual geometries-->
						<display_preference>4</display_preference>
					</VisibleObject>
					<WrapObjectSet>
						<objects />
						<groups />
					</WrapObjectSet>
				</Body>
				<Body name="scapula_l">
					<mass>0.70396</mass>
					<mass_center> -0.054694 -0.035032 0.043734</mass_center>
					<inertia_xx>0.0012429</inertia_xx>
					<inertia_yy>0.0011504</inertia_yy>
					<inertia_zz>0.0013651</inertia_zz>
					<inertia_xy>0.0004494</inertia_xy>
					<inertia_xz>0.00040922</inertia_xz>
					<inertia_yz>0.0002411</inertia_yz>
					<!--Joint that connects this body with the parent body.-->
					<Joint>
						<CustomJoint name="acromioclavicular_l">
							<!--Name of the parent body to which this joint connects its owner body.-->
							<parent_body>clavphant_l</parent_body>
							<!--Location of the joint in the parent body specified in the parent reference frame. Default is (0,0,0).-->
							<location_in_parent>0 0 0</location_in_parent>
							<!--Orientation of the joint in the parent body specified in the parent reference frame. Euler XYZ body-fixed rotation angles are used to express the orientation. Default is (0,0,0).-->
							<orientation_in_parent>0 0 0</orientation_in_parent>
							<!--Location of the joint in the child body specified in the child reference frame. For SIMM models, this vector is always the zero vector (i.e., the body reference frame coincides with the joint). -->
							<location>0 0 0</location>
							<!--Orientation of the joint in the owing body specified in the owning body reference frame.  Euler XYZ body-fixed rotation angles are used to express the orientation. -->
							<orientation>0 0 0</orientation>
							<!--Set holding the generalized coordinates (q's) that parmeterize this joint.-->
							<CoordinateSet>
								<objects>
									<Coordinate name="acromioclavicular_l_r2">
										<!--Coordinate can describe rotational, translational, or coupled motion. Defaults to rotational.-->
										<motion_type>rotational</motion_type>
										<!--The value of this coordinate before any value has been set. Rotational coordinate value is in radians and Translational in meters.-->
										<default_value>-0.02565634</default_value>
										<!--The speed value of this coordinate before any value has been set. Rotational coordinate value is in rad/s and Translational in m/s.-->
										<default_speed_value>0</default_speed_value>
										<!--The minimum and maximum values that the coordinate can range between. Rotational coordinate range in radians and Translational in meters.-->
										<range>-99999.9 99999.9</range>
										<!--Flag indicating whether or not the values of the coordinates should be limited to the range, above.-->
										<clamped>false</clamped>
										<!--Flag indicating whether or not the values of the coordinates should be constrained to the current (e.g. default) value, above.-->
										<locked>false</locked>
										<!--If specified, the coordinate can be prescribed by a function of time. It can be any OpenSim Function with valid second order derivatives.-->
										<prescribed_function />
										<!--Flag indicating whether or not the values of the coordinates should be prescribed according to the function above. It is ignored if the no prescribed function is specified.-->
										<prescribed>false</prescribed>
									</Coordinate>
									<Coordinate name="acromioclavicular_l_r3">
										<!--Coordinate can describe rotational, translational, or coupled motion. Defaults to rotational.-->
										<motion_type>rotational</motion_type>
										<!--The value of this coordinate before any value has been set. Rotational coordinate value is in radians and Translational in meters.-->
										<default_value>0.20734512</default_value>
										<!--The speed value of this coordinate before any value has been set. Rotational coordinate value is in rad/s and Translational in m/s.-->
										<default_speed_value>0</default_speed_value>
										<!--The minimum and maximum values that the coordinate can range between. Rotational coordinate range in radians and Translational in meters.-->
										<range>-99999.9 99999.9</range>
										<!--Flag indicating whether or not the values of the coordinates should be limited to the range, above.-->
										<clamped>false</clamped>
										<!--Flag indicating whether or not the values of the coordinates should be constrained to the current (e.g. default) value, above.-->
										<locked>false</locked>
										<!--If specified, the coordinate can be prescribed by a function of time. It can be any OpenSim Function with valid second order derivatives.-->
										<prescribed_function />
										<!--Flag indicating whether or not the values of the coordinates should be prescribed according to the function above. It is ignored if the no prescribed function is specified.-->
										<prescribed>false</prescribed>
									</Coordinate>
									<Coordinate name="acromioclavicular_l_r1">
										<!--Coordinate can describe rotational, translational, or coupled motion. Defaults to rotational.-->
										<motion_type>rotational</motion_type>
										<!--The value of this coordinate before any value has been set. Rotational coordinate value is in radians and Translational in meters.-->
										<default_value>0.09320058</default_value>
										<!--The speed value of this coordinate before any value has been set. Rotational coordinate value is in rad/s and Translational in m/s.-->
										<default_speed_value>0</default_speed_value>
										<!--The minimum and maximum values that the coordinate can range between. Rotational coordinate range in radians and Translational in meters.-->
										<range>-99999.9 99999.9</range>
										<!--Flag indicating whether or not the values of the coordinates should be limited to the range, above.-->
										<clamped>false</clamped>
										<!--Flag indicating whether or not the values of the coordinates should be constrained to the current (e.g. default) value, above.-->
										<locked>false</locked>
										<!--If specified, the coordinate can be prescribed by a function of time. It can be any OpenSim Function with valid second order derivatives.-->
										<prescribed_function />
										<!--Flag indicating whether or not the values of the coordinates should be prescribed according to the function above. It is ignored if the no prescribed function is specified.-->
										<prescribed>false</prescribed>
									</Coordinate>
								</objects>
								<groups />
							</CoordinateSet>
							<!--Whether the joint transform defines parent->child or child->parent.-->
							<reverse>false</reverse>
							<!--Defines how the child body moves with respect to the parent as a function of the generalized coordinates.-->
							<SpatialTransform>
								<!--3 Axes for rotations are listed first.-->
								<TransformAxis name="rotation1">
									<!--Names of the coordinates that serve as the independent variables         of the transform function.-->
									<coordinates>acromioclavicular_l_r2</coordinates>
									<!--Rotation or translation axis for the transform.-->
									<axis>-0.15709493 -0.94726859 -0.27929088</axis>
									<!--Transform function of the generalized coordinates used to        represent the amount of transformation along a specified axis.-->
									<function>
										<LinearFunction>
											<coefficients> 1 0</coefficients>
										</LinearFunction>
									</function>
								</TransformAxis>
								<TransformAxis name="rotation2">
									<!--Names of the coordinates that serve as the independent variables         of the transform function.-->
									<coordinates>acromioclavicular_l_r3</coordinates>
									<!--Rotation or translation axis for the transform.-->
									<axis>0.75408404 -0.29759402 0.58548703</axis>
									<!--Transform function of the generalized coordinates used to        represent the amount of transformation along a specified axis.-->
									<function>
										<LinearFunction>
											<coefficients> 1 0</coefficients>
										</LinearFunction>
									</function>
								</TransformAxis>
								<TransformAxis name="rotation3">
									<!--Names of the coordinates that serve as the independent variables         of the transform function.-->
									<coordinates>acromioclavicular_l_r1</coordinates>
									<!--Rotation or translation axis for the transform.-->
									<axis>-0.63769985 -0.11859997 0.76109982</axis>
									<!--Transform function of the generalized coordinates used to        represent the amount of transformation along a specified axis.-->
									<function>
										<LinearFunction>
											<coefficients> 1 0</coefficients>
										</LinearFunction>
									</function>
								</TransformAxis>
								<!--3 Axes for translations are listed next.-->
								<TransformAxis name="translation1">
									<!--Names of the coordinates that serve as the independent variables         of the transform function.-->
									<coordinates></coordinates>
									<!--Rotation or translation axis for the transform.-->
									<axis>1 0 0</axis>
									<!--Transform function of the generalized coordinates used to        represent the amount of transformation along a specified axis.-->
									<function>
										<Constant>
											<value>0</value>
										</Constant>
									</function>
								</TransformAxis>
								<TransformAxis name="translation2">
									<!--Names of the coordinates that serve as the independent variables         of the transform function.-->
									<coordinates></coordinates>
									<!--Rotation or translation axis for the transform.-->
									<axis>0 1 0</axis>
									<!--Transform function of the generalized coordinates used to        represent the amount of transformation along a specified axis.-->
									<function>
										<Constant>
											<value>0</value>
										</Constant>
									</function>
								</TransformAxis>
								<TransformAxis name="translation3">
									<!--Names of the coordinates that serve as the independent variables         of the transform function.-->
									<coordinates></coordinates>
									<!--Rotation or translation axis for the transform.-->
									<axis>0 0 -1</axis>
									<!--Transform function of the generalized coordinates used to        represent the amount of transformation along a specified axis.-->
									<function>
										<Constant>
											<value>0</value>
										</Constant>
									</function>
								</TransformAxis>
							</SpatialTransform>
						</CustomJoint>
					</Joint>
					<VisibleObject>
						<!--Set of geometry files and associated attributes, allow .vtp, .stl, .obj-->
						<GeometrySet>
							<objects>
								<DisplayGeometry>
									<!--Name of geometry file .vtp, .stl, .obj-->
									<geometry_file>scapula_new_left-Copy-normed1.vtp</geometry_file>
									<!--Color used to display the geometry when visible-->
									<color> 1 1 1</color>
									<!--Name of texture file .jpg, .bmp-->
									<texture_file />
									<!--in body transform specified as 3 rotations (rad) followed by 3 translations rX rY rZ tx ty tz-->
									<transform> 0 0 0 0 0 0</transform>
									<!--Three scale factors for display purposes: scaleX scaleY scaleZ-->
									<scale_factors> 1 1 1</scale_factors>
									<!--Display Pref. 0:Hide 1:Wire 3:Flat 4:Shaded-->
									<display_preference>4</display_preference>
									<!--Display opacity between 0.0 and 1.0-->
									<opacity>1</opacity>
								</DisplayGeometry>
							</objects>
							<groups />
						</GeometrySet>
						<!--Three scale factors for display purposes: scaleX scaleY scaleZ-->
						<scale_factors> 1 1 1</scale_factors>
						<!--transform relative to owner specified as 3 rotations (rad) followed by 3 translations rX rY rZ tx ty tz-->
						<transform> 0 0 0 0 0 0</transform>
						<!--Whether to show a coordinate frame-->
						<show_axes>false</show_axes>
						<!--Display Pref. 0:Hide 1:Wire 3:Flat 4:Shaded Can be overriden for individual geometries-->
						<display_preference>0</display_preference>
					</VisibleObject>
					<WrapObjectSet>
						<objects>
							<WrapEllipsoid name="Deltoid2_l">
								<!--Display Pref. 0:Hide 1:Wire 3:Flat 4:Shaded-->
								<display_preference>0</display_preference>
								<xyz_body_rotation> -3.13042 1.54881 -1.31423</xyz_body_rotation>
								<translation> -0.0058 -0.0378 -0.0096</translation>
								<active>true</active>
								<quadrant>-y</quadrant>
								<VisibleObject>
									<!--Set of geometry files and associated attributes, allow .vtp, .stl, .obj-->
									<GeometrySet>
										<objects />
										<groups />
									</GeometrySet>
									<!--Three scale factors for display purposes: scaleX scaleY scaleZ-->
									<scale_factors> 1 1 1</scale_factors>
									<!--transform relative to owner specified as 3 rotations (rad) followed by 3 translations rX rY rZ tx ty tz-->
									<transform> -3.13042 1.54881 -1.31423 -0.0058 -0.0378 -0.0096</transform>
									<!--Whether to show a coordinate frame-->
									<show_axes>false</show_axes>
									<!--Display Pref. 0:Hide 1:Wire 3:Flat 4:Shaded Can be overriden for individual geometries-->
									<display_preference>0</display_preference>
								</VisibleObject>
								<dimensions> 0.033 0.04 0.035</dimensions>
							</WrapEllipsoid>
							<WrapTorus name="Delt3_l">
								<!--Display Pref. 0:Hide 1:Wire 3:Flat 4:Shaded-->
								<display_preference>0</display_preference>
								<xyz_body_rotation> -0.620988 -0.32882 -0.560774</xyz_body_rotation>
								<translation> -0.0973 -0.0428 0.037</translation>
								<active>true</active>
								<quadrant>all</quadrant>
								<VisibleObject>
									<!--Set of geometry files and associated attributes, allow .vtp, .stl, .obj-->
									<GeometrySet>
										<objects />
										<groups />
									</GeometrySet>
									<!--Three scale factors for display purposes: scaleX scaleY scaleZ-->
									<scale_factors> 1 1 1</scale_factors>
									<!--transform relative to owner specified as 3 rotations (rad) followed by 3 translations rX rY rZ tx ty tz-->
									<transform> -0.620988 -0.32882 -0.560774 -0.0973 -0.0428 0.037</transform>
									<!--Whether to show a coordinate frame-->
									<show_axes>false</show_axes>
									<!--Display Pref. 0:Hide 1:Wire 3:Flat 4:Shaded Can be overriden for individual geometries-->
									<display_preference>0</display_preference>
								</VisibleObject>
								<inner_radius>0.04</inner_radius>
								<outer_radius>0.06</outer_radius>
							</WrapTorus>
							<WrapTorus name="INFSP_l">
								<!--Display Pref. 0:Hide 1:Wire 3:Flat 4:Shaded-->
								<display_preference>0</display_preference>
								<xyz_body_rotation> -0.0253073 -0.58835 0.151844</xyz_body_rotation>
								<translation> -0.0561 -0.0199 0.0112</translation>
								<active>true</active>
								<quadrant>all</quadrant>
								<VisibleObject>
									<!--Set of geometry files and associated attributes, allow .vtp, .stl, .obj-->
									<GeometrySet>
										<objects />
										<groups />
									</GeometrySet>
									<!--Three scale factors for display purposes: scaleX scaleY scaleZ-->
									<scale_factors> 1 1 1</scale_factors>
									<!--transform relative to owner specified as 3 rotations (rad) followed by 3 translations rX rY rZ tx ty tz-->
									<transform> -0.0253073 -0.58835 0.151844 -0.0561 -0.0199 0.0112</transform>
									<!--Whether to show a coordinate frame-->
									<show_axes>false</show_axes>
									<!--Display Pref. 0:Hide 1:Wire 3:Flat 4:Shaded Can be overriden for individual geometries-->
									<display_preference>0</display_preference>
								</VisibleObject>
								<inner_radius>0.008</inner_radius>
								<outer_radius>0.019</outer_radius>
							</WrapTorus>
							<WrapEllipsoid name="TMIN_l">
								<!--Display Pref. 0:Hide 1:Wire 3:Flat 4:Shaded-->
								<display_preference>0</display_preference>
								<xyz_body_rotation> 2.09754 0.280823 -1.76348</xyz_body_rotation>
								<translation> -0.0418 -0.0519 0.0359</translation>
								<active>true</active>
								<quadrant>x</quadrant>
								<VisibleObject>
									<!--Set of geometry files and associated attributes, allow .vtp, .stl, .obj-->
									<GeometrySet>
										<objects />
										<groups />
									</GeometrySet>
									<!--Three scale factors for display purposes: scaleX scaleY scaleZ-->
									<scale_factors> 1 1 1</scale_factors>
									<!--transform relative to owner specified as 3 rotations (rad) followed by 3 translations rX rY rZ tx ty tz-->
									<transform> 2.09754 0.280823 -1.76348 -0.0418 -0.0519 0.0359</transform>
									<!--Whether to show a coordinate frame-->
									<show_axes>false</show_axes>
									<!--Display Pref. 0:Hide 1:Wire 3:Flat 4:Shaded Can be overriden for individual geometries-->
									<display_preference>0</display_preference>
								</VisibleObject>
								<dimensions> 0.03 0.03 0.05</dimensions>
							</WrapEllipsoid>
							<WrapCylinder name="TRIlongglen_l">
								<!--Display Pref. 0:Hide 1:Wire 3:Flat 4:Shaded-->
								<display_preference>0</display_preference>
								<xyz_body_rotation> -1.37532 0.294612 2.43596</xyz_body_rotation>
								<translation> -0.0359 -0.0309 0.0132</translation>
								<active>true</active>
								<quadrant>x</quadrant>
								<VisibleObject>
									<!--Set of geometry files and associated attributes, allow .vtp, .stl, .obj-->
									<GeometrySet>
										<objects />
										<groups />
									</GeometrySet>
									<!--Three scale factors for display purposes: scaleX scaleY scaleZ-->
									<scale_factors> 1 1 1</scale_factors>
									<!--transform relative to owner specified as 3 rotations (rad) followed by 3 translations rX rY rZ tx ty tz-->
									<transform> -1.37532 0.294612 2.43596 -0.0359 -0.0309 0.0132</transform>
									<!--Whether to show a coordinate frame-->
									<show_axes>false</show_axes>
									<!--Display Pref. 0:Hide 1:Wire 3:Flat 4:Shaded Can be overriden for individual geometries-->
									<display_preference>0</display_preference>
								</VisibleObject>
								<radius>0.003</radius>
								<length>0.03</length>
							</WrapCylinder>
						</objects>
						<groups />
					</WrapObjectSet>
				</Body>
				<Body name="scapphant_l">
					<mass>0.0001</mass>
					<mass_center> 0 0 0</mass_center>
					<inertia_xx>1</inertia_xx>
					<inertia_yy>1</inertia_yy>
					<inertia_zz>1</inertia_zz>
					<inertia_xy>0</inertia_xy>
					<inertia_xz>0</inertia_xz>
					<inertia_yz>0</inertia_yz>
					<!--Joint that connects this body with the parent body.-->
					<Joint>
						<CustomJoint name="unrothum_l">
							<!--Name of the parent body to which this joint connects its owner body.-->
							<parent_body>scapula_l</parent_body>
							<!--Location of the joint in the parent body specified in the parent reference frame. Default is (0,0,0).-->
							<location_in_parent>-0.00955 -0.034 -0.009</location_in_parent>
							<!--Orientation of the joint in the parent body specified in the parent reference frame. Euler XYZ body-fixed rotation angles are used to express the orientation. Default is (0,0,0).-->
							<orientation_in_parent>0 0 0</orientation_in_parent>
							<!--Location of the joint in the child body specified in the child reference frame. For SIMM models, this vector is always the zero vector (i.e., the body reference frame coincides with the joint). -->
							<location>0 0 0</location>
							<!--Orientation of the joint in the owing body specified in the owning body reference frame.  Euler XYZ body-fixed rotation angles are used to express the orientation. -->
							<orientation>0 0 0</orientation>
							<!--Set holding the generalized coordinates (q's) that parmeterize this joint.-->
							<CoordinateSet>
								<objects>
									<Coordinate name="unrothum_l_r1">
										<!--Coordinate can describe rotational, translational, or coupled motion. Defaults to rotational.-->
										<motion_type>rotational</motion_type>
										<!--The value of this coordinate before any value has been set. Rotational coordinate value is in radians and Translational in meters.-->
										<default_value>-0.09320058</default_value>
										<!--The speed value of this coordinate before any value has been set. Rotational coordinate value is in rad/s and Translational in m/s.-->
										<default_speed_value>0</default_speed_value>
										<!--The minimum and maximum values that the coordinate can range between. Rotational coordinate range in radians and Translational in meters.-->
										<range>-99999.9 99999.9</range>
										<!--Flag indicating whether or not the values of the coordinates should be limited to the range, above.-->
										<clamped>false</clamped>
										<!--Flag indicating whether or not the values of the coordinates should be constrained to the current (e.g. default) value, above.-->
										<locked>false</locked>
										<!--If specified, the coordinate can be prescribed by a function of time. It can be any OpenSim Function with valid second order derivatives.-->
										<prescribed_function />
										<!--Flag indicating whether or not the values of the coordinates should be prescribed according to the function above. It is ignored if the no prescribed function is specified.-->
										<prescribed>false</prescribed>
									</Coordinate>
									<Coordinate name="unrothum_l_r3">
										<!--Coordinate can describe rotational, translational, or coupled motion. Defaults to rotational.-->
										<motion_type>rotational</motion_type>
										<!--The value of this coordinate before any value has been set. Rotational coordinate value is in radians and Translational in meters.-->
										<default_value>-0.20734512</default_value>
										<!--The speed value of this coordinate before any value has been set. Rotational coordinate value is in rad/s and Translational in m/s.-->
										<default_speed_value>0</default_speed_value>
										<!--The minimum and maximum values that the coordinate can range between. Rotational coordinate range in radians and Translational in meters.-->
										<range>-99999.9 99999.9</range>
										<!--Flag indicating whether or not the values of the coordinates should be limited to the range, above.-->
										<clamped>false</clamped>
										<!--Flag indicating whether or not the values of the coordinates should be constrained to the current (e.g. default) value, above.-->
										<locked>false</locked>
										<!--If specified, the coordinate can be prescribed by a function of time. It can be any OpenSim Function with valid second order derivatives.-->
										<prescribed_function />
										<!--Flag indicating whether or not the values of the coordinates should be prescribed according to the function above. It is ignored if the no prescribed function is specified.-->
										<prescribed>false</prescribed>
									</Coordinate>
									<Coordinate name="unrothum_l_r2">
										<!--Coordinate can describe rotational, translational, or coupled motion. Defaults to rotational.-->
										<motion_type>rotational</motion_type>
										<!--The value of this coordinate before any value has been set. Rotational coordinate value is in radians and Translational in meters.-->
										<default_value>0.02565634</default_value>
										<!--The speed value of this coordinate before any value has been set. Rotational coordinate value is in rad/s and Translational in m/s.-->
										<default_speed_value>0</default_speed_value>
										<!--The minimum and maximum values that the coordinate can range between. Rotational coordinate range in radians and Translational in meters.-->
										<range>-99999.9 99999.9</range>
										<!--Flag indicating whether or not the values of the coordinates should be limited to the range, above.-->
										<clamped>false</clamped>
										<!--Flag indicating whether or not the values of the coordinates should be constrained to the current (e.g. default) value, above.-->
										<locked>false</locked>
										<!--If specified, the coordinate can be prescribed by a function of time. It can be any OpenSim Function with valid second order derivatives.-->
										<prescribed_function />
										<!--Flag indicating whether or not the values of the coordinates should be prescribed according to the function above. It is ignored if the no prescribed function is specified.-->
										<prescribed>false</prescribed>
									</Coordinate>
								</objects>
								<groups />
							</CoordinateSet>
							<!--Whether the joint transform defines parent->child or child->parent.-->
							<reverse>false</reverse>
							<!--Defines how the child body moves with respect to the parent as a function of the generalized coordinates.-->
							<SpatialTransform>
								<!--3 Axes for rotations are listed first.-->
								<TransformAxis name="rotation1">
									<!--Names of the coordinates that serve as the independent variables         of the transform function.-->
									<coordinates>unrothum_l_r1</coordinates>
									<!--Rotation or translation axis for the transform.-->
									<axis>-0.63769985 -0.11859997 0.76109982</axis>
									<!--Transform function of the generalized coordinates used to        represent the amount of transformation along a specified axis.-->
									<function>
										<LinearFunction>
											<coefficients> 1 0</coefficients>
										</LinearFunction>
									</function>
								</TransformAxis>
								<TransformAxis name="rotation2">
									<!--Names of the coordinates that serve as the independent variables         of the transform function.-->
									<coordinates>unrothum_l_r3</coordinates>
									<!--Rotation or translation axis for the transform.-->
									<axis>0.75408404 -0.29759402 0.58548703</axis>
									<!--Transform function of the generalized coordinates used to        represent the amount of transformation along a specified axis.-->
									<function>
										<LinearFunction>
											<coefficients> 1 0</coefficients>
										</LinearFunction>
									</function>
								</TransformAxis>
								<TransformAxis name="rotation3">
									<!--Names of the coordinates that serve as the independent variables         of the transform function.-->
									<coordinates>unrothum_l_r2</coordinates>
									<!--Rotation or translation axis for the transform.-->
									<axis>-0.15709493 -0.94726859 -0.27929088</axis>
									<!--Transform function of the generalized coordinates used to        represent the amount of transformation along a specified axis.-->
									<function>
										<LinearFunction>
											<coefficients> 1 0</coefficients>
										</LinearFunction>
									</function>
								</TransformAxis>
								<!--3 Axes for translations are listed next.-->
								<TransformAxis name="translation1">
									<!--Names of the coordinates that serve as the independent variables         of the transform function.-->
									<coordinates></coordinates>
									<!--Rotation or translation axis for the transform.-->
									<axis>1 0 0</axis>
									<!--Transform function of the generalized coordinates used to        represent the amount of transformation along a specified axis.-->
									<function>
										<Constant>
											<value>0</value>
										</Constant>
									</function>
								</TransformAxis>
								<TransformAxis name="translation2">
									<!--Names of the coordinates that serve as the independent variables         of the transform function.-->
									<coordinates></coordinates>
									<!--Rotation or translation axis for the transform.-->
									<axis>0 1 0</axis>
									<!--Transform function of the generalized coordinates used to        represent the amount of transformation along a specified axis.-->
									<function>
										<Constant>
											<value>0</value>
										</Constant>
									</function>
								</TransformAxis>
								<TransformAxis name="translation3">
									<!--Names of the coordinates that serve as the independent variables         of the transform function.-->
									<coordinates></coordinates>
									<!--Rotation or translation axis for the transform.-->
									<axis>0 0 -1</axis>
									<!--Transform function of the generalized coordinates used to        represent the amount of transformation along a specified axis.-->
									<function>
										<Constant>
											<value>0</value>
										</Constant>
									</function>
								</TransformAxis>
							</SpatialTransform>
						</CustomJoint>
					</Joint>
					<VisibleObject>
						<!--Set of geometry files and associated attributes, allow .vtp, .stl, .obj-->
						<GeometrySet>
							<objects />
							<groups />
						</GeometrySet>
						<!--Three scale factors for display purposes: scaleX scaleY scaleZ-->
						<scale_factors> 1 1 1</scale_factors>
						<!--transform relative to owner specified as 3 rotations (rad) followed by 3 translations rX rY rZ tx ty tz-->
						<transform> 0 0 0 0 0 0</transform>
						<!--Whether to show a coordinate frame-->
						<show_axes>false</show_axes>
						<!--Display Pref. 0:Hide 1:Wire 3:Flat 4:Shaded Can be overriden for individual geometries-->
						<display_preference>4</display_preference>
					</VisibleObject>
					<WrapObjectSet>
						<objects />
						<groups />
					</WrapObjectSet>
				</Body>
				<Body name="humphant_l">
					<mass>0.0001</mass>
					<mass_center> 0 0 0</mass_center>
					<inertia_xx>1</inertia_xx>
					<inertia_yy>1</inertia_yy>
					<inertia_zz>1</inertia_zz>
					<inertia_xy>0</inertia_xy>
					<inertia_xz>0</inertia_xz>
					<inertia_yz>0</inertia_yz>
					<!--Joint that connects this body with the parent body.-->
					<Joint>
						<CustomJoint name="shoulder0_l">
							<!--Name of the parent body to which this joint connects its owner body.-->
							<parent_body>scapphant_l</parent_body>
							<!--Location of the joint in the parent body specified in the parent reference frame. Default is (0,0,0).-->
							<location_in_parent>0 0 0</location_in_parent>
							<!--Orientation of the joint in the parent body specified in the parent reference frame. Euler XYZ body-fixed rotation angles are used to express the orientation. Default is (0,0,0).-->
							<orientation_in_parent>0 0 0</orientation_in_parent>
							<!--Location of the joint in the child body specified in the child reference frame. For SIMM models, this vector is always the zero vector (i.e., the body reference frame coincides with the joint). -->
							<location>0 0 0</location>
							<!--Orientation of the joint in the owing body specified in the owning body reference frame.  Euler XYZ body-fixed rotation angles are used to express the orientation. -->
							<orientation>0 0 0</orientation>
							<!--Set holding the generalized coordinates (q's) that parmeterize this joint.-->
							<CoordinateSet>
								<objects>
									<Coordinate name="elv_angle_l">
										<!--Coordinate can describe rotational, translational, or coupled motion. Defaults to rotational.-->
										<motion_type>rotational</motion_type>
										<!--The value of this coordinate before any value has been set. Rotational coordinate value is in radians and Translational in meters.-->
										<default_value>0</default_value>
										<!--The speed value of this coordinate before any value has been set. Rotational coordinate value is in rad/s and Translational in m/s.-->
										<default_speed_value>0</default_speed_value>
										<!--The minimum and maximum values that the coordinate can range between. Rotational coordinate range in radians and Translational in meters.-->
										<range>-1.57079633 2.26892803</range>
										<!--Flag indicating whether or not the values of the coordinates should be limited to the range, above.-->
										<clamped>false</clamped>
										<!--Flag indicating whether or not the values of the coordinates should be constrained to the current (e.g. default) value, above.-->
										<locked>false</locked>
										<!--If specified, the coordinate can be prescribed by a function of time. It can be any OpenSim Function with valid second order derivatives.-->
										<prescribed_function />
										<!--Flag indicating whether or not the values of the coordinates should be prescribed according to the function above. It is ignored if the no prescribed function is specified.-->
										<prescribed>false</prescribed>
									</Coordinate>
								</objects>
								<groups />
							</CoordinateSet>
							<!--Whether the joint transform defines parent->child or child->parent.-->
							<reverse>false</reverse>
							<!--Defines how the child body moves with respect to the parent as a function of the generalized coordinates.-->
							<SpatialTransform>
								<!--3 Axes for rotations are listed first.-->
								<TransformAxis name="rotation1">
									<!--Names of the coordinates that serve as the independent variables         of the transform function.-->
									<coordinates>elv_angle_l</coordinates>
									<!--Rotation or translation axis for the transform.-->
									<axis>-0.0048 -0.99908918 0.04240001</axis>
									<!--Transform function of the generalized coordinates used to        represent the amount of transformation along a specified axis.-->
									<function>
										<LinearFunction>
											<coefficients> 1 0</coefficients>
										</LinearFunction>
									</function>
								</TransformAxis>
								<TransformAxis name="rotation2">
									<!--Names of the coordinates that serve as the independent variables         of the transform function.-->
									<coordinates></coordinates>
									<!--Rotation or translation axis for the transform.-->
									<axis>0 -1 0</axis>
									<!--Transform function of the generalized coordinates used to        represent the amount of transformation along a specified axis.-->
									<function>
										<Constant>
											<value>0</value>
										</Constant>
									</function>
								</TransformAxis>
								<TransformAxis name="rotation3">
									<!--Names of the coordinates that serve as the independent variables         of the transform function.-->
									<coordinates></coordinates>
									<!--Rotation or translation axis for the transform.-->
									<axis>-0.04240001 0 -0.0048</axis>
									<!--Transform function of the generalized coordinates used to        represent the amount of transformation along a specified axis.-->
									<function>
										<Constant>
											<value>0</value>
										</Constant>
									</function>
								</TransformAxis>
								<!--3 Axes for translations are listed next.-->
								<TransformAxis name="translation1">
									<!--Names of the coordinates that serve as the independent variables         of the transform function.-->
									<coordinates></coordinates>
									<!--Rotation or translation axis for the transform.-->
									<axis>1 0 0</axis>
									<!--Transform function of the generalized coordinates used to        represent the amount of transformation along a specified axis.-->
									<function>
										<Constant>
											<value>0</value>
										</Constant>
									</function>
								</TransformAxis>
								<TransformAxis name="translation2">
									<!--Names of the coordinates that serve as the independent variables         of the transform function.-->
									<coordinates></coordinates>
									<!--Rotation or translation axis for the transform.-->
									<axis>0 1 0</axis>
									<!--Transform function of the generalized coordinates used to        represent the amount of transformation along a specified axis.-->
									<function>
										<Constant>
											<value>0</value>
										</Constant>
									</function>
								</TransformAxis>
								<TransformAxis name="translation3">
									<!--Names of the coordinates that serve as the independent variables         of the transform function.-->
									<coordinates></coordinates>
									<!--Rotation or translation axis for the transform.-->
									<axis>0 0 -1</axis>
									<!--Transform function of the generalized coordinates used to        represent the amount of transformation along a specified axis.-->
									<function>
										<Constant>
											<value>0</value>
										</Constant>
									</function>
								</TransformAxis>
							</SpatialTransform>
						</CustomJoint>
					</Joint>
					<VisibleObject>
						<!--Set of geometry files and associated attributes, allow .vtp, .stl, .obj-->
						<GeometrySet>
							<objects />
							<groups />
						</GeometrySet>
						<!--Three scale factors for display purposes: scaleX scaleY scaleZ-->
						<scale_factors> 1 1 1</scale_factors>
						<!--transform relative to owner specified as 3 rotations (rad) followed by 3 translations rX rY rZ tx ty tz-->
						<transform> 0 0 0 0 0 0</transform>
						<!--Whether to show a coordinate frame-->
						<show_axes>false</show_axes>
						<!--Display Pref. 0:Hide 1:Wire 3:Flat 4:Shaded Can be overriden for individual geometries-->
						<display_preference>4</display_preference>
					</VisibleObject>
					<WrapObjectSet>
						<objects />
						<groups />
					</WrapObjectSet>
				</Body>
				<Body name="humphant1_l">
					<mass>0.0001</mass>
					<mass_center> 0 0 0</mass_center>
					<inertia_xx>1</inertia_xx>
					<inertia_yy>1</inertia_yy>
					<inertia_zz>1</inertia_zz>
					<inertia_xy>0</inertia_xy>
					<inertia_xz>0</inertia_xz>
					<inertia_yz>0</inertia_yz>
					<!--Joint that connects this body with the parent body.-->
					<Joint>
						<CustomJoint name="shoulder1_l">
							<!--Name of the parent body to which this joint connects its owner body.-->
							<parent_body>humphant_l</parent_body>
							<!--Location of the joint in the parent body specified in the parent reference frame. Default is (0,0,0).-->
							<location_in_parent>0 0 0</location_in_parent>
							<!--Orientation of the joint in the parent body specified in the parent reference frame. Euler XYZ body-fixed rotation angles are used to express the orientation. Default is (0,0,0).-->
							<orientation_in_parent>0 0 0</orientation_in_parent>
							<!--Location of the joint in the child body specified in the child reference frame. For SIMM models, this vector is always the zero vector (i.e., the body reference frame coincides with the joint). -->
							<location>0 0 0</location>
							<!--Orientation of the joint in the owing body specified in the owning body reference frame.  Euler XYZ body-fixed rotation angles are used to express the orientation. -->
							<orientation>0 0 0</orientation>
							<!--Set holding the generalized coordinates (q's) that parmeterize this joint.-->
							<CoordinateSet>
								<objects>
									<Coordinate name="shoulder_l_elv">
										<!--Coordinate can describe rotational, translational, or coupled motion. Defaults to rotational.-->
										<motion_type>rotational</motion_type>
										<!--The value of this coordinate before any value has been set. Rotational coordinate value is in radians and Translational in meters.-->
										<default_value>0.52359878</default_value>
										<!--The speed value of this coordinate before any value has been set. Rotational coordinate value is in rad/s and Translational in m/s.-->
										<default_speed_value>0</default_speed_value>
										<!--The minimum and maximum values that the coordinate can range between. Rotational coordinate range in radians and Translational in meters.-->
										<range>0 3.14159265</range>
										<!--Flag indicating whether or not the values of the coordinates should be limited to the range, above.-->
										<clamped>false</clamped>
										<!--Flag indicating whether or not the values of the coordinates should be constrained to the current (e.g. default) value, above.-->
										<locked>false</locked>
										<!--If specified, the coordinate can be prescribed by a function of time. It can be any OpenSim Function with valid second order derivatives.-->
										<prescribed_function />
										<!--Flag indicating whether or not the values of the coordinates should be prescribed according to the function above. It is ignored if the no prescribed function is specified.-->
										<prescribed>false</prescribed>
									</Coordinate>
									<Coordinate name="shoulder1_l_r2">
										<!--Coordinate can describe rotational, translational, or coupled motion. Defaults to rotational.-->
										<motion_type>rotational</motion_type>
										<!--The value of this coordinate before any value has been set. Rotational coordinate value is in radians and Translational in meters.-->
										<default_value>0</default_value>
										<!--The speed value of this coordinate before any value has been set. Rotational coordinate value is in rad/s and Translational in m/s.-->
										<default_speed_value>0</default_speed_value>
										<!--The minimum and maximum values that the coordinate can range between. Rotational coordinate range in radians and Translational in meters.-->
										<range>-99999.9 99999.9</range>
										<!--Flag indicating whether or not the values of the coordinates should be limited to the range, above.-->
										<clamped>false</clamped>
										<!--Flag indicating whether or not the values of the coordinates should be constrained to the current (e.g. default) value, above.-->
										<locked>false</locked>
										<!--If specified, the coordinate can be prescribed by a function of time. It can be any OpenSim Function with valid second order derivatives.-->
										<prescribed_function />
										<!--Flag indicating whether or not the values of the coordinates should be prescribed according to the function above. It is ignored if the no prescribed function is specified.-->
										<prescribed>false</prescribed>
									</Coordinate>
								</objects>
								<groups />
							</CoordinateSet>
							<!--Whether the joint transform defines parent->child or child->parent.-->
							<reverse>false</reverse>
							<!--Defines how the child body moves with respect to the parent as a function of the generalized coordinates.-->
							<SpatialTransform>
								<!--3 Axes for rotations are listed first.-->
								<TransformAxis name="rotation1">
									<!--Names of the coordinates that serve as the independent variables         of the transform function.-->
									<coordinates>shoulder_l_elv</coordinates>
									<!--Rotation or translation axis for the transform.-->
									<axis>0.99826136 -0.0023 0.05889802</axis>
									<!--Transform function of the generalized coordinates used to        represent the amount of transformation along a specified axis.-->
									<function>
										<LinearFunction>
											<coefficients> 1 0</coefficients>
										</LinearFunction>
									</function>
								</TransformAxis>
								<TransformAxis name="rotation2">
									<!--Names of the coordinates that serve as the independent variables         of the transform function.-->
									<coordinates>shoulder1_l_r2</coordinates>
									<!--Rotation or translation axis for the transform.-->
									<axis>-0.0048 -0.99908918 0.04240001</axis>
									<!--Transform function of the generalized coordinates used to        represent the amount of transformation along a specified axis.-->
									<function>
										<LinearFunction>
											<coefficients> 1 0</coefficients>
										</LinearFunction>
									</function>
								</TransformAxis>
								<TransformAxis name="rotation3">
									<!--Names of the coordinates that serve as the independent variables         of the transform function.-->
									<coordinates></coordinates>
									<!--Rotation or translation axis for the transform.-->
									<axis>0.05874685 -0.042609 -0.99736316</axis>
									<!--Transform function of the generalized coordinates used to        represent the amount of transformation along a specified axis.-->
									<function>
										<Constant>
											<value>0</value>
										</Constant>
									</function>
								</TransformAxis>
								<!--3 Axes for translations are listed next.-->
								<TransformAxis name="translation1">
									<!--Names of the coordinates that serve as the independent variables         of the transform function.-->
									<coordinates></coordinates>
									<!--Rotation or translation axis for the transform.-->
									<axis>1 0 0</axis>
									<!--Transform function of the generalized coordinates used to        represent the amount of transformation along a specified axis.-->
									<function>
										<Constant>
											<value>0</value>
										</Constant>
									</function>
								</TransformAxis>
								<TransformAxis name="translation2">
									<!--Names of the coordinates that serve as the independent variables         of the transform function.-->
									<coordinates></coordinates>
									<!--Rotation or translation axis for the transform.-->
									<axis>0 1 0</axis>
									<!--Transform function of the generalized coordinates used to        represent the amount of transformation along a specified axis.-->
									<function>
										<Constant>
											<value>0</value>
										</Constant>
									</function>
								</TransformAxis>
								<TransformAxis name="translation3">
									<!--Names of the coordinates that serve as the independent variables         of the transform function.-->
									<coordinates></coordinates>
									<!--Rotation or translation axis for the transform.-->
									<axis>0 0 -1</axis>
									<!--Transform function of the generalized coordinates used to        represent the amount of transformation along a specified axis.-->
									<function>
										<Constant>
											<value>0</value>
										</Constant>
									</function>
								</TransformAxis>
							</SpatialTransform>
						</CustomJoint>
					</Joint>
					<VisibleObject>
						<!--Set of geometry files and associated attributes, allow .vtp, .stl, .obj-->
						<GeometrySet>
							<objects />
							<groups />
						</GeometrySet>
						<!--Three scale factors for display purposes: scaleX scaleY scaleZ-->
						<scale_factors> 1 1 1</scale_factors>
						<!--transform relative to owner specified as 3 rotations (rad) followed by 3 translations rX rY rZ tx ty tz-->
						<transform> 0 0 0 0 0 0</transform>
						<!--Whether to show a coordinate frame-->
						<show_axes>false</show_axes>
						<!--Display Pref. 0:Hide 1:Wire 3:Flat 4:Shaded Can be overriden for individual geometries-->
						<display_preference>4</display_preference>
					</VisibleObject>
					<WrapObjectSet>
						<objects />
						<groups />
					</WrapObjectSet>
				</Body>
				<Body name="humerus_l">
					<mass>1.99757</mass>
					<mass_center> 0.018064 -0.140141 0.012746</mass_center>
					<inertia_xx>0.01227763</inertia_xx>
					<inertia_yy>0.00255133</inertia_yy>
					<inertia_zz>0.01257888</inertia_zz>
					<inertia_xy>-0.00034741</inertia_xy>
					<inertia_xz>-0.0002325</inertia_xz>
					<inertia_yz>0.0012293</inertia_yz>
					<!--Joint that connects this body with the parent body.-->
					<Joint>
						<CustomJoint name="shoulder2_l">
							<!--Name of the parent body to which this joint connects its owner body.-->
							<parent_body>humphant1_l</parent_body>
							<!--Location of the joint in the parent body specified in the parent reference frame. Default is (0,0,0).-->
							<location_in_parent>0 0 0</location_in_parent>
							<!--Orientation of the joint in the parent body specified in the parent reference frame. Euler XYZ body-fixed rotation angles are used to express the orientation. Default is (0,0,0).-->
							<orientation_in_parent>0 0 0</orientation_in_parent>
							<!--Location of the joint in the child body specified in the child reference frame. For SIMM models, this vector is always the zero vector (i.e., the body reference frame coincides with the joint). -->
							<location>0 0 0</location>
							<!--Orientation of the joint in the owing body specified in the owning body reference frame.  Euler XYZ body-fixed rotation angles are used to express the orientation. -->
							<orientation>0 0 0</orientation>
							<!--Set holding the generalized coordinates (q's) that parmeterize this joint.-->
							<CoordinateSet>
								<objects>
									<Coordinate name="shoulder_l_rot">
										<!--Coordinate can describe rotational, translational, or coupled motion. Defaults to rotational.-->
										<motion_type>rotational</motion_type>
										<!--The value of this coordinate before any value has been set. Rotational coordinate value is in radians and Translational in meters.-->
										<default_value>0</default_value>
										<!--The speed value of this coordinate before any value has been set. Rotational coordinate value is in rad/s and Translational in m/s.-->
										<default_speed_value>0</default_speed_value>
										<!--The minimum and maximum values that the coordinate can range between. Rotational coordinate range in radians and Translational in meters.-->
										<range>-1.57079633 0.34906585</range>
										<!--Flag indicating whether or not the values of the coordinates should be limited to the range, above.-->
										<clamped>false</clamped>
										<!--Flag indicating whether or not the values of the coordinates should be constrained to the current (e.g. default) value, above.-->
										<locked>false</locked>
										<!--If specified, the coordinate can be prescribed by a function of time. It can be any OpenSim Function with valid second order derivatives.-->
										<prescribed_function />
										<!--Flag indicating whether or not the values of the coordinates should be prescribed according to the function above. It is ignored if the no prescribed function is specified.-->
										<prescribed>false</prescribed>
									</Coordinate>
								</objects>
								<groups />
							</CoordinateSet>
							<!--Whether the joint transform defines parent->child or child->parent.-->
							<reverse>false</reverse>
							<!--Defines how the child body moves with respect to the parent as a function of the generalized coordinates.-->
							<SpatialTransform>
								<!--3 Axes for rotations are listed first.-->
								<TransformAxis name="rotation1">
									<!--Names of the coordinates that serve as the independent variables         of the transform function.-->
									<coordinates>shoulder_l_rot</coordinates>
									<!--Rotation or translation axis for the transform.-->
									<axis>-0.0048 -0.99908918 0.04240001</axis>
									<!--Transform function of the generalized coordinates used to        represent the amount of transformation along a specified axis.-->
									<function>
										<LinearFunction>
											<coefficients> 1 0</coefficients>
										</LinearFunction>
									</function>
								</TransformAxis>
								<TransformAxis name="rotation2">
									<!--Names of the coordinates that serve as the independent variables         of the transform function.-->
									<coordinates></coordinates>
									<!--Rotation or translation axis for the transform.-->
									<axis>0 -1 0</axis>
									<!--Transform function of the generalized coordinates used to        represent the amount of transformation along a specified axis.-->
									<function>
										<Constant>
											<value>0</value>
										</Constant>
									</function>
								</TransformAxis>
								<TransformAxis name="rotation3">
									<!--Names of the coordinates that serve as the independent variables         of the transform function.-->
									<coordinates></coordinates>
									<!--Rotation or translation axis for the transform.-->
									<axis>-0.04240001 0 -0.0048</axis>
									<!--Transform function of the generalized coordinates used to        represent the amount of transformation along a specified axis.-->
									<function>
										<Constant>
											<value>0</value>
										</Constant>
									</function>
								</TransformAxis>
								<!--3 Axes for translations are listed next.-->
								<TransformAxis name="translation1">
									<!--Names of the coordinates that serve as the independent variables         of the transform function.-->
									<coordinates></coordinates>
									<!--Rotation or translation axis for the transform.-->
									<axis>1 0 0</axis>
									<!--Transform function of the generalized coordinates used to        represent the amount of transformation along a specified axis.-->
									<function>
										<Constant>
											<value>0</value>
										</Constant>
									</function>
								</TransformAxis>
								<TransformAxis name="translation2">
									<!--Names of the coordinates that serve as the independent variables         of the transform function.-->
									<coordinates></coordinates>
									<!--Rotation or translation axis for the transform.-->
									<axis>0 1 0</axis>
									<!--Transform function of the generalized coordinates used to        represent the amount of transformation along a specified axis.-->
									<function>
										<Constant>
											<value>0</value>
										</Constant>
									</function>
								</TransformAxis>
								<TransformAxis name="translation3">
									<!--Names of the coordinates that serve as the independent variables         of the transform function.-->
									<coordinates></coordinates>
									<!--Rotation or translation axis for the transform.-->
									<axis>0 0 -1</axis>
									<!--Transform function of the generalized coordinates used to        represent the amount of transformation along a specified axis.-->
									<function>
										<Constant>
											<value>0</value>
										</Constant>
									</function>
								</TransformAxis>
							</SpatialTransform>
						</CustomJoint>
					</Joint>
					<VisibleObject>
						<!--Set of geometry files and associated attributes, allow .vtp, .stl, .obj-->
						<GeometrySet>
							<objects>
								<DisplayGeometry>
									<!--Name of geometry file .vtp, .stl, .obj-->
									<geometry_file>humerus_new_left-Copynormed1.vtp</geometry_file>
									<!--Color used to display the geometry when visible-->
									<color> 1 1 1</color>
									<!--Name of texture file .jpg, .bmp-->
									<texture_file />
									<!--in body transform specified as 3 rotations (rad) followed by 3 translations rX rY rZ tx ty tz-->
									<transform> 0 0 0 0 0 0</transform>
									<!--Three scale factors for display purposes: scaleX scaleY scaleZ-->
									<scale_factors> 1 1 1</scale_factors>
									<!--Display Pref. 0:Hide 1:Wire 3:Flat 4:Shaded-->
									<display_preference>4</display_preference>
									<!--Display opacity between 0.0 and 1.0-->
									<opacity>1</opacity>
								</DisplayGeometry>
							</objects>
							<groups />
						</GeometrySet>
						<!--Three scale factors for display purposes: scaleX scaleY scaleZ-->
						<scale_factors> 1 1 1</scale_factors>
						<!--transform relative to owner specified as 3 rotations (rad) followed by 3 translations rX rY rZ tx ty tz-->
						<transform> 0 0 0 0 0 0</transform>
						<!--Whether to show a coordinate frame-->
						<show_axes>false</show_axes>
						<!--Display Pref. 0:Hide 1:Wire 3:Flat 4:Shaded Can be overriden for individual geometries-->
						<display_preference>4</display_preference>
					</VisibleObject>
					<WrapObjectSet>
						<objects>
							<WrapEllipsoid name="DELT1hh_l">
								<!--Display Pref. 0:Hide 1:Wire 3:Flat 4:Shaded-->
								<display_preference>0</display_preference>
								<xyz_body_rotation> -0.0584685 -1.00461 0.570374</xyz_body_rotation>
								<translation> -0.0139 -0.0127 0.0262</translation>
								<active>true</active>
								<quadrant>z</quadrant>
								<VisibleObject>
									<!--Set of geometry files and associated attributes, allow .vtp, .stl, .obj-->
									<GeometrySet>
										<objects />
										<groups />
									</GeometrySet>
									<!--Three scale factors for display purposes: scaleX scaleY scaleZ-->
									<scale_factors> 1 1 1</scale_factors>
									<!--transform relative to owner specified as 3 rotations (rad) followed by 3 translations rX rY rZ tx ty tz-->
									<transform> -0.0584685 -1.00461 0.570374 -0.0139 -0.0127 0.0262</transform>
									<!--Whether to show a coordinate frame-->
									<show_axes>false</show_axes>
									<!--Display Pref. 0:Hide 1:Wire 3:Flat 4:Shaded Can be overriden for individual geometries-->
									<display_preference>0</display_preference>
								</VisibleObject>
								<dimensions> 0.03 0.1 0.05</dimensions>
							</WrapEllipsoid>
							<WrapCylinder name="delt2hum_l">
								<!--Display Pref. 0:Hide 1:Wire 3:Flat 4:Shaded-->
								<display_preference>0</display_preference>
								<xyz_body_rotation> -1.55093 0.0199582 0.0596618</xyz_body_rotation>
								<translation> 0.0017 -0.0958 -0.0011</translation>
								<active>true</active>
								<quadrant>all</quadrant>
								<VisibleObject>
									<!--Set of geometry files and associated attributes, allow .vtp, .stl, .obj-->
									<GeometrySet>
										<objects />
										<groups />
									</GeometrySet>
									<!--Three scale factors for display purposes: scaleX scaleY scaleZ-->
									<scale_factors> 1 1 1</scale_factors>
									<!--transform relative to owner specified as 3 rotations (rad) followed by 3 translations rX rY rZ tx ty tz-->
									<transform> -1.55093 0.0199582 0.0596618 0.0017 -0.0958 -0.0011</transform>
									<!--Whether to show a coordinate frame-->
									<show_axes>false</show_axes>
									<!--Display Pref. 0:Hide 1:Wire 3:Flat 4:Shaded Can be overriden for individual geometries-->
									<display_preference>0</display_preference>
								</VisibleObject>
								<radius>0.0109</radius>
								<length>0.12</length>
							</WrapCylinder>
							<WrapEllipsoid name="delt3hum_l">
								<!--Display Pref. 0:Hide 1:Wire 3:Flat 4:Shaded-->
								<display_preference>0</display_preference>
								<xyz_body_rotation> -1.72735 -0.0759218 -2.74313</xyz_body_rotation>
								<translation> 0.0019 -0.0592 -0.0011</translation>
								<active>true</active>
								<quadrant>x</quadrant>
								<VisibleObject>
									<!--Set of geometry files and associated attributes, allow .vtp, .stl, .obj-->
									<GeometrySet>
										<objects />
										<groups />
									</GeometrySet>
									<!--Three scale factors for display purposes: scaleX scaleY scaleZ-->
									<scale_factors> 1 1 1</scale_factors>
									<!--transform relative to owner specified as 3 rotations (rad) followed by 3 translations rX rY rZ tx ty tz-->
									<transform> -1.72735 -0.0759218 -2.74313 0.0019 -0.0592 -0.0011</transform>
									<!--Whether to show a coordinate frame-->
									<show_axes>false</show_axes>
									<!--Display Pref. 0:Hide 1:Wire 3:Flat 4:Shaded Can be overriden for individual geometries-->
									<display_preference>0</display_preference>
								</VisibleObject>
								<dimensions> 0.01 0.01 0.05</dimensions>
							</WrapEllipsoid>
							<WrapEllipsoid name="SUPSP_l">
								<!--Display Pref. 0:Hide 1:Wire 3:Flat 4:Shaded-->
								<display_preference>0</display_preference>
								<xyz_body_rotation> -0.0380482 -0.00855211 -1.30673</xyz_body_rotation>
								<translation> 0.0002 0.0077 -0.0043</translation>
								<active>true</active>
								<quadrant>all</quadrant>
								<VisibleObject>
									<!--Set of geometry files and associated attributes, allow .vtp, .stl, .obj-->
									<GeometrySet>
										<objects />
										<groups />
									</GeometrySet>
									<!--Three scale factors for display purposes: scaleX scaleY scaleZ-->
									<scale_factors> 1 1 1</scale_factors>
									<!--transform relative to owner specified as 3 rotations (rad) followed by 3 translations rX rY rZ tx ty tz-->
									<transform> -0.0380482 -0.00855211 -1.30673 0.0002 0.0077 -0.0043</transform>
									<!--Whether to show a coordinate frame-->
									<show_axes>false</show_axes>
									<!--Display Pref. 0:Hide 1:Wire 3:Flat 4:Shaded Can be overriden for individual geometries-->
									<display_preference>0</display_preference>
								</VisibleObject>
								<dimensions> 0.02 0.02 0.02</dimensions>
							</WrapEllipsoid>
							<WrapEllipsoid name="INFSP_and_TMIN_hum_head_l">
								<!--Display Pref. 0:Hide 1:Wire 3:Flat 4:Shaded-->
								<display_preference>0</display_preference>
								<xyz_body_rotation> 0.286583 0.00907571 -0.0684169</xyz_body_rotation>
								<translation> -0.0003 0.0026 -0.0038</translation>
								<active>true</active>
								<quadrant>all</quadrant>
								<VisibleObject>
									<!--Set of geometry files and associated attributes, allow .vtp, .stl, .obj-->
									<GeometrySet>
										<objects />
										<groups />
									</GeometrySet>
									<!--Three scale factors for display purposes: scaleX scaleY scaleZ-->
									<scale_factors> 1 1 1</scale_factors>
									<!--transform relative to owner specified as 3 rotations (rad) followed by 3 translations rX rY rZ tx ty tz-->
									<transform> 0.286583 0.00907571 -0.0684169 -0.0003 0.0026 -0.0038</transform>
									<!--Whether to show a coordinate frame-->
									<show_axes>false</show_axes>
									<!--Display Pref. 0:Hide 1:Wire 3:Flat 4:Shaded Can be overriden for individual geometries-->
									<display_preference>0</display_preference>
								</VisibleObject>
								<dimensions> 0.02 0.025 0.02</dimensions>
							</WrapEllipsoid>
							<WrapEllipsoid name="SUBSCAP_l">
								<!--Display Pref. 0:Hide 1:Wire 3:Flat 4:Shaded-->
								<display_preference>0</display_preference>
								<xyz_body_rotation> 0.924501 -0.288852 0.381529</xyz_body_rotation>
								<translation> -0.0025 0.0007 0.0045</translation>
								<active>true</active>
								<quadrant>all</quadrant>
								<VisibleObject>
									<!--Set of geometry files and associated attributes, allow .vtp, .stl, .obj-->
									<GeometrySet>
										<objects />
										<groups />
									</GeometrySet>
									<!--Three scale factors for display purposes: scaleX scaleY scaleZ-->
									<scale_factors> 1 1 1</scale_factors>
									<!--transform relative to owner specified as 3 rotations (rad) followed by 3 translations rX rY rZ tx ty tz-->
									<transform> 0.924501 -0.288852 0.381529 -0.0025 0.0007 0.0045</transform>
									<!--Whether to show a coordinate frame-->
									<show_axes>false</show_axes>
									<!--Display Pref. 0:Hide 1:Wire 3:Flat 4:Shaded Can be overriden for individual geometries-->
									<display_preference>0</display_preference>
								</VisibleObject>
								<dimensions> 0.02 0.017 0.028</dimensions>
							</WrapEllipsoid>
							<WrapCylinder name="TMINhum_l">
								<!--Display Pref. 0:Hide 1:Wire 3:Flat 4:Shaded-->
								<display_preference>0</display_preference>
								<xyz_body_rotation> -1.75353 -0.0692896 2.74628</xyz_body_rotation>
								<translation> -0.0014 -0.0455 0</translation>
								<active>true</active>
								<quadrant>x</quadrant>
								<VisibleObject>
									<!--Set of geometry files and associated attributes, allow .vtp, .stl, .obj-->
									<GeometrySet>
										<objects />
										<groups />
									</GeometrySet>
									<!--Three scale factors for display purposes: scaleX scaleY scaleZ-->
									<scale_factors> 1 1 1</scale_factors>
									<!--transform relative to owner specified as 3 rotations (rad) followed by 3 translations rX rY rZ tx ty tz-->
									<transform> -1.75353 -0.0692896 2.74628 -0.0014 -0.0455 0</transform>
									<!--Whether to show a coordinate frame-->
									<show_axes>false</show_axes>
									<!--Display Pref. 0:Hide 1:Wire 3:Flat 4:Shaded Can be overriden for individual geometries-->
									<display_preference>0</display_preference>
								</VisibleObject>
								<radius>0.007</radius>
								<length>0.07</length>
							</WrapCylinder>
							<WrapCylinder name="TMAJ_LAThum_l">
								<!--Display Pref. 0:Hide 1:Wire 3:Flat 4:Shaded-->
								<display_preference>0</display_preference>
								<xyz_body_rotation> -1.53641 0.0637045 1.41424</xyz_body_rotation>
								<translation> 0.0007 -0.0443 0.0055</translation>
								<active>true</active>
								<quadrant>-x</quadrant>
								<VisibleObject>
									<!--Set of geometry files and associated attributes, allow .vtp, .stl, .obj-->
									<GeometrySet>
										<objects />
										<groups />
									</GeometrySet>
									<!--Three scale factors for display purposes: scaleX scaleY scaleZ-->
									<scale_factors> 1 1 1</scale_factors>
									<!--transform relative to owner specified as 3 rotations (rad) followed by 3 translations rX rY rZ tx ty tz-->
									<transform> -1.53641 0.0637045 1.41424 0.0007 -0.0443 0.0055</transform>
									<!--Whether to show a coordinate frame-->
									<show_axes>false</show_axes>
									<!--Display Pref. 0:Hide 1:Wire 3:Flat 4:Shaded Can be overriden for individual geometries-->
									<display_preference>0</display_preference>
								</VisibleObject>
								<radius>0.007</radius>
								<length>0.04</length>
							</WrapCylinder>
							<WrapCylinder name="PEC12hum_l">
								<!--Display Pref. 0:Hide 1:Wire 3:Flat 4:Shaded-->
								<display_preference>0</display_preference>
								<xyz_body_rotation> -1.55928 0.0774926 -0.925897</xyz_body_rotation>
								<translation> 0.002 -0.0508 0.0017</translation>
								<active>true</active>
								<quadrant>x</quadrant>
								<VisibleObject>
									<!--Set of geometry files and associated attributes, allow .vtp, .stl, .obj-->
									<GeometrySet>
										<objects />
										<groups />
									</GeometrySet>
									<!--Three scale factors for display purposes: scaleX scaleY scaleZ-->
									<scale_factors> 1 1 1</scale_factors>
									<!--transform relative to owner specified as 3 rotations (rad) followed by 3 translations rX rY rZ tx ty tz-->
									<transform> -1.55928 0.0774926 -0.925897 0.002 -0.0508 0.0017</transform>
									<!--Whether to show a coordinate frame-->
									<show_axes>false</show_axes>
									<!--Display Pref. 0:Hide 1:Wire 3:Flat 4:Shaded Can be overriden for individual geometries-->
									<display_preference>0</display_preference>
								</VisibleObject>
								<radius>0.009</radius>
								<length>0.07</length>
							</WrapCylinder>
							<WrapSphere name="PEC23hh_l">
								<!--Display Pref. 0:Hide 1:Wire 3:Flat 4:Shaded-->
								<display_preference>0</display_preference>
								<xyz_body_rotation> 0 0 0</xyz_body_rotation>
								<translation> -0.0086 0.0021 0.0004</translation>
								<active>true</active>
								<quadrant>all</quadrant>
								<VisibleObject>
									<!--Set of geometry files and associated attributes, allow .vtp, .stl, .obj-->
									<GeometrySet>
										<objects />
										<groups />
									</GeometrySet>
									<!--Three scale factors for display purposes: scaleX scaleY scaleZ-->
									<scale_factors> 1 1 1</scale_factors>
									<!--transform relative to owner specified as 3 rotations (rad) followed by 3 translations rX rY rZ tx ty tz-->
									<transform> 0 0 0 -0.0086 0.0021 0.0004</transform>
									<!--Whether to show a coordinate frame-->
									<show_axes>false</show_axes>
									<!--Display Pref. 0:Hide 1:Wire 3:Flat 4:Shaded Can be overriden for individual geometries-->
									<display_preference>0</display_preference>
								</VisibleObject>
								<radius>0.02</radius>
							</WrapSphere>
							<WrapEllipsoid name="PEC1hh_l">
								<!--Display Pref. 0:Hide 1:Wire 3:Flat 4:Shaded-->
								<display_preference>0</display_preference>
								<xyz_body_rotation> 0.620465 0.310494 0.363727</xyz_body_rotation>
								<translation> -0.0037 0.0005 0.0025</translation>
								<active>true</active>
								<quadrant>-z</quadrant>
								<VisibleObject>
									<!--Set of geometry files and associated attributes, allow .vtp, .stl, .obj-->
									<GeometrySet>
										<objects />
										<groups />
									</GeometrySet>
									<!--Three scale factors for display purposes: scaleX scaleY scaleZ-->
									<scale_factors> 1 1 1</scale_factors>
									<!--transform relative to owner specified as 3 rotations (rad) followed by 3 translations rX rY rZ tx ty tz-->
									<transform> 0.620465 0.310494 0.363727 -0.0037 0.0005 0.0025</transform>
									<!--Whether to show a coordinate frame-->
									<show_axes>false</show_axes>
									<!--Display Pref. 0:Hide 1:Wire 3:Flat 4:Shaded Can be overriden for individual geometries-->
									<display_preference>0</display_preference>
								</VisibleObject>
								<dimensions> 0.03 0.02 0.02</dimensions>
							</WrapEllipsoid>
							<WrapCylinder name="PEC3hum_l">
								<!--Display Pref. 0:Hide 1:Wire 3:Flat 4:Shaded-->
								<display_preference>0</display_preference>
								<xyz_body_rotation> -1.44094 0.0561996 1.75196</xyz_body_rotation>
								<translation> 0.0009 -0.0551 0.0004</translation>
								<active>true</active>
								<quadrant>-x</quadrant>
								<VisibleObject>
									<!--Set of geometry files and associated attributes, allow .vtp, .stl, .obj-->
									<GeometrySet>
										<objects />
										<groups />
									</GeometrySet>
									<!--Three scale factors for display purposes: scaleX scaleY scaleZ-->
									<scale_factors> 1 1 1</scale_factors>
									<!--transform relative to owner specified as 3 rotations (rad) followed by 3 translations rX rY rZ tx ty tz-->
									<transform> -1.44094 0.0561996 1.75196 0.0009 -0.0551 0.0004</transform>
									<!--Whether to show a coordinate frame-->
									<show_axes>false</show_axes>
									<!--Display Pref. 0:Hide 1:Wire 3:Flat 4:Shaded Can be overriden for individual geometries-->
									<display_preference>0</display_preference>
								</VisibleObject>
								<radius>0.008</radius>
								<length>0.1</length>
							</WrapCylinder>
							<WrapCylinder name="LAT_TMAJhh_l">
								<!--Display Pref. 0:Hide 1:Wire 3:Flat 4:Shaded-->
								<display_preference>0</display_preference>
								<xyz_body_rotation> 0.305084 0.018326 -0.686613</xyz_body_rotation>
								<translation> -0.0224 0.0102 -0.0094</translation>
								<active>true</active>
								<quadrant>-y</quadrant>
								<VisibleObject>
									<!--Set of geometry files and associated attributes, allow .vtp, .stl, .obj-->
									<GeometrySet>
										<objects />
										<groups />
									</GeometrySet>
									<!--Three scale factors for display purposes: scaleX scaleY scaleZ-->
									<scale_factors> 1 1 1</scale_factors>
									<!--transform relative to owner specified as 3 rotations (rad) followed by 3 translations rX rY rZ tx ty tz-->
									<transform> 0.305084 0.018326 -0.686613 -0.0224 0.0102 -0.0094</transform>
									<!--Whether to show a coordinate frame-->
									<show_axes>false</show_axes>
									<!--Display Pref. 0:Hide 1:Wire 3:Flat 4:Shaded Can be overriden for individual geometries-->
									<display_preference>0</display_preference>
								</VisibleObject>
								<radius>0.007</radius>
								<length>0.045</length>
							</WrapCylinder>
							<WrapSphere name="LAT_TMAJ2hh_l">
								<!--Display Pref. 0:Hide 1:Wire 3:Flat 4:Shaded-->
								<display_preference>0</display_preference>
								<xyz_body_rotation> 0.127235 -0.276111 0.0197222</xyz_body_rotation>
								<translation> -0.0016 0.0092 -0.0052</translation>
								<active>true</active>
								<quadrant>-z</quadrant>
								<VisibleObject>
									<!--Set of geometry files and associated attributes, allow .vtp, .stl, .obj-->
									<GeometrySet>
										<objects />
										<groups />
									</GeometrySet>
									<!--Three scale factors for display purposes: scaleX scaleY scaleZ-->
									<scale_factors> 1 1 1</scale_factors>
									<!--transform relative to owner specified as 3 rotations (rad) followed by 3 translations rX rY rZ tx ty tz-->
									<transform> 0.127235 -0.276111 0.0197222 -0.0016 0.0092 -0.0052</transform>
									<!--Whether to show a coordinate frame-->
									<show_axes>false</show_axes>
									<!--Display Pref. 0:Hide 1:Wire 3:Flat 4:Shaded Can be overriden for individual geometries-->
									<display_preference>0</display_preference>
								</VisibleObject>
								<radius>0.03</radius>
							</WrapSphere>
							<WrapEllipsoid name="Elbow_BIC_BRD_l">
								<!--Display Pref. 0:Hide 1:Wire 3:Flat 4:Shaded-->
								<display_preference>0</display_preference>
								<xyz_body_rotation> 0.128631 -0.137532 0.0307178</xyz_body_rotation>
								<translation> 0.0019 -0.289 0.014</translation>
								<active>true</active>
								<quadrant>x</quadrant>
								<VisibleObject>
									<!--Set of geometry files and associated attributes, allow .vtp, .stl, .obj-->
									<GeometrySet>
										<objects />
										<groups />
									</GeometrySet>
									<!--Three scale factors for display purposes: scaleX scaleY scaleZ-->
									<scale_factors> 1 1 1</scale_factors>
									<!--transform relative to owner specified as 3 rotations (rad) followed by 3 translations rX rY rZ tx ty tz-->
									<transform> 0.128631 -0.137532 0.0307178 0.0019 -0.289 0.014</transform>
									<!--Whether to show a coordinate frame-->
									<show_axes>false</show_axes>
									<!--Display Pref. 0:Hide 1:Wire 3:Flat 4:Shaded Can be overriden for individual geometries-->
									<display_preference>0</display_preference>
								</VisibleObject>
								<dimensions> 0.015 0.015 0.1</dimensions>
							</WrapEllipsoid>
							<WrapEllipsoid name="TRIlonghh_l">
								<!--Display Pref. 0:Hide 1:Wire 3:Flat 4:Shaded-->
								<display_preference>0</display_preference>
								<xyz_body_rotation> -3.00162 0.853466 2.57419</xyz_body_rotation>
								<translation> -0.0078 -0.0041 0.0014</translation>
								<active>true</active>
								<quadrant>z</quadrant>
								<VisibleObject>
									<!--Set of geometry files and associated attributes, allow .vtp, .stl, .obj-->
									<GeometrySet>
										<objects />
										<groups />
									</GeometrySet>
									<!--Three scale factors for display purposes: scaleX scaleY scaleZ-->
									<scale_factors> 1 1 1</scale_factors>
									<!--transform relative to owner specified as 3 rotations (rad) followed by 3 translations rX rY rZ tx ty tz-->
									<transform> -3.00162 0.853466 2.57419 -0.0078 -0.0041 0.0014</transform>
									<!--Whether to show a coordinate frame-->
									<show_axes>false</show_axes>
									<!--Display Pref. 0:Hide 1:Wire 3:Flat 4:Shaded Can be overriden for individual geometries-->
									<display_preference>0</display_preference>
								</VisibleObject>
								<dimensions> 0.035 0.02 0.02</dimensions>
							</WrapEllipsoid>
							<WrapCylinder name="TRI_l">
								<!--Display Pref. 0:Hide 1:Wire 3:Flat 4:Shaded-->
								<display_preference>0</display_preference>
								<xyz_body_rotation> 0.14015 0.00628319 -0.154985</xyz_body_rotation>
								<translation> 0.0028 -0.2919 0.0119</translation>
								<active>true</active>
								<quadrant>all</quadrant>
								<VisibleObject>
									<!--Set of geometry files and associated attributes, allow .vtp, .stl, .obj-->
									<GeometrySet>
										<objects />
										<groups />
									</GeometrySet>
									<!--Three scale factors for display purposes: scaleX scaleY scaleZ-->
									<scale_factors> 1 1 1</scale_factors>
									<!--transform relative to owner specified as 3 rotations (rad) followed by 3 translations rX rY rZ tx ty tz-->
									<transform> 0.14015 0.00628319 -0.154985 0.0028 -0.2919 0.0119</transform>
									<!--Whether to show a coordinate frame-->
									<show_axes>false</show_axes>
									<!--Display Pref. 0:Hide 1:Wire 3:Flat 4:Shaded Can be overriden for individual geometries-->
									<display_preference>0</display_preference>
								</VisibleObject>
								<radius>0.016</radius>
								<length>0.1</length>
							</WrapCylinder>
							<WrapEllipsoid name="ANC_l">
								<!--Display Pref. 0:Hide 1:Wire 3:Flat 4:Shaded-->
								<display_preference>0</display_preference>
								<xyz_body_rotation> -0.00750492 0.196699 1.04929</xyz_body_rotation>
								<translation> 0.0134 -0.2861 0.0008</translation>
								<active>true</active>
								<quadrant>-x</quadrant>
								<VisibleObject>
									<!--Set of geometry files and associated attributes, allow .vtp, .stl, .obj-->
									<GeometrySet>
										<objects />
										<groups />
									</GeometrySet>
									<!--Three scale factors for display purposes: scaleX scaleY scaleZ-->
									<scale_factors> 1 1 1</scale_factors>
									<!--transform relative to owner specified as 3 rotations (rad) followed by 3 translations rX rY rZ tx ty tz-->
									<transform> -0.00750492 0.196699 1.04929 0.0134 -0.2861 0.0008</transform>
									<!--Whether to show a coordinate frame-->
									<show_axes>false</show_axes>
									<!--Display Pref. 0:Hide 1:Wire 3:Flat 4:Shaded Can be overriden for individual geometries-->
									<display_preference>0</display_preference>
								</VisibleObject>
								<dimensions> 0.02 0.02 0.02</dimensions>
							</WrapEllipsoid>
							<WrapEllipsoid name="BIClong_l">
								<!--Display Pref. 0:Hide 1:Wire 3:Flat 4:Shaded-->
								<display_preference>0</display_preference>
								<xyz_body_rotation> 2.00434 1.00164 0.975465</xyz_body_rotation>
								<translation> 0.0033 0.0073 -0.0003</translation>
								<active>true</active>
								<quadrant>-y</quadrant>
								<VisibleObject>
									<!--Set of geometry files and associated attributes, allow .vtp, .stl, .obj-->
									<GeometrySet>
										<objects />
										<groups />
									</GeometrySet>
									<!--Three scale factors for display purposes: scaleX scaleY scaleZ-->
									<scale_factors> 1 1 1</scale_factors>
									<!--transform relative to owner specified as 3 rotations (rad) followed by 3 translations rX rY rZ tx ty tz-->
									<transform> 2.00434 1.00164 0.975465 0.0033 0.0073 -0.0003</transform>
									<!--Whether to show a coordinate frame-->
									<show_axes>false</show_axes>
									<!--Display Pref. 0:Hide 1:Wire 3:Flat 4:Shaded Can be overriden for individual geometries-->
									<display_preference>0</display_preference>
								</VisibleObject>
								<dimensions> 0.025 0.02 0.02</dimensions>
							</WrapEllipsoid>
							<WrapSphere name="TMAJ_LAT_PEC_CORBhh_l">
								<!--Display Pref. 0:Hide 1:Wire 3:Flat 4:Shaded-->
								<display_preference>0</display_preference>
								<xyz_body_rotation> 0 0 0</xyz_body_rotation>
								<translation> 0.0007 0 -0.006</translation>
								<active>true</active>
								<quadrant>all</quadrant>
								<VisibleObject>
									<!--Set of geometry files and associated attributes, allow .vtp, .stl, .obj-->
									<GeometrySet>
										<objects />
										<groups />
									</GeometrySet>
									<!--Three scale factors for display purposes: scaleX scaleY scaleZ-->
									<scale_factors> 1 1 1</scale_factors>
									<!--transform relative to owner specified as 3 rotations (rad) followed by 3 translations rX rY rZ tx ty tz-->
									<transform> 0 0 0 0.0007 0 -0.006</transform>
									<!--Whether to show a coordinate frame-->
									<show_axes>false</show_axes>
									<!--Display Pref. 0:Hide 1:Wire 3:Flat 4:Shaded Can be overriden for individual geometries-->
									<display_preference>0</display_preference>
								</VisibleObject>
								<radius>0.03</radius>
							</WrapSphere>
							<WrapSphere name="DELT_TMAJ_LAT_PEC_CORBhh_l">
								<!--Display Pref. 0:Hide 1:Wire 3:Flat 4:Shaded-->
								<display_preference>0</display_preference>
								<xyz_body_rotation> 0 0 0</xyz_body_rotation>
								<translation> 0.0007 0 -0.006</translation>
								<active>true</active>
								<quadrant>all</quadrant>
								<VisibleObject>
									<!--Set of geometry files and associated attributes, allow .vtp, .stl, .obj-->
									<GeometrySet>
										<objects />
										<groups />
									</GeometrySet>
									<!--Three scale factors for display purposes: scaleX scaleY scaleZ-->
									<scale_factors> 1 1 1</scale_factors>
									<!--transform relative to owner specified as 3 rotations (rad) followed by 3 translations rX rY rZ tx ty tz-->
									<transform> 0 0 0 0.0007 0 -0.006</transform>
									<!--Whether to show a coordinate frame-->
									<show_axes>false</show_axes>
									<!--Display Pref. 0:Hide 1:Wire 3:Flat 4:Shaded Can be overriden for individual geometries-->
									<display_preference>0</display_preference>
								</VisibleObject>
								<radius>0.03</radius>
							</WrapSphere>
							<WrapCylinder name="CORBhum_l">
								<!--Display Pref. 0:Hide 1:Wire 3:Flat 4:Shaded-->
								<display_preference>0</display_preference>
								<xyz_body_rotation> 1.60832 -0.0959931 0.875283</xyz_body_rotation>
								<translation> 0.0027 -0.1202 0.0059</translation>
								<active>true</active>
								<quadrant>x</quadrant>
								<VisibleObject>
									<!--Set of geometry files and associated attributes, allow .vtp, .stl, .obj-->
									<GeometrySet>
										<objects />
										<groups />
									</GeometrySet>
									<!--Three scale factors for display purposes: scaleX scaleY scaleZ-->
									<scale_factors> 1 1 1</scale_factors>
									<!--transform relative to owner specified as 3 rotations (rad) followed by 3 translations rX rY rZ tx ty tz-->
									<transform> 1.60832 -0.0959931 0.875283 0.0027 -0.1202 0.0059</transform>
									<!--Whether to show a coordinate frame-->
									<show_axes>false</show_axes>
									<!--Display Pref. 0:Hide 1:Wire 3:Flat 4:Shaded Can be overriden for individual geometries-->
									<display_preference>0</display_preference>
								</VisibleObject>
								<radius>0.008</radius>
								<length>0.1</length>
							</WrapCylinder>
							<WrapEllipsoid name="Elbow_PT_ECRL_l">
								<!--Display Pref. 0:Hide 1:Wire 3:Flat 4:Shaded-->
								<display_preference>0</display_preference>
								<xyz_body_rotation> 0.161094 0.110828 0.61453</xyz_body_rotation>
								<translation> 0.003 -0.2872 0.0069</translation>
								<active>true</active>
								<quadrant>x</quadrant>
								<VisibleObject>
									<!--Set of geometry files and associated attributes, allow .vtp, .stl, .obj-->
									<GeometrySet>
										<objects />
										<groups />
									</GeometrySet>
									<!--Three scale factors for display purposes: scaleX scaleY scaleZ-->
									<scale_factors> 1 1 1</scale_factors>
									<!--transform relative to owner specified as 3 rotations (rad) followed by 3 translations rX rY rZ tx ty tz-->
									<transform> 0.161094 0.110828 0.61453 0.003 -0.2872 0.0069</transform>
									<!--Whether to show a coordinate frame-->
									<show_axes>false</show_axes>
									<!--Display Pref. 0:Hide 1:Wire 3:Flat 4:Shaded Can be overriden for individual geometries-->
									<display_preference>0</display_preference>
								</VisibleObject>
								<dimensions> 0.018 0.025 0.035</dimensions>
							</WrapEllipsoid>
						</objects>
						<groups />
					</WrapObjectSet>
				</Body>
				<Body name="ulna_l">
					<mass>1.1053</mass>
					<mass_center> 0.00971783 -0.0959509 -0.024286</mass_center>
					<inertia_xx>0.00541309</inertia_xx>
					<inertia_yy>0.00115318</inertia_yy>
					<inertia_zz>0.00494361</inertia_zz>
					<inertia_xy>0.00031686</inertia_xy>
					<inertia_xz>-7.615e-005</inertia_xz>
					<inertia_yz>0.00109169</inertia_yz>
					<!--Joint that connects this body with the parent body.-->
					<Joint>
						<CustomJoint name="elbow_l">
							<!--Name of the parent body to which this joint connects its owner body.-->
							<parent_body>humerus_l</parent_body>
							<!--Location of the joint in the parent body specified in the parent reference frame. Default is (0,0,0).-->
							<location_in_parent>0.0061 -0.2904 0.0123</location_in_parent>
							<!--Orientation of the joint in the parent body specified in the parent reference frame. Euler XYZ body-fixed rotation angles are used to express the orientation. Default is (0,0,0).-->
							<orientation_in_parent>0 0 0</orientation_in_parent>
							<!--Location of the joint in the child body specified in the child reference frame. For SIMM models, this vector is always the zero vector (i.e., the body reference frame coincides with the joint). -->
							<location>0 0 0</location>
							<!--Orientation of the joint in the owing body specified in the owning body reference frame.  Euler XYZ body-fixed rotation angles are used to express the orientation. -->
							<orientation>0 0 0</orientation>
							<!--Set holding the generalized coordinates (q's) that parmeterize this joint.-->
							<CoordinateSet>
								<objects>
									<Coordinate name="elbow_flexion_l">
										<!--Coordinate can describe rotational, translational, or coupled motion. Defaults to rotational.-->
										<motion_type>rotational</motion_type>
										<!--The value of this coordinate before any value has been set. Rotational coordinate value is in radians and Translational in meters.-->
										<default_value>-2e-008</default_value>
										<!--The speed value of this coordinate before any value has been set. Rotational coordinate value is in rad/s and Translational in m/s.-->
										<default_speed_value>0</default_speed_value>
										<!--The minimum and maximum values that the coordinate can range between. Rotational coordinate range in radians and Translational in meters.-->
										<range>0 2.26892803</range>
										<!--Flag indicating whether or not the values of the coordinates should be limited to the range, above.-->
										<clamped>false</clamped>
										<!--Flag indicating whether or not the values of the coordinates should be constrained to the current (e.g. default) value, above.-->
										<locked>false</locked>
										<!--If specified, the coordinate can be prescribed by a function of time. It can be any OpenSim Function with valid second order derivatives.-->
										<prescribed_function />
										<!--Flag indicating whether or not the values of the coordinates should be prescribed according to the function above. It is ignored if the no prescribed function is specified.-->
										<prescribed>false</prescribed>
									</Coordinate>
								</objects>
								<groups />
							</CoordinateSet>
							<!--Whether the joint transform defines parent->child or child->parent.-->
							<reverse>false</reverse>
							<!--Defines how the child body moves with respect to the parent as a function of the generalized coordinates.-->
							<SpatialTransform>
								<!--3 Axes for rotations are listed first.-->
								<TransformAxis name="rotation1">
									<!--Names of the coordinates that serve as the independent variables         of the transform function.-->
									<coordinates>elbow_flexion_l</coordinates>
									<!--Rotation or translation axis for the transform.-->
									<axis>-0.04940001 -0.03660001 0.99810825</axis>
									<!--Transform function of the generalized coordinates used to        represent the amount of transformation along a specified axis.-->
									<function>
										<LinearFunction>
											<coefficients> 1 0</coefficients>
										</LinearFunction>
									</function>
								</TransformAxis>
								<TransformAxis name="rotation2">
									<!--Names of the coordinates that serve as the independent variables         of the transform function.-->
									<coordinates></coordinates>
									<!--Rotation or translation axis for the transform.-->
									<axis>0 -1 0</axis>
									<!--Transform function of the generalized coordinates used to        represent the amount of transformation along a specified axis.-->
									<function>
										<Constant>
											<value>0</value>
										</Constant>
									</function>
								</TransformAxis>
								<TransformAxis name="rotation3">
									<!--Names of the coordinates that serve as the independent variables         of the transform function.-->
									<coordinates></coordinates>
									<!--Rotation or translation axis for the transform.-->
									<axis>-0.99810825 0 -0.04940001</axis>
									<!--Transform function of the generalized coordinates used to        represent the amount of transformation along a specified axis.-->
									<function>
										<Constant>
											<value>0</value>
										</Constant>
									</function>
								</TransformAxis>
								<!--3 Axes for translations are listed next.-->
								<TransformAxis name="translation1">
									<!--Names of the coordinates that serve as the independent variables         of the transform function.-->
									<coordinates></coordinates>
									<!--Rotation or translation axis for the transform.-->
									<axis>1 0 0</axis>
									<!--Transform function of the generalized coordinates used to        represent the amount of transformation along a specified axis.-->
									<function>
										<Constant>
											<value>0</value>
										</Constant>
									</function>
								</TransformAxis>
								<TransformAxis name="translation2">
									<!--Names of the coordinates that serve as the independent variables         of the transform function.-->
									<coordinates></coordinates>
									<!--Rotation or translation axis for the transform.-->
									<axis>0 1 0</axis>
									<!--Transform function of the generalized coordinates used to        represent the amount of transformation along a specified axis.-->
									<function>
										<Constant>
											<value>0</value>
										</Constant>
									</function>
								</TransformAxis>
								<TransformAxis name="translation3">
									<!--Names of the coordinates that serve as the independent variables         of the transform function.-->
									<coordinates></coordinates>
									<!--Rotation or translation axis for the transform.-->
									<axis>0 0 -1</axis>
									<!--Transform function of the generalized coordinates used to        represent the amount of transformation along a specified axis.-->
									<function>
										<Constant>
											<value>0</value>
										</Constant>
									</function>
								</TransformAxis>
							</SpatialTransform>
						</CustomJoint>
					</Joint>
					<VisibleObject>
						<!--Set of geometry files and associated attributes, allow .vtp, .stl, .obj-->
						<GeometrySet>
							<objects>
								<DisplayGeometry>
									<!--Name of geometry file .vtp, .stl, .obj-->
									<geometry_file>ulna_new_left-Copy-normed1.vtp</geometry_file>
									<!--Color used to display the geometry when visible-->
									<color> 1 1 1</color>
									<!--Name of texture file .jpg, .bmp-->
									<texture_file />
									<!--in body transform specified as 3 rotations (rad) followed by 3 translations rX rY rZ tx ty tz-->
									<transform> 0 0 0 0 0 0</transform>
									<!--Three scale factors for display purposes: scaleX scaleY scaleZ-->
									<scale_factors> 1 1 1</scale_factors>
									<!--Display Pref. 0:Hide 1:Wire 3:Flat 4:Shaded-->
									<display_preference>4</display_preference>
									<!--Display opacity between 0.0 and 1.0-->
									<opacity>1</opacity>
								</DisplayGeometry>
							</objects>
							<groups />
						</GeometrySet>
						<!--Three scale factors for display purposes: scaleX scaleY scaleZ-->
						<scale_factors> 1 1 1</scale_factors>
						<!--transform relative to owner specified as 3 rotations (rad) followed by 3 translations rX rY rZ tx ty tz-->
						<transform> 0 0 0 0 0 0</transform>
						<!--Whether to show a coordinate frame-->
						<show_axes>false</show_axes>
						<!--Display Pref. 0:Hide 1:Wire 3:Flat 4:Shaded Can be overriden for individual geometries-->
						<display_preference>0</display_preference>
					</VisibleObject>
					<WrapObjectSet>
						<objects>
							<WrapCylinder name="PQ2_l">
								<!--Display Pref. 0:Hide 1:Wire 3:Flat 4:Shaded-->
								<display_preference>0</display_preference>
								<xyz_body_rotation> -1.39138 -0.0689405 1.52245</xyz_body_rotation>
								<translation> -0.0012 -0.2092 -0.0428</translation>
								<active>true</active>
								<quadrant>all</quadrant>
								<VisibleObject>
									<!--Set of geometry files and associated attributes, allow .vtp, .stl, .obj-->
									<GeometrySet>
										<objects />
										<groups />
									</GeometrySet>
									<!--Three scale factors for display purposes: scaleX scaleY scaleZ-->
									<scale_factors> 1 1 1</scale_factors>
									<!--transform relative to owner specified as 3 rotations (rad) followed by 3 translations rX rY rZ tx ty tz-->
									<transform> -1.39138 -0.0689405 1.52245 -0.0012 -0.2092 -0.0428</transform>
									<!--Whether to show a coordinate frame-->
									<show_axes>false</show_axes>
									<!--Display Pref. 0:Hide 1:Wire 3:Flat 4:Shaded Can be overriden for individual geometries-->
									<display_preference>0</display_preference>
								</VisibleObject>
								<radius>0.007</radius>
								<length>0.1</length>
							</WrapCylinder>
						</objects>
						<groups />
					</WrapObjectSet>
				</Body>
				<Body name="radius_l">
					<mass>0.23359</mass>
					<mass_center> 0.0336341 -0.181559 -0.0156</mass_center>
					<inertia_xx>0.00043855</inertia_xx>
					<inertia_yy>8.859e-005</inertia_yy>
					<inertia_zz>0.00040258</inertia_zz>
					<inertia_xy>3.014e-005</inertia_xy>
					<inertia_xz>-4.24e-006</inertia_xz>
					<inertia_yz>6.418e-005</inertia_yz>
					<!--Joint that connects this body with the parent body.-->
					<Joint>
						<CustomJoint name="radioulnar_l">
							<!--Name of the parent body to which this joint connects its owner body.-->
							<parent_body>ulna_l</parent_body>
							<!--Location of the joint in the parent body specified in the parent reference frame. Default is (0,0,0).-->
							<location_in_parent>0.0004 -0.011503 -0.019999</location_in_parent>
							<!--Orientation of the joint in the parent body specified in the parent reference frame. Euler XYZ body-fixed rotation angles are used to express the orientation. Default is (0,0,0).-->
							<orientation_in_parent>0 0 0</orientation_in_parent>
							<!--Location of the joint in the child body specified in the child reference frame. For SIMM models, this vector is always the zero vector (i.e., the body reference frame coincides with the joint). -->
							<location>0 0 0</location>
							<!--Orientation of the joint in the owing body specified in the owning body reference frame.  Euler XYZ body-fixed rotation angles are used to express the orientation. -->
							<orientation>0 0 0</orientation>
							<!--Set holding the generalized coordinates (q's) that parmeterize this joint.-->
							<CoordinateSet>
								<objects>
									<Coordinate name="pro_sup_l">
										<!--Coordinate can describe rotational, translational, or coupled motion. Defaults to rotational.-->
										<motion_type>rotational</motion_type>
										<!--The value of this coordinate before any value has been set. Rotational coordinate value is in radians and Translational in meters.-->
										<default_value>-2e-008</default_value>
										<!--The speed value of this coordinate before any value has been set. Rotational coordinate value is in rad/s and Translational in m/s.-->
										<default_speed_value>0</default_speed_value>
										<!--The minimum and maximum values that the coordinate can range between. Rotational coordinate range in radians and Translational in meters.-->
										<range>-1.57079633 1.57079633</range>
										<!--Flag indicating whether or not the values of the coordinates should be limited to the range, above.-->
										<clamped>false</clamped>
										<!--Flag indicating whether or not the values of the coordinates should be constrained to the current (e.g. default) value, above.-->
										<locked>false</locked>
										<!--If specified, the coordinate can be prescribed by a function of time. It can be any OpenSim Function with valid second order derivatives.-->
										<prescribed_function />
										<!--Flag indicating whether or not the values of the coordinates should be prescribed according to the function above. It is ignored if the no prescribed function is specified.-->
										<prescribed>false</prescribed>
									</Coordinate>
								</objects>
								<groups />
							</CoordinateSet>
							<!--Whether the joint transform defines parent->child or child->parent.-->
							<reverse>false</reverse>
							<!--Defines how the child body moves with respect to the parent as a function of the generalized coordinates.-->
							<SpatialTransform>
								<!--3 Axes for rotations are listed first.-->
								<TransformAxis name="rotation1">
									<!--Names of the coordinates that serve as the independent variables         of the transform function.-->
									<coordinates>pro_sup_l</coordinates>
									<!--Rotation or translation axis for the transform.-->
									<axis>0.01716099 -0.99266564 -0.11966796</axis>
									<!--Transform function of the generalized coordinates used to        represent the amount of transformation along a specified axis.-->
									<function>
										<LinearFunction>
											<coefficients> 1 0</coefficients>
										</LinearFunction>
									</function>
								</TransformAxis>
								<TransformAxis name="rotation2">
									<!--Names of the coordinates that serve as the independent variables         of the transform function.-->
									<coordinates></coordinates>
									<!--Rotation or translation axis for the transform.-->
									<axis>0 -1 0</axis>
									<!--Transform function of the generalized coordinates used to        represent the amount of transformation along a specified axis.-->
									<function>
										<Constant>
											<value>0</value>
										</Constant>
									</function>
								</TransformAxis>
								<TransformAxis name="rotation3">
									<!--Names of the coordinates that serve as the independent variables         of the transform function.-->
									<coordinates></coordinates>
									<!--Rotation or translation axis for the transform.-->
									<axis>0.11966796 0 0.01716099</axis>
									<!--Transform function of the generalized coordinates used to        represent the amount of transformation along a specified axis.-->
									<function>
										<Constant>
											<value>0</value>
										</Constant>
									</function>
								</TransformAxis>
								<!--3 Axes for translations are listed next.-->
								<TransformAxis name="translation1">
									<!--Names of the coordinates that serve as the independent variables         of the transform function.-->
									<coordinates></coordinates>
									<!--Rotation or translation axis for the transform.-->
									<axis>1 0 0</axis>
									<!--Transform function of the generalized coordinates used to        represent the amount of transformation along a specified axis.-->
									<function>
										<Constant>
											<value>0</value>
										</Constant>
									</function>
								</TransformAxis>
								<TransformAxis name="translation2">
									<!--Names of the coordinates that serve as the independent variables         of the transform function.-->
									<coordinates></coordinates>
									<!--Rotation or translation axis for the transform.-->
									<axis>0 1 0</axis>
									<!--Transform function of the generalized coordinates used to        represent the amount of transformation along a specified axis.-->
									<function>
										<Constant>
											<value>0</value>
										</Constant>
									</function>
								</TransformAxis>
								<TransformAxis name="translation3">
									<!--Names of the coordinates that serve as the independent variables         of the transform function.-->
									<coordinates></coordinates>
									<!--Rotation or translation axis for the transform.-->
									<axis>0 0 -1</axis>
									<!--Transform function of the generalized coordinates used to        represent the amount of transformation along a specified axis.-->
									<function>
										<Constant>
											<value>0</value>
										</Constant>
									</function>
								</TransformAxis>
							</SpatialTransform>
						</CustomJoint>
					</Joint>
					<VisibleObject>
						<!--Set of geometry files and associated attributes, allow .vtp, .stl, .obj-->
						<GeometrySet>
							<objects>
								<DisplayGeometry>
									<!--Name of geometry file .vtp, .stl, .obj-->
									<geometry_file>radius_new_left-Copy-normed1.vtp</geometry_file>
									<!--Color used to display the geometry when visible-->
									<color> 1 1 1</color>
									<!--Name of texture file .jpg, .bmp-->
									<texture_file />
									<!--in body transform specified as 3 rotations (rad) followed by 3 translations rX rY rZ tx ty tz-->
									<transform> 0 0 0 0 0 0</transform>
									<!--Three scale factors for display purposes: scaleX scaleY scaleZ-->
									<scale_factors> 1 1 1</scale_factors>
									<!--Display Pref. 0:Hide 1:Wire 3:Flat 4:Shaded-->
									<display_preference>4</display_preference>
									<!--Display opacity between 0.0 and 1.0-->
									<opacity>1</opacity>
								</DisplayGeometry>
							</objects>
							<groups />
						</GeometrySet>
						<!--Three scale factors for display purposes: scaleX scaleY scaleZ-->
						<scale_factors> 1 1 1</scale_factors>
						<!--transform relative to owner specified as 3 rotations (rad) followed by 3 translations rX rY rZ tx ty tz-->
						<transform> 0 0 0 0 0 0</transform>
						<!--Whether to show a coordinate frame-->
						<show_axes>false</show_axes>
						<!--Display Pref. 0:Hide 1:Wire 3:Flat 4:Shaded Can be overriden for individual geometries-->
						<display_preference>4</display_preference>
					</VisibleObject>
					<WrapObjectSet>
						<objects>
							<WrapCylinder name="SUP_l">
								<!--Display Pref. 0:Hide 1:Wire 3:Flat 4:Shaded-->
								<display_preference>0</display_preference>
								<xyz_body_rotation> -1.44775 -0.304036 -2.44102</xyz_body_rotation>
								<translation> 0.0045 -0.0437 -0.0059</translation>
								<active>true</active>
								<quadrant>-x</quadrant>
								<VisibleObject>
									<!--Set of geometry files and associated attributes, allow .vtp, .stl, .obj-->
									<GeometrySet>
										<objects />
										<groups />
									</GeometrySet>
									<!--Three scale factors for display purposes: scaleX scaleY scaleZ-->
									<scale_factors> 1 1 1</scale_factors>
									<!--transform relative to owner specified as 3 rotations (rad) followed by 3 translations rX rY rZ tx ty tz-->
									<transform> -1.44775 -0.304036 -2.44102 0.0045 -0.0437 -0.0059</transform>
									<!--Whether to show a coordinate frame-->
									<show_axes>false</show_axes>
									<!--Display Pref. 0:Hide 1:Wire 3:Flat 4:Shaded Can be overriden for individual geometries-->
									<display_preference>0</display_preference>
								</VisibleObject>
								<radius>0.008</radius>
								<length>0.04</length>
							</WrapCylinder>
							<WrapTorus name="ECU_l">
								<!--Display Pref. 0:Hide 1:Wire 3:Flat 4:Shaded-->
								<display_preference>0</display_preference>
								<xyz_body_rotation> 0.986635 0.148877 0.222704</xyz_body_rotation>
								<translation> -0.0163 -0.2417 -0.0349</translation>
								<active>true</active>
								<quadrant>all</quadrant>
								<VisibleObject>
									<!--Set of geometry files and associated attributes, allow .vtp, .stl, .obj-->
									<GeometrySet>
										<objects />
										<groups />
									</GeometrySet>
									<!--Three scale factors for display purposes: scaleX scaleY scaleZ-->
									<scale_factors> 1 1 1</scale_factors>
									<!--transform relative to owner specified as 3 rotations (rad) followed by 3 translations rX rY rZ tx ty tz-->
									<transform> 0.986635 0.148877 0.222704 -0.0163 -0.2417 -0.0349</transform>
									<!--Whether to show a coordinate frame-->
									<show_axes>false</show_axes>
									<!--Display Pref. 0:Hide 1:Wire 3:Flat 4:Shaded Can be overriden for individual geometries-->
									<display_preference>0</display_preference>
								</VisibleObject>
								<inner_radius>0.006</inner_radius>
								<outer_radius>0.009</outer_radius>
							</WrapTorus>
							<WrapCylinder name="PQ1_l">
								<!--Display Pref. 0:Hide 1:Wire 3:Flat 4:Shaded-->
								<display_preference>0</display_preference>
								<xyz_body_rotation> 1.60762 0.0127409 -2.69025</xyz_body_rotation>
								<translation> 0.0281 -0.1986 -0.0288</translation>
								<active>true</active>
								<quadrant>all</quadrant>
								<VisibleObject>
									<!--Set of geometry files and associated attributes, allow .vtp, .stl, .obj-->
									<GeometrySet>
										<objects />
										<groups />
									</GeometrySet>
									<!--Three scale factors for display purposes: scaleX scaleY scaleZ-->
									<scale_factors> 1 1 1</scale_factors>
									<!--transform relative to owner specified as 3 rotations (rad) followed by 3 translations rX rY rZ tx ty tz-->
									<transform> 1.60762 0.0127409 -2.69025 0.0281 -0.1986 -0.0288</transform>
									<!--Whether to show a coordinate frame-->
									<show_axes>false</show_axes>
									<!--Display Pref. 0:Hide 1:Wire 3:Flat 4:Shaded Can be overriden for individual geometries-->
									<display_preference>0</display_preference>
								</VisibleObject>
								<radius>0.01</radius>
								<length>0.1</length>
							</WrapCylinder>
						</objects>
						<groups />
					</WrapObjectSet>
				</Body>
				<Body name="proximal_row_l">
					<mass>0.0001</mass>
					<mass_center> 0 0 0</mass_center>
					<inertia_xx>1e-005</inertia_xx>
					<inertia_yy>1e-005</inertia_yy>
					<inertia_zz>1e-005</inertia_zz>
					<inertia_xy>0</inertia_xy>
					<inertia_xz>0</inertia_xz>
					<inertia_yz>0</inertia_yz>
					<!--Joint that connects this body with the parent body.-->
					<Joint>
						<CustomJoint name="radiocarpal_l">
							<!--Name of the parent body to which this joint connects its owner body.-->
							<parent_body>radius_l</parent_body>
							<!--Location of the joint in the parent body specified in the parent reference frame. Default is (0,0,0).-->
							<location_in_parent>0.018 -0.242 -0.025</location_in_parent>
							<!--Orientation of the joint in the parent body specified in the parent reference frame. Euler XYZ body-fixed rotation angles are used to express the orientation. Default is (0,0,0).-->
							<orientation_in_parent>0 0 0</orientation_in_parent>
							<!--Location of the joint in the child body specified in the child reference frame. For SIMM models, this vector is always the zero vector (i.e., the body reference frame coincides with the joint). -->
							<location>0 0 0</location>
							<!--Orientation of the joint in the owing body specified in the owning body reference frame.  Euler XYZ body-fixed rotation angles are used to express the orientation. -->
							<orientation>0 0 0</orientation>
							<!--Set holding the generalized coordinates (q's) that parmeterize this joint.-->
							<CoordinateSet>
								<objects>
									<Coordinate name="deviation_l">
										<!--Coordinate can describe rotational, translational, or coupled motion. Defaults to rotational.-->
										<motion_type>rotational</motion_type>
										<!--The value of this coordinate before any value has been set. Rotational coordinate value is in radians and Translational in meters.-->
										<default_value>0</default_value>
										<!--The speed value of this coordinate before any value has been set. Rotational coordinate value is in rad/s and Translational in m/s.-->
										<default_speed_value>0</default_speed_value>
										<!--The minimum and maximum values that the coordinate can range between. Rotational coordinate range in radians and Translational in meters.-->
										<range>-0.17453293 0.43633231</range>
										<!--Flag indicating whether or not the values of the coordinates should be limited to the range, above.-->
										<clamped>false</clamped>
										<!--Flag indicating whether or not the values of the coordinates should be constrained to the current (e.g. default) value, above.-->
										<locked>false</locked>
										<!--If specified, the coordinate can be prescribed by a function of time. It can be any OpenSim Function with valid second order derivatives.-->
										<prescribed_function />
										<!--Flag indicating whether or not the values of the coordinates should be prescribed according to the function above. It is ignored if the no prescribed function is specified.-->
										<prescribed>false</prescribed>
									</Coordinate>
									<Coordinate name="flexion_l">
										<!--Coordinate can describe rotational, translational, or coupled motion. Defaults to rotational.-->
										<motion_type>rotational</motion_type>
										<!--The value of this coordinate before any value has been set. Rotational coordinate value is in radians and Translational in meters.-->
										<default_value>0</default_value>
										<!--The speed value of this coordinate before any value has been set. Rotational coordinate value is in rad/s and Translational in m/s.-->
										<default_speed_value>0</default_speed_value>
										<!--The minimum and maximum values that the coordinate can range between. Rotational coordinate range in radians and Translational in meters.-->
										<range>-1.22173048 1.22173048</range>
										<!--Flag indicating whether or not the values of the coordinates should be limited to the range, above.-->
										<clamped>false</clamped>
										<!--Flag indicating whether or not the values of the coordinates should be constrained to the current (e.g. default) value, above.-->
										<locked>false</locked>
										<!--If specified, the coordinate can be prescribed by a function of time. It can be any OpenSim Function with valid second order derivatives.-->
										<prescribed_function />
										<!--Flag indicating whether or not the values of the coordinates should be prescribed according to the function above. It is ignored if the no prescribed function is specified.-->
										<prescribed>false</prescribed>
									</Coordinate>
								</objects>
								<groups />
							</CoordinateSet>
							<!--Whether the joint transform defines parent->child or child->parent.-->
							<reverse>false</reverse>
							<!--Defines how the child body moves with respect to the parent as a function of the generalized coordinates.-->
							<SpatialTransform>
								<!--3 Axes for rotations are listed first.-->
								<TransformAxis name="rotation1">
									<!--Names of the coordinates that serve as the independent variables         of the transform function.-->
									<coordinates>deviation_l</coordinates>
									<!--Rotation or translation axis for the transform.-->
									<axis>0.819064 0.135611 -0.557444</axis>
									<!--Transform function of the generalized coordinates used to        represent the amount of transformation along a specified axis.-->
									<function>
										<SimmSpline>
											<x> -0.174533 0 0.436332</x>
											<y> -0.174533 0 0.436332</y>
										</SimmSpline>
									</function>
								</TransformAxis>
								<TransformAxis name="rotation2">
									<!--Names of the coordinates that serve as the independent variables         of the transform function.-->
									<coordinates></coordinates>
									<!--Rotation or translation axis for the transform.-->
									<axis>0 -1 0</axis>
									<!--Transform function of the generalized coordinates used to        represent the amount of transformation along a specified axis.-->
									<function>
										<Constant>
											<value>0</value>
										</Constant>
									</function>
								</TransformAxis>
								<TransformAxis name="rotation3">
									<!--Names of the coordinates that serve as the independent variables         of the transform function.-->
									<coordinates>flexion_l</coordinates>
									<!--Rotation or translation axis for the transform.-->
									<axis>-0.95642673 0.25220693 0.14710396</axis>
									<!--Transform function of the generalized coordinates used to        represent the amount of transformation along a specified axis.-->
									<function>
										<SimmSpline>
											<x> -1.5708 1.5708</x>
											<y> -0.785398 0.785398</y>
										</SimmSpline>
									</function>
								</TransformAxis>
								<!--3 Axes for translations are listed next.-->
								<TransformAxis name="translation1">
									<!--Names of the coordinates that serve as the independent variables         of the transform function.-->
									<coordinates></coordinates>
									<!--Rotation or translation axis for the transform.-->
									<axis>1 0 0</axis>
									<!--Transform function of the generalized coordinates used to        represent the amount of transformation along a specified axis.-->
									<function>
										<Constant>
											<value>0</value>
										</Constant>
									</function>
								</TransformAxis>
								<TransformAxis name="translation2">
									<!--Names of the coordinates that serve as the independent variables         of the transform function.-->
									<coordinates></coordinates>
									<!--Rotation or translation axis for the transform.-->
									<axis>0 1 0</axis>
									<!--Transform function of the generalized coordinates used to        represent the amount of transformation along a specified axis.-->
									<function>
										<Constant>
											<value>0</value>
										</Constant>
									</function>
								</TransformAxis>
								<TransformAxis name="translation3">
									<!--Names of the coordinates that serve as the independent variables         of the transform function.-->
									<coordinates></coordinates>
									<!--Rotation or translation axis for the transform.-->
									<axis>0 0 -1</axis>
									<!--Transform function of the generalized coordinates used to        represent the amount of transformation along a specified axis.-->
									<function>
										<Constant>
											<value>0</value>
										</Constant>
									</function>
								</TransformAxis>
							</SpatialTransform>
						</CustomJoint>
					</Joint>
					<VisibleObject>
						<!--Set of geometry files and associated attributes, allow .vtp, .stl, .obj-->
						<GeometrySet>
							<objects>
								<DisplayGeometry>
									<!--Name of geometry file .vtp, .stl, .obj-->
									<geometry_file>lunate_mirror.vtp</geometry_file>
									<!--Color used to display the geometry when visible-->
									<color> 1 1 1</color>
									<!--Name of texture file .jpg, .bmp-->
									<texture_file />
									<!--in body transform specified as 3 rotations (rad) followed by 3 translations rX rY rZ tx ty tz-->
									<transform> 0 0 0 0 0 0</transform>
									<!--Three scale factors for display purposes: scaleX scaleY scaleZ-->
									<scale_factors> 1 1 1</scale_factors>
									<!--Display Pref. 0:Hide 1:Wire 3:Flat 4:Shaded-->
									<display_preference>4</display_preference>
									<!--Display opacity between 0.0 and 1.0-->
									<opacity>1</opacity>
								</DisplayGeometry>
								<DisplayGeometry>
									<!--Name of geometry file .vtp, .stl, .obj-->
									<geometry_file>sdfastSCAPHOIDw_mirror.vtp</geometry_file>
									<!--Color used to display the geometry when visible-->
									<color> 1 1 1</color>
									<!--Name of texture file .jpg, .bmp-->
									<texture_file />
									<!--in body transform specified as 3 rotations (rad) followed by 3 translations rX rY rZ tx ty tz-->
									<transform> 0 0 0 0 0 0</transform>
									<!--Three scale factors for display purposes: scaleX scaleY scaleZ-->
									<scale_factors> 1 1 1</scale_factors>
									<!--Display Pref. 0:Hide 1:Wire 3:Flat 4:Shaded-->
									<display_preference>4</display_preference>
									<!--Display opacity between 0.0 and 1.0-->
									<opacity>1</opacity>
								</DisplayGeometry>
								<DisplayGeometry>
									<!--Name of geometry file .vtp, .stl, .obj-->
									<geometry_file>sdfastPISIFORMw_mirror.vtp</geometry_file>
									<!--Color used to display the geometry when visible-->
									<color> 1 1 1</color>
									<!--Name of texture file .jpg, .bmp-->
									<texture_file />
									<!--in body transform specified as 3 rotations (rad) followed by 3 translations rX rY rZ tx ty tz-->
									<transform> 0 0 0 0 0 0</transform>
									<!--Three scale factors for display purposes: scaleX scaleY scaleZ-->
									<scale_factors> 1 1 1</scale_factors>
									<!--Display Pref. 0:Hide 1:Wire 3:Flat 4:Shaded-->
									<display_preference>4</display_preference>
									<!--Display opacity between 0.0 and 1.0-->
									<opacity>1</opacity>
								</DisplayGeometry>
								<DisplayGeometry>
									<!--Name of geometry file .vtp, .stl, .obj-->
									<geometry_file>sdfastTRIQUETRALw_mirror.vtp</geometry_file>
									<!--Color used to display the geometry when visible-->
									<color> 1 1 1</color>
									<!--Name of texture file .jpg, .bmp-->
									<texture_file />
									<!--in body transform specified as 3 rotations (rad) followed by 3 translations rX rY rZ tx ty tz-->
									<transform> 0 0 0 0 0 0</transform>
									<!--Three scale factors for display purposes: scaleX scaleY scaleZ-->
									<scale_factors> 1 1 1</scale_factors>
									<!--Display Pref. 0:Hide 1:Wire 3:Flat 4:Shaded-->
									<display_preference>4</display_preference>
									<!--Display opacity between 0.0 and 1.0-->
									<opacity>1</opacity>
								</DisplayGeometry>
							</objects>
							<groups />
						</GeometrySet>
						<!--Three scale factors for display purposes: scaleX scaleY scaleZ-->
						<scale_factors> 1 1 1</scale_factors>
						<!--transform relative to owner specified as 3 rotations (rad) followed by 3 translations rX rY rZ tx ty tz-->
						<transform> 0 0 0 0 0 0</transform>
						<!--Whether to show a coordinate frame-->
						<show_axes>false</show_axes>
						<!--Display Pref. 0:Hide 1:Wire 3:Flat 4:Shaded Can be overriden for individual geometries-->
						<display_preference>0</display_preference>
					</VisibleObject>
					<WrapObjectSet>
						<objects>
							<WrapEllipsoid name="Extensor_ellipse_l">
								<!--Display Pref. 0:Hide 1:Wire 3:Flat 4:Shaded-->
								<display_preference>0</display_preference>
								<xyz_body_rotation> 0.250804 -0.285536 0.232827</xyz_body_rotation>
								<translation> 0.0007 -0.0135 -0.0047</translation>
								<active>true</active>
								<quadrant>-z</quadrant>
								<VisibleObject>
									<!--Set of geometry files and associated attributes, allow .vtp, .stl, .obj-->
									<GeometrySet>
										<objects />
										<groups />
									</GeometrySet>
									<!--Three scale factors for display purposes: scaleX scaleY scaleZ-->
									<scale_factors> 1 1 1</scale_factors>
									<!--transform relative to owner specified as 3 rotations (rad) followed by 3 translations rX rY rZ tx ty tz-->
									<transform> 0.250804 -0.285536 0.232827 0.0007 -0.0135 -0.0047</transform>
									<!--Whether to show a coordinate frame-->
									<show_axes>false</show_axes>
									<!--Display Pref. 0:Hide 1:Wire 3:Flat 4:Shaded Can be overriden for individual geometries-->
									<display_preference>0</display_preference>
								</VisibleObject>
								<dimensions> 0.05 0.02 0.013</dimensions>
							</WrapEllipsoid>
							<WrapTorus name="ECRL_l">
								<!--Display Pref. 0:Hide 1:Wire 3:Flat 4:Shaded-->
								<display_preference>0</display_preference>
								<xyz_body_rotation> -1.53833 -0.234398 0.731118</xyz_body_rotation>
								<translation> 0.0222 -0.0096 -0.0208</translation>
								<active>true</active>
								<quadrant>all</quadrant>
								<VisibleObject>
									<!--Set of geometry files and associated attributes, allow .vtp, .stl, .obj-->
									<GeometrySet>
										<objects />
										<groups />
									</GeometrySet>
									<!--Three scale factors for display purposes: scaleX scaleY scaleZ-->
									<scale_factors> 1 1 1</scale_factors>
									<!--transform relative to owner specified as 3 rotations (rad) followed by 3 translations rX rY rZ tx ty tz-->
									<transform> -1.53833 -0.234398 0.731118 0.0222 -0.0096 -0.0208</transform>
									<!--Whether to show a coordinate frame-->
[truncated: 696,830 more chars]
