# Supplementary material for: Bilateral muscle compensation occurs with a unilateral rotator cuff tear: A modeling study
Source: PLoS One. 2025 Sep 29;20(9):e0333103. doi: 10.1371/journal.pone.0333103 (PMC12478950; doi:10.1371/journal.pone.0333103)
Supplement: S2 File — (MOT) [file pone.0333103.s002.mot]

subject01_walk1_grf.mot
version=1
nRows=1501
nColumns=19
inDegrees=yes
endheader
time	ground_force_vx	ground_force_vy	ground_force_vz	ground_force_px	ground_force_py	ground_force_pz	1_ground_force_vx	1_ground_force_vy	1_ground_force_vz	1_ground_force_px	1_ground_force_py	1_ground_force_pz	ground_torque_x	ground_torque_y	ground_torque_z	1_ground_torque_x	1_ground_torque_y	1_ground_torque_z
0	0	-13.3	0	0	0	0	0	0	0	0	0	0	0	0	0	0	0	0
0.0017	0	-13.3	0	0	0	0	0	0	0	0	0	0	0	0	0	0	0	0
0.0033	0	-13.3	0	0	0	0	0	0	0	0	0	0	0	0	0	0	0	0
0.005	0	-13.3	0	0	0	0	0	0	0	0	0	0	0	0	0	0	0	0
0.0067	0	-13.3	0	0	0	0	0	0	0	0	0	0	0	0	0	0	0	0
0.0083	0	-13.3	0	0	0	0	0	0	0	0	0	0	0	0	0	0	0	0
0.01	0	-13.3	0	0	0	0	0	0	0	0	0	0	0	0	0	0	0	0
0.0117	0	-13.3	0	0	0	0	0	0	0	0	0	0	0	0	0	0	0	0
0.0133	0	-13.3	0	0	0	0	0	0	0	0	0	0	0	0	0	0	0	0
0.015	0	-13.3	0	0	0	0	0	0	0	0	0	0	0	0	0	0	0	0
0.0167	0	-13.3	0	0	0	0	0	0	0	0	0	0	0	0	0	0	0	0
0.0183	0	-13.3	0	0	0	0	0	0	0	0	0	0	0	0	0	0	0	0
0.02	0	-13.3	0	0	0	0	0	0	0	0	0	0	0	0	0	0	0	0
0.0217	0	-13.3	0	0	0	0	0	0	0	0	0	0	0	0	0	0	0	0
0.0233	0	-13.3	0	0	0	0	0	0	0	0	0	0	0	0	0	0	0	0
0.025	0	-13.3	0	0	0	0	0	0	0	0	0	0	0	0	0	0	0	0
0.0267	0	-13.3	0	0	0	0	0	0	0	0	0	0	0	0	0	0	0	0
0.0283	0	-13.3	0	0	0	0	0	0	0	0	0	0	0	0	0	0	0	0
0.03	0	-13.3	0	0	0	0	0	0	0	0	0	0	0	0	0	0	0	0
0.0317	0	-13.3	0	0	0	0	0	0	0	0	0	0	0	0	0	0	0	0
0.0333	0	-13.3	0	0	0	0	0	0	0	0	0	0	0	0	0	0	0	0
0.035	0	-13.3	0	0	0	0	0	0	0	0	0	0	0	0	0	0	0	0
0.0367	0	-13.3	0	0	0	0	0	0	0	0	0	0	0	0	0	0	0	0
0.0383	0	-13.3	0	0	0	0	0	0	0	0	0	0	0	0	0	0	0	0
0.04	0	-13.3	0	0	0	0	0	0	0	0	0	0	0	0	0	0	0	0
0.0417	0	-13.3	0	0	0	0	0	0	0	0	0	0	0	0	0	0	0	0
0.0433	0	-13.3	0	0	0	0	0	0	0	0	0	0	0	0	0	0	0	0
0.045	0	-13.3	0	0	0	0	0	0	0	0	0	0	0	0	0	0	0	0
0.0467	0	-13.3	0	0	0	0	0	0	0	0	0	0	0	0	0	0	0	0
0.0483	0	-13.3	0	0	0	0	0	0	0	0	0	0	0	0	0	0	0	0
0.05	0	-13.3	0	0	0	0	0	0	0	0	0	0	0	0	0	0	0	0
0.0517	0	-13.3	0	0	0	0	0	0	0	0	0	0	0	0	0	0	0	0
0.0533	0	-13.3	0	0	0	0	0	0	0	0	0	0	0	0	0	0	0	0
0.055	0	-13.3	0	0	0	0	0	0	0	0	0	0	0	0	0	0	0	0
0.0567	0	-13.3	0	0	0	0	0	0	0	0	0	0	0	0	0	0	0	0
0.0583	0	-13.3	0	0	0	0	0	0	0	0	0	0	0	0	0	0	0	0
0.06	0	-13.3	0	0	0	0	0	0	0	0	0	0	0	0	0	0	0	0
0.0617	0	-13.3	0	0	0	0	0	0	0	0	0	0	0	0	0	0	0	0
0.0633	0	-13.3	0	0	0	0	0	0	0	0	0	0	0	0	0	0	0	0
0.065	0	-13.3	0	0	0	0	0	0	0	0	0	0	0	0	0	0	0	0
0.0667	0	-13.3	0	0	0	0	0	0	0	0	0	0	0	0	0	0	0	0
0.0683	0	-13.3	0	0	0	0	0	0	0	0	0	0	0	0	0	0	0	0
0.07	0	-13.3	0	0	0	0	0	0	0	0	0	0	0	0	0	0	0	0
0.0717	0	-13.3	0	0	0	0	0	0	0	0	0	0	0	0	0	0	0	0
0.0733	0	-13.3	0	0	0	0	0	0	0	0	0	0	0	0	0	0	0	0
0.075	0	-13.3	0	0	0	0	0	0	0	0	0	0	0	0	0	0	0	0
0.0767	0	-13.3	0	0	0	0	0	0	0	0	0	0	0	0	0	0	0	0
0.0783	0	-13.3	0	0	0	0	0	0	0	0	0	0	0	0	0	0	0	0
0.08	0	-13.3	0	0	0	0	0	0	0	0	0	0	0	0	0	0	0	0
0.0817	0	-13.3	0	0	0	0	0	0	0	0	0	0	0	0	0	0	0	0
0.0833	0	-13.3	0	0	0	0	0	0	0	0	0	0	0	0	0	0	0	0
0.085	0	-13.3	0	0	0	0	0	0	0	0	0	0	0	0	0	0	0	0
0.0867	0	-13.3	0	0	0	0	0	0	0	0	0	0	0	0	0	0	0	0
0.0883	0	-13.3	0	0	0	0	0	0	0	0	0	0	0	0	0	0	0	0
0.09	0	-13.3	0	0	0	0	0	0	0	0	0	0	0	0	0	0	0	0
0.0917	0	-13.3	0	0	0	0	0	0	0	0	0	0	0	0	0	0	0	0
0.0933	0	-13.3	0	0	0	0	0	0	0	0	0	0	0	0	0	0	0	0
0.095	0	-13.3	0	0	0	0	0	0	0	0	0	0	0	0	0	0	0	0
0.0967	0	-13.3	0	0	0	0	0	0	0	0	0	0	0	0	0	0	0	0
0.0983	0	-13.3	0	0	0	0	0	0	0	0	0	0	0	0	0	0	0	0
0.1	0	-13.3	0	0	0	0	0	0	0	0	0	0	0	0	0	0	0	0
0.1017	0	-13.3	0	0	0	0	0	0	0	0	0	0	0	0	0	0	0	0
0.1033	0	-13.3	0	0	0	0	0	0	0	0	0	0	0	0	0	0	0	0
0.105	0	-13.3	0	0	0	0	0	0	0	0	0	0	0	0	0	0	0	0
0.1067	0	-13.3	0	0	0	0	0	0	0	0	0	0	0	0	0	0	0	0
0.1083	0	-13.3	0	0	0	0	0	0	0	0	0	0	0	0	0	0	0	0
0.11	0	-13.3	0	0	0	0	0	0	0	0	0	0	0	0	0	0	0	0
0.1117	0	-13.3	0	0	0	0	0	0	0	0	0	0	0	0	0	0	0	0
0.1133	0	-13.3	0	0	0	0	0	0	0	0	0	0	0	0	0	0	0	0
0.115	0	-13.3	0	0	0	0	0	0	0	0	0	0	0	0	0	0	0	0
0.1167	0	-13.3	0	0	0	0	0	0	0	0	0	0	0	0	0	0	0	0
0.1183	0	-13.3	0	0	0	0	0	0	0	0	0	0	0	0	0	0	0	0
0.12	0	-13.3	0	0	0	0	0	0	0	0	0	0	0	0	0	0	0	0
0.1217	0	-13.3	0	0	0	0	0	0	0	0	0	0	0	0	0	0	0	0
0.1233	0	-13.3	0	0	0	0	0	0	0	0	0	0	0	0	0	0	0	0
0.125	0	-13.3	0	0	0	0	0	0	0	0	0	0	0	0	0	0	0	0
0.1267	0	-13.3	0	0	0	0	0	0	0	0	0	0	0	0	0	0	0	0
0.1283	0	-13.3	0	0	0	0	0	0	0	0	0	0	0	0	0	0	0	0
0.13	0	-13.3	0	0	0	0	0	0	0	0	0	0	0	0	0	0	0	0
0.1317	0	-13.3	0	0	0	0	0	0	0	0	0	0	0	0	0	0	0	0
0.1333	0	-13.3	0	0	0	0	0	0	0	0	0	0	0	0	0	0	0	0
0.135	0	-13.3	0	0	0	0	0	0	0	0	0	0	0	0	0	0	0	0
0.1367	0	-13.3	0	0	0	0	0	0	0	0	0	0	0	0	0	0	0	0
0.1383	0	-13.3	0	0	0	0	0	0	0	0	0	0	0	0	0	0	0	0
0.14	0	-13.3	0	0	0	0	0	0	0	0	0	0	0	0	0	0	0	0
0.1417	0	-13.3	0	0	0	0	0	0	0	0	0	0	0	0	0	0	0	0
0.1433	0	-13.3	0	0	0	0	0	0	0	0	0	0	0	0	0	0	0	0
0.145	0	-13.3	0	0	0	0	0	0	0	0	0	0	0	0	0	0	0	0
0.1467	0	-13.3	0	0	0	0	0	0	0	0	0	0	0	0	0	0	0	0
0.1483	0	-13.3	0	0	0	0	0	0	0	0	0	0	0	0	0	0	0	0
0.15	0	-13.3	0	0	0	0	0	0	0	0	0	0	0	0	0	0	0	0
0.1517	0	-13.3	0	0	0	0	0	0	0	0	0	0	0	0	0	0	0	0
0.1533	0	-13.3	0	0	0	0	0	0	0	0	0	0	0	0	0	0	0	0
0.155	0	-13.3	0	0	0	0	0	0	0	0	0	0	0	0	0	0	0	0
0.1567	0	-13.3	0	0	0	0	0	0	0	0	0	0	0	0	0	0	0	0
0.1583	0	-13.3	0	0	0	0	0	0	0	0	0	0	0	0	0	0	0	0
0.16	0	-13.3	0	0	0	0	0	0	0	0	0	0	0	0	0	0	0	0
0.1617	0	-13.3	0	0	0	0	0	0	0	0	0	0	0	0	0	0	0	0
0.1633	0	-13.3	0	0	0	0	0	0	0	0	0	0	0	0	0	0	0	0
0.165	0	-13.3	0	0	0	0	0	0	0	0	0	0	0	0	0	0	0	0
0.1667	0	-13.3	0	0	0	0	0	0	0	0	0	0	0	0	0	0	0	0
0.1683	0	-13.3	0	0	0	0	0	0	0	0	0	0	0	0	0	0	0	0
0.17	0	-13.3	0	0	0	0	0	0	0	0	0	0	0	0	0	0	0	0
0.1717	0	-13.3	0	0	0	0	0	0	0	0	0	0	0	0	0	0	0	0
0.1733	0	-13.3	0	0	0	0	0	0	0	0	0	0	0	0	0	0	0	0
0.175	0	-13.3	0	0	0	0	0	0	0	0	0	0	0	0	0	0	0	0
0.1767	0	-13.3	0	0	0	0	0	0	0	0	0	0	0	0	0	0	0	0
0.1783	0	-13.3	0	0	0	0	0	0	0	0	0	0	0	0	0	0	0	0
0.18	0	-13.3	0	0	0	0	0	0	0	0	0	0	0	0	0	0	0	0
0.1817	0	-13.3	0	0	0	0	0	0	0	0	0	0	0	0	0	0	0	0
0.1833	0	-13.3	0	0	0	0	0	0	0	0	0	0	0	0	0	0	0	0
0.185	0	-13.3	0	0	0	0	0	0	0	0	0	0	0	0	0	0	0	0
0.1867	0	-13.3	0	0	0	0	0	0	0	0	0	0	0	0	0	0	0	0
0.1883	0	-13.3	0	0	0	0	0	0	0	0	0	0	0	0	0	0	0	0
0.19	0	-13.3	0	0	0	0	0	0	0	0	0	0	0	0	0	0	0	0
0.1917	0	-13.3	0	0	0	0	0	0	0	0	0	0	0	0	0	0	0	0
0.1933	0	-13.3	0	0	0	0	0	0	0	0	0	0	0	0	0	0	0	0
0.195	0	-13.3	0	0	0	0	0	0	0	0	0	0	0	0	0	0	0	0
0.1967	0	-13.3	0	0	0	0	0	0	0	0	0	0	0	0	0	0	0	0
0.1983	0	-13.3	0	0	0	0	0	0	0	0	0	0	0	0	0	0	0	0
0.2	0	-13.3	0	0	0	0	0	0	0	0	0	0	0	0	0	0	0	0
0.2017	0	-13.3	0	0	0	0	0	0	0	0	0	0	0	0	0	0	0	0
0.2033	0	-13.3	0	0	0	0	0	0	0	0	0	0	0	0	0	0	0	0
0.205	0	-13.3	0	0	0	0	0	0	0	0	0	0	0	0	0	0	0	0
0.2067	0	-13.3	0	0	0	0	0	0	0	0	0	0	0	0	0	0	0	0
0.2083	0	-13.3	0	0	0	0	0	0	0	0	0	0	0	0	0	0	0	0
0.21	0	-13.3	0	0	0	0	0	0	0	0	0	0	0	0	0	0	0	0
0.2117	0	-13.3	0	0	0	0	0	0	0	0	0	0	0	0	0	0	0	0
0.2133	0	-13.3	0	0	0	0	0	0	0	0	0	0	0	0	0	0	0	0
0.215	0	-13.3	0	0	0	0	0	0	0	0	0	0	0	0	0	0	0	0
0.2167	0	-13.3	0	0	0	0	0	0	0	0	0	0	0	0	0	0	0	0
0.2183	0	-13.3	0	0	0	0	0	0	0	0	0	0	0	0	0	0	0	0
0.22	0	-13.3	0	0	0	0	0	0	0	0	0	0	0	0	0	0	0	0
0.2217	0	-13.3	0	0	0	0	0	0	0	0	0	0	0	0	0	0	0	0
0.2233	0	-13.3	0	0	0	0	0	0	0	0	0	0	0	0	0	0	0	0
0.225	0	-13.3	0	0	0	0	0	0	0	0	0	0	0	0	0	0	0	0
0.2267	0	-13.3	0	0	0	0	0	0	0	0	0	0	0	0	0	0	0	0
0.2283	0	-13.3	0	0	0	0	0	0	0	0	0	0	0	0	0	0	0	0
0.23	0	-13.3	0	0	0	0	0	0	0	0	0	0	0	0	0	0	0	0
0.2317	0	-13.3	0	0	0	0	0	0	0	0	0	0	0	0	0	0	0	0
0.2333	0	-13.3	0	0	0	0	0	0	0	0	0	0	0	0	0	0	0	0
0.235	0	-13.3	0	0	0	0	0	0	0	0	0	0	0	0	0	0	0	0
0.2367	0	-13.3	0	0	0	0	0	0	0	0	0	0	0	0	0	0	0	0
0.2383	0	-13.3	0	0	0	0	0	0	0	0	0	0	0	0	0	0	0	0
0.24	0	-13.3	0	0	0	0	0	0	0	0	0	0	0	0	0	0	0	0
0.2417	0	-13.3	0	0	0	0	0	0	0	0	0	0	0	0	0	0	0	0
0.2433	0	-13.3	0	0	0	0	0	0	0	0	0	0	0	0	0	0	0	0
0.245	0	-13.3	0	0	0	0	0	0	0	0	0	0	0	0	0	0	0	0
0.2467	0	-13.3	0	0	0	0	0	0	0	0	0	0	0	0	0	0	0	0
0.2483	0	-13.3	0	0	0	0	0	0	0	0	0	0	0	0	0	0	0	0
0.25	0	-13.3	0	0	0	0	0	0	0	0	0	0	0	0	0	0	0	0
0.2517	0	-13.3	0	0	0	0	0	0	0	0	0	0	0	0	0	0	0	0
0.2533	0	-13.3	0	0	0	0	0	0	0	0	0	0	0	0	0	0	0	0
0.255	0	-13.3	0	0	0	0	0	0	0	0	0	0	0	0	0	0	0	0
0.2567	0	-13.3	0	0	0	0	0	0	0	0	0	0	0	0	0	0	0	0
0.2583	0	-13.3	0	0	0	0	0	0	0	0	0	0	0	0	0	0	0	0
0.26	0	-13.3	0	0	0	0	0	0	0	0	0	0	0	0	0	0	0	0
0.2617	0	-13.3	0	0	0	0	0	0	0	0	0	0	0	0	0	0	0	0
0.2633	0	-13.3	0	0	0	0	0	0	0	0	0	0	0	0	0	0	0	0
0.265	0	-13.3	0	0	0	0	0	0	0	0	0	0	0	0	0	0	0	0
0.2667	0	-13.3	0	0	0	0	0	0	0	0	0	0	0	0	0	0	0	0
0.2683	0	-13.3	0	0	0	0	0	0	0	0	0	0	0	0	0	0	0	0
0.27	0	-13.3	0	0	0	0	0	0	0	0	0	0	0	0	0	0	0	0
0.2717	0	-13.3	0	0	0	0	0	0	0	0	0	0	0	0	0	0	0	0
0.2733	0	-13.3	0	0	0	0	0	0	0	0	0	0	0	0	0	0	0	0
0.275	0	-13.3	0	0	0	0	0	0	0	0	0	0	0	0	0	0	0	0
0.2767	0	-13.3	0	0	0	0	0	0	0	0	0	0	0	0	0	0	0	0
0.2783	0	-13.3	0	0	0	0	0	0	0	0	0	0	0	0	0	0	0	0
0.28	0	-13.3	0	0	0	0	0	0	0	0	0	0	0	0	0	0	0	0
0.2817	0	-13.3	0	0	0	0	0	0	0	0	0	0	0	0	0	0	0	0
0.2833	0	-13.3	0	0	0	0	0	0	0	0	0	0	0	0	0	0	0	0
0.285	0	-13.3	0	0	0	0	0	0	0	0	0	0	0	0	0	0	0	0
0.2867	0	-13.3	0	0	0	0	0	0	0	0	0	0	0	0	0	0	0	0
0.2883	0	-13.3	0	0	0	0	0	0	0	0	0	0	0	0	0	0	0	0
0.29	0	-13.3	0	0	0	0	0	0	0	0	0	0	0	0	0	0	0	0
0.2917	0	-13.3	0	0	0	0	0	0	0	0	0	0	0	0	0	0	0	0
0.2933	0	-13.3	0	0	0	0	0	0	0	0	0	0	0	0	0	0	0	0
0.295	0	-13.3	0	0	0	0	0	0	0	0	0	0	0	0	0	0	0	0
0.2967	0	-13.3	0	0	0	0	0	0	0	0	0	0	0	0	0	0	0	0
0.2983	0	-13.3	0	0	0	0	0	0	0	0	0	0	0	0	0	0	0	0
0.3	0	-13.3	0	0	0	0	0	0	0	0	0	0	0	0	0	0	0	0
0.3017	0	-13.3	0	0	0	0	0	0	0	0	0	0	0	0	0	0	0	0
0.3033	0	-13.3	0	0	0	0	0	0	0	0	0	0	0	0	0	0	0	0
0.305	0	-13.3	0	0	0	0	0	0	0	0	0	0	0	0	0	0	0	0
0.3067	0	-13.3	0	0	0	0	0	0	0	0	0	0	0	0	0	0	0	0
0.3083	0	-13.3	0	0	0	0	0	0	0	0	0	0	0	0	0	0	0	0
0.31	0	-13.3	0	0	0	0	0	0	0	0	0	0	0	0	0	0	0	0
0.3117	0	-13.3	0	0	0	0	0	0	0	0	0	0	0	0	0	0	0	0
0.3133	0	-13.3	0	0	0	0	0	0	0	0	0	0	0	0	0	0	0	0
0.315	0	-13.3	0	0	0	0	0	0	0	0	0	0	0	0	0	0	0	0
0.3167	0	-13.3	0	0	0	0	0	0	0	0	0	0	0	0	0	0	0	0
0.3183	0	-13.3	0	0	0	0	0	0	0	0	0	0	0	0	0	0	0	0
0.32	0	-13.3	0	0	0	0	0	0	0	0	0	0	0	0	0	0	0	0
0.3217	0	-13.3	0	0	0	0	0	0	0	0	0	0	0	0	0	0	0	0
0.3233	0	-13.3	0	0	0	0	0	0	0	0	0	0	0	0	0	0	0	0
0.325	0	-13.3	0	0	0	0	0	0	0	0	0	0	0	0	0	0	0	0
0.3267	0	-13.3	0	0	0	0	0	0	0	0	0	0	0	0	0	0	0	0
0.3283	0	-13.3	0	0	0	0	0	0	0	0	0	0	0	0	0	0	0	0
0.33	0	-13.3	0	0	0	0	0	0	0	0	0	0	0	0	0	0	0	0
0.3317	0	-13.3	0	0	0	0	0	0	0	0	0	0	0	0	0	0	0	0
0.3333	0	-13.3	0	0	0	0	0	0	0	0	0	0	0	0	0	0	0	0
0.335	0	-13.3	0	0	0	0	0	0	0	0	0	0	0	0	0	0	0	0
0.3367	0	-13.3	0	0	0	0	0	0	0	0	0	0	0	0	0	0	0	0
0.3383	0	-13.3	0	0	0	0	0	0	0	0	0	0	0	0	0	0	0	0
0.34	0	-13.3	0	0	0	0	0	0	0	0	0	0	0	0	0	0	0	0
0.3417	0	-13.3	0	0	0	0	0	0	0	0	0	0	0	0	0	0	0	0
0.3433	0	-13.3	0	0	0	0	0	0	0	0	0	0	0	0	0	0	0	0
0.345	0	-13.3	0	0	0	0	0	0	0	0	0	0	0	0	0	0	0	0
0.3467	0	-13.3	0	0	0	0	0	0	0	0	0	0	0	0	0	0	0	0
0.3483	0	-13.3	0	0	0	0	0	0	0	0	0	0	0	0	0	0	0	0
0.35	0	-13.3	0	0	0	0	0	0	0	0	0	0	0	0	0	0	0	0
0.3517	0	-13.3	0	0	0	0	0	0	0	0	0	0	0	0	0	0	0	0
0.3533	0	-13.3	0	0	0	0	0	0	0	0	0	0	0	0	0	0	0	0
0.355	0	-13.3	0	0	0	0	0	0	0	0	0	0	0	0	0	0	0	0
0.3567	0	-13.3	0	0	0	0	0	0	0	0	0	0	0	0	0	0	0	0
0.3583	0	-13.3	0	0	0	0	0	0	0	0	0	0	0	0	0	0	0	0
0.36	0	-13.3	0	0	0	0	0	0	0	0	0	0	0	0	0	0	0	0
0.3617	0	-13.3	0	0	0	0	0	0	0	0	0	0	0	0	0	0	0	0
0.3633	0	-13.3	0	0	0	0	0	0	0	0	0	0	0	0	0	0	0	0
0.365	0	-13.3	0	0	0	0	0	0	0	0	0	0	0	0	0	0	0	0
0.3667	0	-13.3	0	0	0	0	0	0	0	0	0	0	0	0	0	0	0	0
0.3683	0	-13.3	0	0	0	0	0	0	0	0	0	0	0	0	0	0	0	0
0.37	0	-13.3	0	0	0	0	0	0	0	0	0	0	0	0	0	0	0	0
0.3717	0	-13.3	0	0	0	0	0	0	0	0	0	0	0	0	0	0	0	0
0.3733	0	-13.3	0	0	0	0	0	0	0	0	0	0	0	0	0	0	0	0
0.375	0	-13.3	0	0	0	0	0	0	0	0	0	0	0	0	0	0	0	0
0.3767	0	-13.3	0	0	0	0	0	0	0	0	0	0	0	0	0	0	0	0
0.3783	0	-13.3	0	0	0	0	0	0	0	0	0	0	0	0	0	0	0	0
0.38	0	-13.3	0	0	0	0	0	0	0	0	0	0	0	0	0	0	0	0
0.3817	0	-13.3	0	0	0	0	0	0	0	0	0	0	0	0	0	0	0	0
0.3833	0	-13.3	0	0	0	0	0	0	0	0	0	0	0	0	0	0	0	0
0.385	0	-13.3	0	0	0	0	0	0	0	0	0	0	0	0	0	0	0	0
0.3867	0	-13.3	0	0	0	0	0	0	0	0	0	0	0	0	0	0	0	0
0.3883	0	-13.3	0	0	0	0	0	0	0	0	0	0	0	0	0	0	0	0
0.39	0	-13.3	0	0	0	0	0	0	0	0	0	0	0	0	0	0	0	0
0.3917	0	-13.3	0	0	0	0	0	0	0	0	0	0	0	0	0	0	0	0
0.3933	0	-13.3	0	0	0	0	0	0	0	0	0	0	0	0	0	0	0	0
0.395	0	-13.3	0	0	0	0	0	0	0	0	0	0	0	0	0	0	0	0
0.3967	0	-13.3	0	0	0	0	0	0	0	0	0	0	0	0	0	0	0	0
0.3983	0	-13.3	0	0	0	0	0	0	0	0	0	0	0	0	0	0	0	0
0.4	0	-13.3	0	0	0	0	0	0	0	0	0	0	0	0	0	0	0	0
0.4017	0	-13.3	0	0	0	0	0	0	0	0	0	0	0	0	0	0	0	0
0.4033	0	-13.3	0	0	0	0	0	0	0	0	0	0	0	0	0	0	0	0
0.405	0	-13.3	0	0	0	0	0	0	0	0	0	0	0	0	0	0	0	0
0.4067	0	-13.3	0	0	0	0	0	0	0	0	0	0	0	0	0	0	0	0
0.4083	0	-13.3	0	0	0	0	0	0	0	0	0	0	0	0	0	0	0	0
0.41	0	-13.3	0	0	0	0	0	0	0	0	0	0	0	0	0	0	0	0
0.4117	0	-13.3	0	0	0	0	0	0	0	0	0	0	0	0	0	0	0	0
0.4133	0	-13.3	0	0	0	0	0	0	0	0	0	0	0	0	0	0	0	0
0.415	0	-13.3	0	0	0	0	0	0	0	0	0	0	0	0	0	0	0	0
0.4167	0	-13.3	0	0	0	0	0	0	0	0	0	0	0	0	0	0	0	0
0.4183	0	-13.3	0	0	0	0	0	0	0	0	0	0	0	0	0	0	0	0
0.42	0	-13.3	0	0	0	0	0	0	0	0	0	0	0	0	0	0	0	0
0.4217	0	-13.3	0	0	0	0	0	0	0	0	0	0	0	0	0	0	0	0
0.4233	0	-13.3	0	0	0	0	0	0	0	0	0	0	0	0	0	0	0	0
0.425	0	-13.3	0	0	0	0	0	0	0	0	0	0	0	0	0	0	0	0
0.4267	0	-13.3	0	0	0	0	0	0	0	0	0	0	0	0	0	0	0	0
0.4283	0	-13.3	0	0	0	0	0	0	0	0	0	0	0	0	0	0	0	0
0.43	0	-13.3	0	0	0	0	0	0	0	0	0	0	0	0	0	0	0	0
0.4317	0	-13.3	0	0	0	0	0	0	0	0	0	0	0	0	0	0	0	0
0.4333	0	-13.3	0	0	0	0	0	0	0	0	0	0	0	0	0	0	0	0
0.435	0	-13.3	0	0	0	0	0	0	0	0	0	0	0	0	0	0	0	0
0.4367	0	-13.3	0	0	0	0	0	0	0	0	0	0	0	0	0	0	0	0
0.4383	0	-13.3	0	0	0	0	0	0	0	0	0	0	0	0	0	0	0	0
0.44	0	-13.3	0	0	0	0	0	0	0	0	0	0	0	0	0	0	0	0
0.4417	0	-13.3	0	0	0	0	0	0	0	0	0	0	0	0	0	0	0	0
0.4433	0	-13.3	0	0	0	0	0	0	0	0	0	0	0	0	0	0	0	0
0.445	0	-13.3	0	0	0	0	0	0	0	0	0	0	0	0	0	0	0	0
0.4467	0	-13.3	0	0	0	0	0	0	0	0	0	0	0	0	0	0	0	0
0.4483	0	-13.3	0	0	0	0	0	0	0	0	0	0	0	0	0	0	0	0
0.45	0	-13.3	0	0	0	0	0	0	0	0	0	0	0	0	0	0	0	0
0.4517	0	-13.3	0	0	0	0	0	0	0	0	0	0	0	0	0	0	0	0
0.4533	0	-13.3	0	0	0	0	0	0	0	0	0	0	0	0	0	0	0	0
0.455	0	-13.3	0	0	0	0	0	0	0	0	0	0	0	0	0	0	0	0
0.4567	0	-13.3	0	0	0	0	0	0	0	0	0	0	0	0	0	0	0	0
0.4583	0	-13.3	0	0	0	0	0	0	0	0	0	0	0	0	0	0	0	0
0.46	0	-13.3	0	0	0	0	0	0	0	0	0	0	0	0	0	0	0	0
0.4617	0	-13.3	0	0	0	0	0	0	0	0	0	0	0	0	0	0	0	0
0.4633	0	-13.3	0	0	0	0	0	0	0	0	0	0	0	0	0	0	0	0
0.465	0	-13.3	0	0	0	0	0	0	0	0	0	0	0	0	0	0	0	0
0.4667	0	-13.3	0	0	0	0	0	0	0	0	0	0	0	0	0	0	0	0
0.4683	0	-13.3	0	0	0	0	0	0	0	0	0	0	0	0	0	0	0	0
0.47	0	-13.3	0	0	0	0	0	0	0	0	0	0	0	0	0	0	0	0
0.4717	0	-13.3	0	0	0	0	0	0	0	0	0	0	0	0	0	0	0	0
0.4733	0	-13.3	0	0	0	0	0	0	0	0	0	0	0	0	0	0	0	0
0.475	0	-13.3	0	0	0	0	0	0	0	0	0	0	0	0	0	0	0	0
0.4767	0	-13.3	0	0	0	0	0	0	0	0	0	0	0	0	0	0	0	0
0.4783	0	-13.3	0	0	0	0	0	0	0	0	0	0	0	0	0	0	0	0
0.48	0	-13.3	0	0	0	0	0	0	0	0	0	0	0	0	0	0	0	0
0.4817	0	-13.3	0	0	0	0	0	0	0	0	0	0	0	0	0	0	0	0
0.4833	0	-13.3	0	0	0	0	0	0	0	0	0	0	0	0	0	0	0	0
0.485	0	-13.3	0	0	0	0	0	0	0	0	0	0	0	0	0	0	0	0
0.4867	0	-13.3	0	0	0	0	0	0	0	0	0	0	0	0	0	0	0	0
0.4883	0	-13.3	0	0	0	0	0	0	0	0	0	0	0	0	0	0	0	0
0.49	0	-13.3	0	0	0	0	0	0	0	0	0	0	0	0	0	0	0	0
0.4917	0	-13.3	0	0	0	0	0	0	0	0	0	0	0	0	0	0	0	0
0.4933	0	-13.3	0	0	0	0	0	0	0	0	0	0	0	0	0	0	0	0
0.495	0	-13.3	0	0	0	0	0	0	0	0	0	0	0	0	0	0	0	0
0.4967	0	-13.3	0	0	0	0	0	0	0	0	0	0	0	0	0	0	0	0
0.4983	0	-13.3	0	0	0	0	0	0	0	0	0	0	0	0	0	0	0	0
0.5	0	-13.3	0	0	0	0	0	0	0	0	0	0	0	0	0	0	0	0
0.5017	0	-13.3	0	0	0	0	0	0	0	0	0	0	0	0	0	0	0	0
0.5033	0	-13.3	0	0	0	0	0	0	0	0	0	0	0	0	0	0	0	0
0.505	0	-13.3	0	0	0	0	0	0	0	0	0	0	0	0	0	0	0	0
0.5067	0	-13.3	0	0	0	0	0	0	0	0	0	0	0	0	0	0	0	0
0.5083	0	-13.3	0	0	0	0	0	0	0	0	0	0	0	0	0	0	0	0
0.51	0	-13.3	0	0	0	0	0	0	0	0	0	0	0	0	0	0	0	0
0.5117	0	-13.3	0	0	0	0	0	0	0	0	0	0	0	0	0	0	0	0
0.5133	0	-13.3	0	0	0	0	0	0	0	0	0	0	0	0	0	0	0	0
0.515	0	-13.3	0	0	0	0	0	0	0	0	0	0	0	0	0	0	0	0
0.5167	0	-13.3	0	0	0	0	0	0	0	0	0	0	0	0	0	0	0	0
0.5183	0	-13.3	0	0	0	0	0	0	0	0	0	0	0	0	0	0	0	0
0.52	0	-13.3	0	0	0	0	0	0	0	0	0	0	0	0	0	0	0	0
0.5217	0	-13.3	0	0	0	0	0	0	0	0	0	0	0	0	0	0	0	0
0.5233	0	-13.3	0	0	0	0	0	0	0	0	0	0	0	0	0	0	0	0
0.525	0	-13.3	0	0	0	0	0	0	0	0	0	0	0	0	0	0	0	0
0.5267	0	-13.3	0	0	0	0	0	0	0	0	0	0	0	0	0	0	0	0
0.5283	0	-13.3	0	0	0	0	0	0	0	0	0	0	0	0	0	0	0	0
0.53	0	-13.3	0	0	0	0	0	0	0	0	0	0	0	0	0	0	0	0
0.5317	0	-13.3	0	0	0	0	0	0	0	0	0	0	0	0	0	0	0	0
0.5333	0	-13.3	0	0	0	0	0	0	0	0	0	0	0	0	0	0	0	0
0.535	0	-13.3	0	0	0	0	0	0	0	0	0	0	0	0	0	0	0	0
0.5367	0	-13.3	0	0	0	0	0	0	0	0	0	0	0	0	0	0	0	0
0.5383	0	-13.3	0	0	0	0	0	0	0	0	0	0	0	0	0	0	0	0
0.54	0	-13.3	0	0	0	0	0	0	0	0	0	0	0	0	0	0	0	0
0.5417	0	-13.3	0	0	0	0	0	0	0	0	0	0	0	0	0	0	0	0
0.5433	0	-13.3	0	0	0	0	0	0	0	0	0	0	0	0	0	0	0	0
0.545	0	-13.3	0	0	0	0	0	0	0	0	0	0	0	0	0	0	0	0
0.5467	0	-13.3	0	0	0	0	0	0	0	0	0	0	0	0	0	0	0	0
0.5483	0	-13.3	0	0	0	0	0	0	0	0	0	0	0	0	0	0	0	0
0.55	0	-13.3	0	0	0	0	0	0	0	0	0	0	0	0	0	0	0	0
0.5517	0	-13.3	0	0	0	0	0	0	0	0	0	0	0	0	0	0	0	0
0.5533	0	-13.3	0	0	0	0	0	0	0	0	0	0	0	0	0	0	0	0
0.555	0	-13.3	0	0	0	0	0	0	0	0	0	0	0	0	0	0	0	0
0.5567	0	-13.3	0	0	0	0	0	0	0	0	0	0	0	0	0	0	0	0
0.5583	0	-13.3	0	0	0	0	0	0	0	0	0	0	0	0	0	0	0	0
0.56	0	-13.3	0	0	0	0	0	0	0	0	0	0	0	0	0	0	0	0
0.5617	0	-13.3	0	0	0	0	0	0	0	0	0	0	0	0	0	0	0	0
0.5633	0	-13.3	0	0	0	0	0	0	0	0	0	0	0	0	0	0	0	0
0.565	0	-13.3	0	0	0	0	0	0	0	0	0	0	0	0	0	0	0	0
0.5667	0	-13.3	0	0	0	0	0	0	0	0	0	0	0	0	0	0	0	0
0.5683	0	-13.3	0	0	0	0	0	0	0	0	0	0	0	0	0	0	0	0
0.57	0	-13.3	0	0	0	0	0	0	0	0	0	0	0	0	0	0	0	0
0.5717	0	-13.3	0	0	0	0	0	0	0	0	0	0	0	0	0	0	0	0
0.5733	0	-13.3	0	0	0	0	0	0	0	0	0	0	0	0	0	0	0	0
0.575	0	-13.3	0	0	0	0	0	0	0	0	0	0	0	0	0	0	0	0
0.5767	0	-13.3	0	0	0	0	0	0	0	0	0	0	0	0	0	0	0	0
0.5783	0	-13.3	0	0	0	0	0	0	0	0	0	0	0	0	0	0	0	0
0.58	0	-13.3	0	0	0	0	0	0	0	0	0	0	0	0	0	0	0	0
0.5817	0	-13.3	0	0	0	0	0	0	0	0	0	0	0	0	0	0	0	0
0.5833	0	-13.3	0	0	0	0	0	0	0	0	0	0	0	0	0	0	0	0
0.585	0	-13.3	0	0	0	0	0	0	0	0	0	0	0	0	0	0	0	0
0.5867	0	-13.3	0	0	0	0	0	0	0	0	0	0	0	0	0	0	0	0
0.5883	0	-13.3	0	0	0	0	0	0	0	0	0	0	0	0	0	0	0	0
0.59	0	-13.3	0	0	0	0	0	0	0	0	0	0	0	0	0	0	0	0
0.5917	0	-13.3	0	0	0	0	0	0	0	0	0	0	0	0	0	0	0	0
0.5933	0	-13.3	0	0	0	0	0	0	0	0	0	0	0	0	0	0	0	0
0.595	0	-13.3	0	0	0	0	0	0	0	0	0	0	0	0	0	0	0	0
0.5967	0	-13.3	0	0	0	0	0	0	0	0	0	0	0	0	0	0	0	0
0.5983	0	-13.3	0	0	0	0	0	0	0	0	0	0	0	0	0	0	0	0
0.6	0	-13.3	0	0	0	0	0	0	0	0	0	0	0	0	0	0	0	0
0.6017	0	-13.3	0	0	0	0	0	0	0	0	0	0	0	0	0	0	0	0
0.6033	0	-13.3	0	0	0	0	0	0	0	0	0	0	0	0	0	0	0	0
0.605	0	-13.3	0	0	0	0	0	0	0	0	0	0	0	0	0	0	0	0
0.6067	0	-13.3	0	0	0	0	0	0	0	0	0	0	0	0	0	0	0	0
0.6083	0	-13.3	0	0	0	0	0	0	0	0	0	0	0	0	0	0	0	0
0.61	0	-13.3	0	0	0	0	0	0	0	0	0	0	0	0	0	0	0	0
0.6117	0	-13.3	0	0	0	0	0	0	0	0	0	0	0	0	0	0	0	0
0.6133	0	-13.3	0	0	0	0	0	0	0	0	0	0	0	0	0	0	0	0
0.615	0	-13.3	0	0	0	0	0	0	0	0	0	0	0	0	0	0	0	0
0.6167	0	-13.3	0	0	0	0	0	0	0	0	0	0	0	0	0	0	0	0
0.6183	0	-13.3	0	0	0	0	0	0	0	0	0	0	0	0	0	0	0	0
0.62	0	-13.3	0	0	0	0	0	0	0	0	0	0	0	0	0	0	0	0
0.6217	0	-13.3	0	0	0	0	0	0	0	0	0	0	0	0	0	0	0	0
0.6233	0	-13.3	0	0	0	0	0	0	0	0	0	0	0	0	0	0	0	0
0.625	0	-13.3	0	0	0	0	0	0	0	0	0	0	0	0	0	0	0	0
0.6267	0	-13.3	0	0	0	0	0	0	0	0	0	0	0	0	0	0	0	0
0.6283	0	-13.3	0	0	0	0	0	0	0	0	0	0	0	0	0	0	0	0
0.63	0	-13.3	0	0	0	0	0	0	0	0	0	0	0	0	0	0	0	0
0.6317	0	-13.3	0	0	0	0	0	0	0	0	0	0	0	0	0	0	0	0
0.6333	0	-13.3	0	0	0	0	0	0	0	0	0	0	0	0	0	0	0	0
0.635	0	-13.3	0	0	0	0	0	0	0	0	0	0	0	0	0	0	0	0
0.6367	0	-13.3	0	0	0	0	0	0	0	0	0	0	0	0	0	0	0	0
0.6383	0	-13.3	0	0	0	0	0	0	0	0	0	0	0	0	0	0	0	0
0.64	0	-13.3	0	0	0	0	0	0	0	0	0	0	0	0	0	0	0	0
0.6417	0	-13.3	0	0	0	0	0	0	0	0	0	0	0	0	0	0	0	0
0.6433	0	-13.3	0	0	0	0	0	0	0	0	0	0	0	0	0	0	0	0
0.645	0	-13.3	0	0	0	0	0	0	0	0	0	0	0	0	0	0	0	0
0.6467	0	-13.3	0	0	0	0	0	0	0	0	0	0	0	0	0	0	0	0
0.6483	0	-13.3	0	0	0	0	0	0	0	0	0	0	0	0	0	0	0	0
0.65	0	-13.3	0	0	0	0	0	0	0	0	0	0	0	0	0	0	0	0
0.6517	0	-13.3	0	0	0	0	0	0	0	0	0	0	0	0	0	0	0	0
0.6533	0	-13.3	0	0	0	0	0	0	0	0	0	0	0	0	0	0	0	0
0.655	0	-13.3	0	0	0	0	0	0	0	0	0	0	0	0	0	0	0	0
0.6567	0	-13.3	0	0	0	0	0	0	0	0	0	0	0	0	0	0	0	0
0.6583	0	-13.3	0	0	0	0	0	0	0	0	0	0	0	0	0	0	0	0
0.66	0	-13.3	0	0	0	0	0	0	0	0	0	0	0	0	0	0	0	0
0.6617	0	-13.3	0	0	0	0	0	0	0	0	0	0	0	0	0	0	0	0
0.6633	0	-13.3	0	0	0	0	0	0	0	0	0	0	0	0	0	0	0	0
0.665	0	-13.3	0	0	0	0	0	0	0	0	0	0	0	0	0	0	0	0
0.6667	0	-13.3	0	0	0	0	0	0	0	0	0	0	0	0	0	0	0	0
0.6683	0	-13.3	0	0	0	0	0	0	0	0	0	0	0	0	0	0	0	0
0.67	0	-13.3	0	0	0	0	0	0	0	0	0	0	0	0	0	0	0	0
0.6717	0	-13.3	0	0	0	0	0	0	0	0	0	0	0	0	0	0	0	0
0.6733	0	-13.3	0	0	0	0	0	0	0	0	0	0	0	0	0	0	0	0
0.675	0	-13.3	0	0	0	0	0	0	0	0	0	0	0	0	0	0	0	0
0.6767	0	-13.3	0	0	0	0	0	0	0	0	0	0	0	0	0	0	0	0
0.6783	0	-13.3	0	0	0	0	0	0	0	0	0	0	0	0	0	0	0	0
0.68	0	-13.3	0	0	0	0	0	0	0	0	0	0	0	0	0	0	0	0
0.6817	0	-13.3	0	0	0	0	0	0	0	0	0	0	0	0	0	0	0	0
0.6833	0	-13.3	0	0	0	0	0	0	0	0	0	0	0	0	0	0	0	0
0.685	0	-13.3	0	0	0	0	0	0	0	0	0	0	0	0	0	0	0	0
0.6867	0	-13.3	0	0	0	0	0	0	0	0	0	0	0	0	0	0	0	0
0.6883	0	-13.3	0	0	0	0	0	0	0	0	0	0	0	0	0	0	0	0
0.69	0	-13.3	0	0	0	0	0	0	0	0	0	0	0	0	0	0	0	0
0.6917	0	-13.3	0	0	0	0	0	0	0	0	0	0	0	0	0	0	0	0
0.6933	0	-13.3	0	0	0	0	0	0	0	0	0	0	0	0	0	0	0	0
0.695	0	-13.3	0	0	0	0	0	0	0	0	0	0	0	0	0	0	0	0
0.6967	0	-13.3	0	0	0	0	0	0	0	0	0	0	0	0	0	0	0	0
0.6983	0	-13.3	0	0	0	0	0	0	0	0	0	0	0	0	0	0	0	0
0.7	0	-13.3	0	0	0	0	0	0	0	0	0	0	0	0	0	0	0	0
0.7017	0	-13.3	0	0	0	0	0	0	0	0	0	0	0	0	0	0	0	0
0.7033	0	-13.3	0	0	0	0	0	0	0	0	0	0	0	0	0	0	0	0
0.705	0	-13.3	0	0	0	0	0	0	0	0	0	0	0	0	0	0	0	0
0.7067	0	-13.3	0	0	0	0	0	0	0	0	0	0	0	0	0	0	0	0
0.7083	0	-13.3	0	0	0	0	0	0	0	0	0	0	0	0	0	0	0	0
0.71	0	-13.3	0	0	0	0	0	0	0	0	0	0	0	0	0	0	0	0
0.7117	0	-13.3	0	0	0	0	0	0	0	0	0	0	0	0	0	0	0	0
0.7133	0	-13.3	0	0	0	0	0	0	0	0	0	0	0	0	0	0	0	0
0.715	0	-13.3	0	0	0	0	0	0	0	0	0	0	0	0	0	0	0	0
0.7167	0	-13.3	0	0	0	0	0	0	0	0	0	0	0	0	0	0	0	0
0.7183	0	-13.3	0	0	0	0	0	0	0	0	0	0	0	0	0	0	0	0
0.72	0	-13.3	0	0	0	0	0	0	0	0	0	0	0	0	0	0	0	0
0.7217	0	-13.3	0	0	0	0	0	0	0	0	0	0	0	0	0	0	0	0
0.7233	0	-13.3	0	0	0	0	0	0	0	0	0	0	0	0	0	0	0	0
0.725	0	-13.3	0	0	0	0	0	0	0	0	0	0	0	0	0	0	0	0
0.7267	0	-13.3	0	0	0	0	0	0	0	0	0	0	0	0	0	0	0	0
0.7283	0	-13.3	0	0	0	0	0	0	0	0	0	0	0	0	0	0	0	0
0.73	0	-13.3	0	0	0	0	0	0	0	0	0	0	0	0	0	0	0	0
0.7317	0	-13.3	0	0	0	0	0	0	0	0	0	0	0	0	0	0	0	0
0.7333	0	-13.3	0	0	0	0	0	0	0	0	0	0	0	0	0	0	0	0
0.735	0	-13.3	0	0	0	0	0	0	0	0	0	0	0	0	0	0	0	0
0.7367	0	-13.3	0	0	0	0	0	0	0	0	0	0	0	0	0	0	0	0
0.7383	0	-13.3	0	0	0	0	0	0	0	0	0	0	0	0	0	0	0	0
0.74	0	-13.3	0	0	0	0	0	0	0	0	0	0	0	0	0	0	0	0
0.7417	0	-13.3	0	0	0	0	0	0	0	0	0	0	0	0	0	0	0	0
0.7433	0	-13.3	0	0	0	0	0	0	0	0	0	0	0	0	0	0	0	0
0.745	0	-13.3	0	0	0	0	0	0	0	0	0	0	0	0	0	0	0	0
0.7467	0	-13.3	0	0	0	0	0	0	0	0	0	0	0	0	0	0	0	0
0.7483	0	-13.3	0	0	0	0	0	0	0	0	0	0	0	0	0	0	0	0
0.75	0	-13.3	0	0	0	0	0	0	0	0	0	0	0	0	0	0	0	0
0.7517	0	-13.3	0	0	0	0	0	0	0	0	0	0	0	0	0	0	0	0
0.7533	0	-13.3	0	0	0	0	0	0	0	0	0	0	0	0	0	0	0	0
0.755	0	-13.3	0	0	0	0	0	0	0	0	0	0	0	0	0	0	0	0
0.7567	0	-13.3	0	0	0	0	0	0	0	0	0	0	0	0	0	0	0	0
0.7583	0	-13.3	0	0	0	0	0	0	0	0	0	0	0	0	0	0	0	0
0.76	0	-13.3	0	0	0	0	0	0	0	0	0	0	0	0	0	0	0	0
0.7617	0	-13.3	0	0	0	0	0	0	0	0	0	0	0	0	0	0	0	0
0.7633	0	-13.3	0	0	0	0	0	0	0	0	0	0	0	0	0	0	0	0
0.765	0	-13.3	0	0	0	0	0	0	0	0	0	0	0	0	0	0	0	0
0.7667	0	-13.3	0	0	0	0	0	0	0	0	0	0	0	0	0	0	0	0
0.7683	0	-13.3	0	0	0	0	0	0	0	0	0	0	0	0	0	0	0	0
0.77	0	-13.3	0	0	0	0	0	0	0	0	0	0	0	0	0	0	0	0
0.7717	0	-13.3	0	0	0	0	0	0	0	0	0	0	0	0	0	0	0	0
0.7733	0	-13.3	0	0	0	0	0	0	0	0	0	0	0	0	0	0	0	0
0.775	0	-13.3	0	0	0	0	0	0	0	0	0	0	0	0	0	0	0	0
0.7767	0	-13.3	0	0	0	0	0	0	0	0	0	0	0	0	0	0	0	0
0.7783	0	-13.3	0	0	0	0	0	0	0	0	0	0	0	0	0	0	0	0
0.78	0	-13.3	0	0	0	0	0	0	0	0	0	0	0	0	0	0	0	0
0.7817	0	-13.3	0	0	0	0	0	0	0	0	0	0	0	0	0	0	0	0
0.7833	0	-13.3	0	0	0	0	0	0	0	0	0	0	0	0	0	0	0	0
0.785	0	-13.3	0	0	0	0	0	0	0	0	0	0	0	0	0	0	0	0
0.7867	0	-13.3	0	0	0	0	0	0	0	0	0	0	0	0	0	0	0	0
0.7883	0	-13.3	0	0	0	0	0	0	0	0	0	0	0	0	0	0	0	0
0.79	0	-13.3	0	0	0	0	0	0	0	0	0	0	0	0	0	0	0	0
0.7917	0	-13.3	0	0	0	0	0	0	0	0	0	0	0	0	0	0	0	0
0.7933	0	-13.3	0	0	0	0	0	0	0	0	0	0	0	0	0	0	0	0
0.795	0	-13.3	0	0	0	0	0	0	0	0	0	0	0	0	0	0	0	0
0.7967	0	-13.3	0	0	0	0	0	0	0	0	0	0	0	0	0	0	0	0
0.7983	0	-13.3	0	0	0	0	0	0	0	0	0	0	0	0	0	0	0	0
0.8	0	-13.3	0	0	0	0	0	0	0	0	0	0	0	0	0	0	0	0
0.8017	0	-13.3	0	0	0	0	0	0	0	0	0	0	0	0	0	0	0	0
0.8033	0	-13.3	0	0	0	0	0	0	0	0	0	0	0	0	0	0	0	0
0.805	0	-13.3	0	0	0	0	0	0	0	0	0	0	0	0	0	0	0	0
0.8067	0	-13.3	0	0	0	0	0	0	0	0	0	0	0	0	0	0	0	0
0.8083	0	-13.3	0	0	0	0	0	0	0	0	0	0	0	0	0	0	0	0
0.81	0	-13.3	0	0	0	0	0	0	0	0	0	0	0	0	0	0	0	0
0.8117	0	-13.3	0	0	0	0	0	0	0	0	0	0	0	0	0	0	0	0
0.8133	0	-13.3	0	0	0	0	0	0	0	0	0	0	0	0	0	0	0	0
0.815	0	-13.3	0	0	0	0	0	0	0	0	0	0	0	0	0	0	0	0
0.8167	0	-13.3	0	0	0	0	0	0	0	0	0	0	0	0	0	0	0	0
0.8183	0	-13.3	0	0	0	0	0	0	0	0	0	0	0	0	0	0	0	0
0.82	0	-13.3	0	0	0	0	0	0	0	0	0	0	0	0	0	0	0	0
0.8217	0	-13.3	0	0	0	0	0	0	0	0	0	0	0	0	0	0	0	0
0.8233	0	-13.3	0	0	0	0	0	0	0	0	0	0	0	0	0	0	0	0
0.825	0	-13.3	0	0	0	0	0	0	0	0	0	0	0	0	0	0	0	0
0.8267	0	-13.3	0	0	0	0	0	0	0	0	0	0	0	0	0	0	0	0
0.8283	0	-13.3	0	0	0	0	0	0	0	0	0	0	0	0	0	0	0	0
0.83	0	-13.3	0	0	0	0	0	0	0	0	0	0	0	0	0	0	0	0
0.8317	0	-13.3	0	0	0	0	0	0	0	0	0	0	0	0	0	0	0	0
0.8333	0	-13.3	0	0	0	0	0	0	0	0	0	0	0	0	0	0	0	0
0.835	0	-13.3	0	0	0	0	0	0	0	0	0	0	0	0	0	0	0	0
0.8367	0	-13.3	0	0	0	0	0	0	0	0	0	0	0	0	0	0	0	0
0.8383	0	-13.3	0	0	0	0	0	0	0	0	0	0	0	0	0	0	0	0
0.84	0	-13.3	0	0	0	0	0	0	0	0	0	0	0	0	0	0	0	0
0.8417	0	-13.3	0	0	0	0	0	0	0	0	0	0	0	0	0	0	0	0
0.8433	0	-13.3	0	0	0	0	0	0	0	0	0	0	0	0	0	0	0	0
0.845	0	-13.3	0	0	0	0	0	0	0	0	0	0	0	0	0	0	0	0
0.8467	0	-13.3	0	0	0	0	0	0	0	0	0	0	0	0	0	0	0	0
0.8483	0	-13.3	0	0	0	0	0	0	0	0	0	0	0	0	0	0	0	0
0.85	0	-13.3	0	0	0	0	0	0	0	0	0	0	0	0	0	0	0	0
0.8517	0	-13.3	0	0	0	0	0	0	0	0	0	0	0	0	0	0	0	0
0.8533	0	-13.3	0	0	0	0	0	0	0	0	0	0	0	0	0	0	0	0
0.855	0	-13.3	0	0	0	0	0	0	0	0	0	0	0	0	0	0	0	0
0.8567	0	-13.3	0	0	0	0	0	0	0	0	0	0	0	0	0	0	0	0
0.8583	0	-13.3	0	0	0	0	0	0	0	0	0	0	0	0	0	0	0	0
0.86	0	-13.3	0	0	0	0	0	0	0	0	0	0	0	0	0	0	0	0
0.8617	0	-13.3	0	0	0	0	0	0	0	0	0	0	0	0	0	0	0	0
0.8633	0	-13.3	0	0	0	0	0	0	0	0	0	0	0	0	0	0	0	0
0.865	0	-13.3	0	0	0	0	0	0	0	0	0	0	0	0	0	0	0	0
0.8667	0	-13.3	0	0	0	0	0	0	0	0	0	0	0	0	0	0	0	0
0.8683	0	-13.3	0	0	0	0	0	0	0	0	0	0	0	0	0	0	0	0
0.87	0	-13.3	0	0	0	0	0	0	0	0	0	0	0	0	0	0	0	0
0.8717	0	-13.3	0	0	0	0	0	0	0	0	0	0	0	0	0	0	0	0
0.8733	0	-13.3	0	0	0	0	0	0	0	0	0	0	0	0	0	0	0	0
0.875	0	-13.3	0	0	0	0	0	0	0	0	0	0	0	0	0	0	0	0
0.8767	0	-13.3	0	0	0	0	0	0	0	0	0	0	0	0	0	0	0	0
0.8783	0	-13.3	0	0	0	0	0	0	0	0	0	0	0	0	0	0	0	0
0.88	0	-13.3	0	0	0	0	0	0	0	0	0	0	0	0	0	0	0	0
0.8817	0	-13.3	0	0	0	0	0	0	0	0	0	0	0	0	0	0	0	0
0.8833	0	-13.3	0	0	0	0	0	0	0	0	0	0	0	0	0	0	0	0
0.885	0	-13.3	0	0	0	0	0	0	0	0	0	0	0	0	0	0	0	0
0.8867	0	-13.3	0	0	0	0	0	0	0	0	0	0	0	0	0	0	0	0
0.8883	0	-13.3	0	0	0	0	0	0	0	0	0	0	0	0	0	0	0	0
0.89	0	-13.3	0	0	0	0	0	0	0	0	0	0	0	0	0	0	0	0
0.8917	0	-13.3	0	0	0	0	0	0	0	0	0	0	0	0	0	0	0	0
0.8933	0	-13.3	0	0	0	0	0	0	0	0	0	0	0	0	0	0	0	0
0.895	0	-13.3	0	0	0	0	0	0	0	0	0	0	0	0	0	0	0	0
0.8967	0	-13.3	0	0	0	0	0	0	0	0	0	0	0	0	0	0	0	0
0.8983	0	-13.3	0	0	0	0	0	0	0	0	0	0	0	0	0	0	0	0
0.9	0	-13.3	0	0	0	0	0	0	0	0	0	0	0	0	0	0	0	0
0.9017	0	-13.3	0	0	0	0	0	0	0	0	0	0	0	0	0	0	0	0
0.9033	0	-13.3	0	0	0	0	0	0	0	0	0	0	0	0	0	0	0	0
0.905	0	-13.3	0	0	0	0	0	0	0	0	0	0	0	0	0	0	0	0
0.9067	0	-13.3	0	0	0	0	0	0	0	0	0	0	0	0	0	0	0	0
0.9083	0	-13.3	0	0	0	0	0	0	0	0	0	0	0	0	0	0	0	0
0.91	0	-13.3	0	0	0	0	0	0	0	0	0	0	0	0	0	0	0	0
0.9117	0	-13.3	0	0	0	0	0	0	0	0	0	0	0	0	0	0	0	0
0.9133	0	-13.3	0	0	0	0	0	0	0	0	0	0	0	0	0	0	0	0
0.915	0	-13.3	0	0	0	0	0	0	0	0	0	0	0	0	0	0	0	0
0.9167	0	-13.3	0	0	0	0	0	0	0	0	0	0	0	0	0	0	0	0
0.9183	0	-13.3	0	0	0	0	0	0	0	0	0	0	0	0	0	0	0	0
0.92	0	-13.3	0	0	0	0	0	0	0	0	0	0	0	0	0	0	0	0
0.9217	0	-13.3	0	0	0	0	0	0	0	0	0	0	0	0	0	0	0	0
0.9233	0	-13.3	0	0	0	0	0	0	0	0	0	0	0	0	0	0	0	0
0.925	0	-13.3	0	0	0	0	0	0	0	0	0	0	0	0	0	0	0	0
0.9267	0	-13.3	0	0	0	0	0	0	0	0	0	0	0	0	0	0	0	0
0.9283	0	-13.3	0	0	0	0	0	0	0	0	0	0	0	0	0	0	0	0
0.93	0	-13.3	0	0	0	0	0	0	0	0	0	0	0	0	0	0	0	0
0.9317	0	-13.3	0	0	0	0	0	0	0	0	0	0	0	0	0	0	0	0
0.9333	0	-13.3	0	0	0	0	0	0	0	0	0	0	0	0	0	0	0	0
0.935	0	-13.3	0	0	0	0	0	0	0	0	0	0	0	0	0	0	0	0
0.9367	0	-13.3	0	0	0	0	0	0	0	0	0	0	0	0	0	0	0	0
0.9383	0	-13.3	0	0	0	0	0	0	0	0	0	0	0	0	0	0	0	0
0.94	0	-13.3	0	0	0	0	0	0	0	0	0	0	0	0	0	0	0	0
0.9417	0	-13.3	0	0	0	0	0	0	0	0	0	0	0	0	0	0	0	0
0.9433	0	-13.3	0	0	0	0	0	0	0	0	0	0	0	0	0	0	0	0
0.945	0	-13.3	0	0	0	0	0	0	0	0	0	0	0	0	0	0	0	0
0.9467	0	-13.3	0	0	0	0	0	0	0	0	0	0	0	0	0	0	0	0
0.9483	0	-13.3	0	0	0	0	0	0	0	0	0	0	0	0	0	0	0	0
0.95	0	-13.3	0	0	0	0	0	0	0	0	0	0	0	0	0	0	0	0
0.9517	0	-13.3	0	0	0	0	0	0	0	0	0	0	0	0	0	0	0	0
0.9533	0	-13.3	0	0	0	0	0	0	0	0	0	0	0	0	0	0	0	0
0.955	0	-13.3	0	0	0	0	0	0	0	0	0	0	0	0	0	0	0	0
0.9567	0	-13.3	0	0	0	0	0	0	0	0	0	0	0	0	0	0	0	0
0.9583	0	-13.3	0	0	0	0	0	0	0	0	0	0	0	0	0	0	0	0
0.96	0	-13.3	0	0	0	0	0	0	0	0	0	0	0	0	0	0	0	0
0.9617	0	-13.3	0	0	0	0	0	0	0	0	0	0	0	0	0	0	0	0
0.9633	0	-13.3	0	0	0	0	0	0	0	0	0	0	0	0	0	0	0	0
0.965	0	-13.3	0	0	0	0	0	0	0	0	0	0	0	0	0	0	0	0
0.9667	0	-13.3	0	0	0	0	0	0	0	0	0	0	0	0	0	0	0	0
0.9683	0	-13.3	0	0	0	0	0	0	0	0	0	0	0	0	0	0	0	0
0.97	0	-13.3	0	0	0	0	0	0	0	0	0	0	0	0	0	0	0	0
0.9717	0	-13.3	0	0	0	0	0	0	0	0	0	0	0	0	0	0	0	0
0.9733	0	-13.3	0	0	0	0	0	0	0	0	0	0	0	0	0	0	0	0
0.975	0	-13.3	0	0	0	0	0	0	0	0	0	0	0	0	0	0	0	0
0.9767	0	-13.3	0	0	0	0	0	0	0	0	0	0	0	0	0	0	0	0
0.9783	0	-13.3	0	0	0	0	0	0	0	0	0	0	0	0	0	0	0	0
0.98	0	-13.3	0	0	0	0	0	0	0	0	0	0	0	0	0	0	0	0
0.9817	0	-13.3	0	0	0	0	0	0	0	0	0	0	0	0	0	0	0	0
0.9833	0	-13.3	0	0	0	0	0	0	0	0	0	0	0	0	0	0	0	0
0.985	0	-13.3	0	0	0	0	0	0	0	0	0	0	0	0	0	0	0	0
0.9867	0	-13.3	0	0	0	0	0	0	0	0	0	0	0	0	0	0	0	0
0.9883	0	-13.3	0	0	0	0	0	0	0	0	0	0	0	0	0	0	0	0
0.99	0	-13.3	0	0	0	0	0	0	0	0	0	0	0	0	0	0	0	0
0.9917	0	-13.3	0	0	0	0	0	0	0	0	0	0	0	0	0	0	0	0
0.9933	0	-13.3	0	0	0	0	0	0	0	0	0	0	0	0	0	0	0	0
0.995	0	-13.3	0	0	0	0	0	0	0	0	0	0	0	0	0	0	0	0
0.9967	0	-13.3	0	0	0	0	0	0	0	0	0	0	0	0	0	0	0	0
0.9983	0	-13.3	0	0	0	0	0	0	0	0	0	0	0	0	0	0	0	0
1	0	-13.3	0	0	0	0	0	0	0	0	0	0	0	0	0	0	0	0
1.0017	0	-13.3	0	0	0	0	0	0	0	0	0	0	0	0	0	0	0	0
1.0033	0	-13.3	0	0	0	0	0	0	0	0	0	0	0	0	0	0	0	0
1.005	0	-13.3	0	0	0	0	0	0	0	0	0	0	0	0	0	0	0	0
1.0067	0	-13.3	0	0	0	0	0	0	0	0	0	0	0	0	0	0	0	0
1.0083	0	-13.3	0	0	0	0	0	0	0	0	0	0	0	0	0	0	0	0
1.01	0	-13.3	0	0	0	0	0	0	0	0	0	0	0	0	0	0	0	0
1.0117	0	-13.3	0	0	0	0	0	0	0	0	0	0	0	0	0	0	0	0
1.0133	0	-13.3	0	0	0	0	0	0	0	0	0	0	0	0	0	0	0	0
1.015	0	-13.3	0	0	0	0	0	0	0	0	0	0	0	0	0	0	0	0
1.0167	0	-13.3	0	0	0	0	0	0	0	0	0	0	0	0	0	0	0	0
1.0183	0	-13.3	0	0	0	0	0	0	0	0	0	0	0	0	0	0	0	0
1.02	0	-13.3	0	0	0	0	0	0	0	0	0	0	0	0	0	0	0	0
1.0217	0	-13.3	0	0	0	0	0	0	0	0	0	0	0	0	0	0	0	0
1.0233	0	-13.3	0	0	0	0	0	0	0	0	0	0	0	0	0	0	0	0
1.025	0	-13.3	0	0	0	0	0	0	0	0	0	0	0	0	0	0	0	0
1.0267	0	-13.3	0	0	0	0	0	0	0	0	0	0	0	0	0	0	0	0
1.0283	0	-13.3	0	0	0	0	0	0	0	0	0	0	0	0	0	0	0	0
1.03	0	-13.3	0	0	0	0	0	0	0	0	0	0	0	0	0	0	0	0
1.0317	0	-13.3	0	0	0	0	0	0	0	0	0	0	0	0	0	0	0	0
1.0333	0	-13.3	0	0	0	0	0	0	0	0	0	0	0	0	0	0	0	0
1.035	0	-13.3	0	0	0	0	0	0	0	0	0	0	0	0	0	0	0	0
1.0367	0	-13.3	0	0	0	0	0	0	0	0	0	0	0	0	0	0	0	0
1.0383	0	-13.3	0	0	0	0	0	0	0	0	0	0	0	0	0	0	0	0
1.04	0	-13.3	0	0	0	0	0	0	0	0	0	0	0	0	0	0	0	0
1.0417	0	-13.3	0	0	0	0	0	0	0	0	0	0	0	0	0	0	0	0
1.0433	0	-13.3	0	0	0	0	0	0	0	0	0	0	0	0	0	0	0	0
1.045	0	-13.3	0	0	0	0	0	0	0	0	0	0	0	0	0	0	0	0
1.0467	0	-13.3	0	0	0	0	0	0	0	0	0	0	0	0	0	0	0	0
1.0483	0	-13.3	0	0	0	0	0	0	0	0	0	0	0	0	0	0	0	0
1.05	0	-13.3	0	0	0	0	0	0	0	0	0	0	0	0	0	0	0	0
1.0517	0	-13.3	0	0	0	0	0	0	0	0	0	0	0	0	0	0	0	0
1.0533	0	-13.3	0	0	0	0	0	0	0	0	0	0	0	0	0	0	0	0
1.055	0	-13.3	0	0	0	0	0	0	0	0	0	0	0	0	0	0	0	0
1.0567	0	-13.3	0	0	0	0	0	0	0	0	0	0	0	0	0	0	0	0
1.0583	0	-13.3	0	0	0	0	0	0	0	0	0	0	0	0	0	0	0	0
1.06	0	-13.3	0	0	0	0	0	0	0	0	0	0	0	0	0	0	0	0
1.0617	0	-13.3	0	0	0	0	0	0	0	0	0	0	0	0	0	0	0	0
1.0633	0	-13.3	0	0	0	0	0	0	0	0	0	0	0	0	0	0	0	0
1.065	0	-13.3	0	0	0	0	0	0	0	0	0	0	0	0	0	0	0	0
1.0667	0	-13.3	0	0	0	0	0	0	0	0	0	0	0	0	0	0	0	0
1.0683	0	-13.3	0	0	0	0	0	0	0	0	0	0	0	0	0	0	0	0
1.07	0	-13.3	0	0	0	0	0	0	0	0	0	0	0	0	0	0	0	0
1.0717	0	-13.3	0	0	0	0	0	0	0	0	0	0	0	0	0	0	0	0
1.0733	0	-13.3	0	0	0	0	0	0	0	0	0	0	0	0	0	0	0	0
1.075	0	-13.3	0	0	0	0	0	0	0	0	0	0	0	0	0	0	0	0
1.0767	0	-13.3	0	0	0	0	0	0	0	0	0	0	0	0	0	0	0	0
1.0783	0	-13.3	0	0	0	0	0	0	0	0	0	0	0	0	0	0	0	0
1.08	0	-13.3	0	0	0	0	0	0	0	0	0	0	0	0	0	0	0	0
1.0817	0	-13.3	0	0	0	0	0	0	0	0	0	0	0	0	0	0	0	0
1.0833	0	-13.3	0	0	0	0	0	0	0	0	0	0	0	0	0	0	0	0
1.085	0	-13.3	0	0	0	0	0	0	0	0	0	0	0	0	0	0	0	0
1.0867	0	-13.3	0	0	0	0	0	0	0	0	0	0	0	0	0	0	0	0
1.0883	0	-13.3	0	0	0	0	0	0	0	0	0	0	0	0	0	0	0	0
1.09	0	-13.3	0	0	0	0	0	0	0	0	0	0	0	0	0	0	0	0
1.0917	0	-13.3	0	0	0	0	0	0	0	0	0	0	0	0	0	0	0	0
1.0933	0	-13.3	0	0	0	0	0	0	0	0	0	0	0	0	0	0	0	0
1.095	0	-13.3	0	0	0	0	0	0	0	0	0	0	0	0	0	0	0	0
1.0967	0	-13.3	0	0	0	0	0	0	0	0	0	0	0	0	0	0	0	0
1.0983	0	-13.3	0	0	0	0	0	0	0	0	0	0	0	0	0	0	0	0
1.1	0	-13.3	0	0	0	0	0	0	0	0	0	0	0	0	0	0	0	0
1.1017	0	-13.3	0	0	0	0	0	0	0	0	0	0	0	0	0	0	0	0
1.1033	0	-13.3	0	0	0	0	0	0	0	0	0	0	0	0	0	0	0	0
1.105	0	-13.3	0	0	0	0	0	0	0	0	0	0	0	0	0	0	0	0
1.1067	0	-13.3	0	0	0	0	0	0	0	0	0	0	0	0	0	0	0	0
1.1083	0	-13.3	0	0	0	0	0	0	0	0	0	0	0	0	0	0	0	0
1.11	0	-13.3	0	0	0	0	0	0	0	0	0	0	0	0	0	0	0	0
1.1117	0	-13.3	0	0	0	0	0	0	0	0	0	0	0	0	0	0	0	0
1.1133	0	-13.3	0	0	0	0	0	0	0	0	0	0	0	0	0	0	0	0
1.115	0	-13.3	0	0	0	0	0	0	0	0	0	0	0	0	0	0	0	0
1.1167	0	-13.3	0	0	0	0	0	0	0	0	0	0	0	0	0	0	0	0
1.1183	0	-13.3	0	0	0	0	0	0	0	0	0	0	0	0	0	0	0	0
1.12	0	-13.3	0	0	0	0	0	0	0	0	0	0	0	0	0	0	0	0
1.1217	0	-13.3	0	0	0	0	0	0	0	0	0	0	0	0	0	0	0	0
1.1233	0	-13.3	0	0	0	0	0	0	0	0	0	0	0	0	0	0	0	0
1.125	0	-13.3	0	0	0	0	0	0	0	0	0	0	0	0	0	0	0	0
1.1267	0	-13.3	0	0	0	0	0	0	0	0	0	0	0	0	0	0	0	0
1.1283	0	-13.3	0	0	0	0	0	0	0	0	0	0	0	0	0	0	0	0
1.13	0	-13.3	0	0	0	0	0	0	0	0	0	0	0	0	0	0	0	0
1.1317	0	-13.3	0	0	0	0	0	0	0	0	0	0	0	0	0	0	0	0
1.1333	0	-13.3	0	0	0	0	0	0	0	0	0	0	0	0	0	0	0	0
1.135	0	-13.3	0	0	0	0	0	0	0	0	0	0	0	0	0	0	0	0
1.1367	0	-13.3	0	0	0	0	0	0	0	0	0	0	0	0	0	0	0	0
1.1383	0	-13.3	0	0	0	0	0	0	0	0	0	0	0	0	0	0	0	0
1.14	0	-13.3	0	0	0	0	0	0	0	0	0	0	0	0	0	0	0	0
1.1417	0	-13.3	0	0	0	0	0	0	0	0	0	0	0	0	0	0	0	0
1.1433	0	-13.3	0	0	0	0	0	0	0	0	0	0	0	0	0	0	0	0
1.145	0	-13.3	0	0	0	0	0	0	0	0	0	0	0	0	0	0	0	0
1.1467	0	-13.3	0	0	0	0	0	0	0	0	0	0	0	0	0	0	0	0
1.1483	0	-13.3	0	0	0	0	0	0	0	0	0	0	0	0	0	0	0	0
1.15	0	-13.3	0	0	0	0	0	0	0	0	0	0	0	0	0	0	0	0
1.1517	0	-13.3	0	0	0	0	0	0	0	0	0	0	0	0	0	0	0	0
1.1533	0	-13.3	0	0	0	0	0	0	0	0	0	0	0	0	0	0	0	0
1.155	0	-13.3	0	0	0	0	0	0	0	0	0	0	0	0	0	0	0	0
1.1567	0	-13.3	0	0	0	0	0	0	0	0	0	0	0	0	0	0	0	0
1.1583	0	-13.3	0	0	0	0	0	0	0	0	0	0	0	0	0	0	0	0
1.16	0	-13.3	0	0	0	0	0	0	0	0	0	0	0	0	0	0	0	0
1.1617	0	-13.3	0	0	0	0	0	0	0	0	0	0	0	0	0	0	0	0
1.1633	0	-13.3	0	0	0	0	0	0	0	0	0	0	0	0	0	0	0	0
1.165	0	-13.3	0	0	0	0	0	0	0	0	0	0	0	0	0	0	0	0
1.1667	0	-13.3	0	0	0	0	0	0	0	0	0	0	0	0	0	0	0	0
1.1683	0	-13.3	0	0	0	0	0	0	0	0	0	0	0	0	0	0	0	0
1.17	0	-13.3	0	0	0	0	0	0	0	0	0	0	0	0	0	0	0	0
1.1717	0	-13.3	0	0	0	0	0	0	0	0	0	0	0	0	0	0	0	0
1.1733	0	-13.3	0	0	0	0	0	0	0	0	0	0	0	0	0	0	0	0
1.175	0	-13.3	0	0	0	0	0	0	0	0	0	0	0	0	0	0	0	0
1.1767	0	-13.3	0	0	0	0	0	0	0	0	0	0	0	0	0	0	0	0
1.1783	0	-13.3	0	0	0	0	0	0	0	0	0	0	0	0	0	0	0	0
1.18	0	-13.3	0	0	0	0	0	0	0	0	0	0	0	0	0	0	0	0
1.1817	0	-13.3	0	0	0	0	0	0	0	0	0	0	0	0	0	0	0	0
1.1833	0	-13.3	0	0	0	0	0	0	0	0	0	0	0	0	0	0	0	0
1.185	0	-13.3	0	0	0	0	0	0	0	0	0	0	0	0	0	0	0	0
1.1867	0	-13.3	0	0	0	0	0	0	0	0	0	0	0	0	0	0	0	0
1.1883	0	-13.3	0	0	0	0	0	0	0	0	0	0	0	0	0	0	0	0
1.19	0	-13.3	0	0	0	0	0	0	0	0	0	0	0	0	0	0	0	0
1.1917	0	-13.3	0	0	0	0	0	0	0	0	0	0	0	0	0	0	0	0
1.1933	0	-13.3	0	0	0	0	0	0	0	0	0	0	0	0	0	0	0	0
1.195	0	-13.3	0	0	0	0	0	0	0	0	0	0	0	0	0	0	0	0
1.1967	0	-13.3	0	0	0	0	0	0	0	0	0	0	0	0	0	0	0	0
1.1983	0	-13.3	0	0	0	0	0	0	0	0	0	0	0	0	0	0	0	0
1.2	0	-13.3	0	0	0	0	0	0	0	0	0	0	0	0	0	0	0	0
1.2017	0	-13.3	0	0	0	0	0	0	0	0	0	0	0	0	0	0	0	0
1.2033	0	-13.3	0	0	0	0	0	0	0	0	0	0	0	0	0	0	0	0
1.205	0	-13.3	0	0	0	0	0	0	0	0	0	0	0	0	0	0	0	0
1.2067	0	-13.3	0	0	0	0	0	0	0	0	0	0	0	0	0	0	0	0
1.2083	0	-13.3	0	0	0	0	0	0	0	0	0	0	0	0	0	0	0	0
1.21	0	-13.3	0	0	0	0	0	0	0	0	0	0	0	0	0	0	0	0
1.2117	0	-13.3	0	0	0	0	0	0	0	0	0	0	0	0	0	0	0	0
1.2133	0	-13.3	0	0	0	0	0	0	0	0	0	0	0	0	0	0	0	0
1.215	0	-13.3	0	0	0	0	0	0	0	0	0	0	0	0	0	0	0	0
1.2167	0	-13.3	0	0	0	0	0	0	0	0	0	0	0	0	0	0	0	0
1.2183	0	-13.3	0	0	0	0	0	0	0	0	0	0	0	0	0	0	0	0
1.22	0	-13.3	0	0	0	0	0	0	0	0	0	0	0	0	0	0	0	0
1.2217	0	-13.3	0	0	0	0	0	0	0	0	0	0	0	0	0	0	0	0
1.2233	0	-13.3	0	0	0	0	0	0	0	0	0	0	0	0	0	0	0	0
1.225	0	-13.3	0	0	0	0	0	0	0	0	0	0	0	0	0	0	0	0
1.2267	0	-13.3	0	0	0	0	0	0	0	0	0	0	0	0	0	0	0	0
1.2283	0	-13.3	0	0	0	0	0	0	0	0	0	0	0	0	0	0	0	0
1.23	0	-13.3	0	0	0	0	0	0	0	0	0	0	0	0	0	0	0	0
1.2317	0	-13.3	0	0	0	0	0	0	0	0	0	0	0	0	0	0	0	0
1.2333	0	-13.3	0	0	0	0	0	0	0	0	0	0	0	0	0	0	0	0
1.235	0	-13.3	0	0	0	0	0	0	0	0	0	0	0	0	0	0	0	0
1.2367	0	-13.3	0	0	0	0	0	0	0	0	0	0	0	0	0	0	0	0
1.2383	0	-13.3	0	0	0	0	0	0	0	0	0	0	0	0	0	0	0	0
1.24	0	-13.3	0	0	0	0	0	0	0	0	0	0	0	0	0	0	0	0
1.2417	0	-13.3	0	0	0	0	0	0	0	0	0	0	0	0	0	0	0	0
1.2433	0	-13.3	0	0	0	0	0	0	0	0	0	0	0	0	0	0	0	0
1.245	0	-13.3	0	0	0	0	0	0	0	0	0	0	0	0	0	0	0	0
1.2467	0	-13.3	0	0	0	0	0	0	0	0	0	0	0	0	0	0	0	0
1.2483	0	-13.3	0	0	0	0	0	0	0	0	0	0	0	0	0	0	0	0
1.25	0	-13.3	0	0	0	0	0	0	0	0	0	0	0	0	0	0	0	0
1.2517	0	-13.3	0	0	0	0	0	0	0	0	0	0	0	0	0	0	0	0
1.2533	0	-13.3	0	0	0	0	0	0	0	0	0	0	0	0	0	0	0	0
1.255	0	-13.3	0	0	0	0	0	0	0	0	0	0	0	0	0	0	0	0
1.2567	0	-13.3	0	0	0	0	0	0	0	0	0	0	0	0	0	0	0	0
1.2583	0	-13.3	0	0	0	0	0	0	0	0	0	0	0	0	0	0	0	0
1.26	0	-13.3	0	0	0	0	0	0	0	0	0	0	0	0	0	0	0	0
1.2617	0	-13.3	0	0	0	0	0	0	0	0	0	0	0	0	0	0	0	0
1.2633	0	-13.3	0	0	0	0	0	0	0	0	0	0	0	0	0	0	0	0
1.265	0	-13.3	0	0	0	0	0	0	0	0	0	0	0	0	0	0	0	0
1.2667	0	-13.3	0	0	0	0	0	0	0	0	0	0	0	0	0	0	0	0
1.2683	0	-13.3	0	0	0	0	0	0	0	0	0	0	0	0	0	0	0	0
1.27	0	-13.3	0	0	0	0	0	0	0	0	0	0	0	0	0	0	0	0
1.2717	0	-13.3	0	0	0	0	0	0	0	0	0	0	0	0	0	0	0	0
1.2733	0	-13.3	0	0	0	0	0	0	0	0	0	0	0	0	0	0	0	0
1.275	0	-13.3	0	0	0	0	0	0	0	0	0	0	0	0	0	0	0	0
1.2767	0	-13.3	0	0	0	0	0	0	0	0	0	0	0	0	0	0	0	0
1.2783	0	-13.3	0	0	0	0	0	0	0	0	0	0	0	0	0	0	0	0
1.28	0	-13.3	0	0	0	0	0	0	0	0	0	0	0	0	0	0	0	0
1.2817	0	-13.3	0	0	0	0	0	0	0	0	0	0	0	0	0	0	0	0
1.2833	0	-13.3	0	0	0	0	0	0	0	0	0	0	0	0	0	0	0	0
1.285	0	-13.3	0	0	0	0	0	0	0	0	0	0	0	0	0	0	0	0
1.2867	0	-13.3	0	0	0	0	0	0	0	0	0	0	0	0	0	0	0	0
1.2883	0	-13.3	0	0	0	0	0	0	0	0	0	0	0	0	0	0	0	0
1.29	0	-13.3	0	0	0	0	0	0	0	0	0	0	0	0	0	0	0	0
1.2917	0	-13.3	0	0	0	0	0	0	0	0	0	0	0	0	0	0	0	0
1.2933	0	-13.3	0	0	0	0	0	0	0	0	0	0	0	0	0	0	0	0
1.295	0	-13.3	0	0	0	0	0	0	0	0	0	0	0	0	0	0	0	0
1.2967	0	-13.3	0	0	0	0	0	0	0	0	0	0	0	0	0	0	0	0
1.2983	0	-13.3	0	0	0	0	0	0	0	0	0	0	0	0	0	0	0	0
1.3	0	-13.3	0	0	0	0	0	0	0	0	0	0	0	0	0	0	0	0
1.3017	0	-13.3	0	0	0	0	0	0	0	0	0	0	0	0	0	0	0	0
1.3033	0	-13.3	0	0	0	0	0	0	0	0	0	0	0	0	0	0	0	0
1.305	0	-13.3	0	0	0	0	0	0	0	0	0	0	0	0	0	0	0	0
1.3067	0	-13.3	0	0	0	0	0	0	0	0	0	0	0	0	0	0	0	0
1.3083	0	-13.3	0	0	0	0	0	0	0	0	0	0	0	0	0	0	0	0
1.31	0	-13.3	0	0	0	0	0	0	0	0	0	0	0	0	0	0	0	0
1.3117	0	-13.3	0	0	0	0	0	0	0	0	0	0	0	0	0	0	0	0
1.3133	0	-13.3	0	0	0	0	0	0	0	0	0	0	0	0	0	0	0	0
1.315	0	-13.3	0	0	0	0	0	0	0	0	0	0	0	0	0	0	0	0
1.3167	0	-13.3	0	0	0	0	0	0	0	0	0	0	0	0	0	0	0	0
1.3183	0	-13.3	0	0	0	0	0	0	0	0	0	0	0	0	0	0	0	0
1.32	0	-13.3	0	0	0	0	0	0	0	0	0	0	0	0	0	0	0	0
1.3217	0	-13.3	0	0	0	0	0	0	0	0	0	0	0	0	0	0	0	0
1.3233	0	-13.3	0	0	0	0	0	0	0	0	0	0	0	0	0	0	0	0
1.325	0	-13.3	0	0	0	0	0	0	0	0	0	0	0	0	0	0	0	0
1.3267	0	-13.3	0	0	0	0	0	0	0	0	0	0	0	0	0	0	0	0
1.3283	0	-13.3	0	0	0	0	0	0	0	0	0	0	0	0	0	0	0	0
1.33	0	-13.3	0	0	0	0	0	0	0	0	0	0	0	0	0	0	0	0
1.3317	0	-13.3	0	0	0	0	0	0	0	0	0	0	0	0	0	0	0	0
1.3333	0	-13.3	0	0	0	0	0	0	0	0	0	0	0	0	0	0	0	0
1.335	0	-13.3	0	0	0	0	0	0	0	0	0	0	0	0	0	0	0	0
1.3367	0	-13.3	0	0	0	0	0	0	0	0	0	0	0	0	0	0	0	0
1.3383	0	-13.3	0	0	0	0	0	0	0	0	0	0	0	0	0	0	0	0
1.34	0	-13.3	0	0	0	0	0	0	0	0	0	0	0	0	0	0	0	0
1.3417	0	-13.3	0	0	0	0	0	0	0	0	0	0	0	0	0	0	0	0
1.3433	0	-13.3	0	0	0	0	0	0	0	0	0	0	0	0	0	0	0	0
1.345	0	-13.3	0	0	0	0	0	0	0	0	0	0	0	0	0	0	0	0
1.3467	0	-13.3	0	0	0	0	0	0	0	0	0	0	0	0	0	0	0	0
1.3483	0	-13.3	0	0	0	0	0	0	0	0	0	0	0	0	0	0	0	0
1.35	0	-13.3	0	0	0	0	0	0	0	0	0	0	0	0	0	0	0	0
1.3517	0	-13.3	0	0	0	0	0	0	0	0	0	0	0	0	0	0	0	0
1.3533	0	-13.3	0	0	0	0	0	0	0	0	0	0	0	0	0	0	0	0
1.355	0	-13.3	0	0	0	0	0	0	0	0	0	0	0	0	0	0	0	0
1.3567	0	-13.3	0	0	0	0	0	0	0	0	0	0	0	0	0	0	0	0
1.3583	0	-13.3	0	0	0	0	0	0	0	0	0	0	0	0	0	0	0	0
1.36	0	-13.3	0	0	0	0	0	0	0	0	0	0	0	0	0	0	0	0
1.3617	0	-13.3	0	0	0	0	0	0	0	0	0	0	0	0	0	0	0	0
1.3633	0	-13.3	0	0	0	0	0	0	0	0	0	0	0	0	0	0	0	0
1.365	0	-13.3	0	0	0	0	0	0	0	0	0	0	0	0	0	0	0	0
1.3667	0	-13.3	0	0	0	0	0	0	0	0	0	0	0	0	0	0	0	0
1.3683	0	-13.3	0	0	0	0	0	0	0	0	0	0	0	0	0	0	0	0
1.37	0	-13.3	0	0	0	0	0	0	0	0	0	0	0	0	0	0	0	0
1.3717	0	-13.3	0	0	0	0	0	0	0	0	0	0	0	0	0	0	0	0
1.3733	0	-13.3	0	0	0	0	0	0	0	0	0	0	0	0	0	0	0	0
1.375	0	-13.3	0	0	0	0	0	0	0	0	0	0	0	0	0	0	0	0
1.3767	0	-13.3	0	0	0	0	0	0	0	0	0	0	0	0	0	0	0	0
1.3783	0	-13.3	0	0	0	0	0	0	0	0	0	0	0	0	0	0	0	0
1.38	0	-13.3	0	0	0	0	0	0	0	0	0	0	0	0	0	0	0	0
1.3817	0	-13.3	0	0	0	0	0	0	0	0	0	0	0	0	0	0	0	0
1.3833	0	-13.3	0	0	0	0	0	0	0	0	0	0	0	0	0	0	0	0
1.385	0	-13.3	0	0	0	0	0	0	0	0	0	0	0	0	0	0	0	0
1.3867	0	-13.3	0	0	0	0	0	0	0	0	0	0	0	0	0	0	0	0
1.3883	0	-13.3	0	0	0	0	0	0	0	0	0	0	0	0	0	0	0	0
1.39	0	-13.3	0	0	0	0	0	0	0	0	0	0	0	0	0	0	0	0
1.3917	0	-13.3	0	0	0	0	0	0	0	0	0	0	0	0	0	0	0	0
1.3933	0	-13.3	0	0	0	0	0	0	0	0	0	0	0	0	0	0	0	0
1.395	0	-13.3	0	0	0	0	0	0	0	0	0	0	0	0	0	0	0	0
1.3967	0	-13.3	0	0	0	0	0	0	0	0	0	0	0	0	0	0	0	0
1.3983	0	-13.3	0	0	0	0	0	0	0	0	0	0	0	0	0	0	0	0
1.4	0	-13.3	0	0	0	0	0	0	0	0	0	0	0	0	0	0	0	0
1.4017	0	-13.3	0	0	0	0	0	0	0	0	0	0	0	0	0	0	0	0
1.4033	0	-13.3	0	0	0	0	0	0	0	0	0	0	0	0	0	0	0	0
1.405	0	-13.3	0	0	0	0	0	0	0	0	0	0	0	0	0	0	0	0
1.4067	0	-13.3	0	0	0	0	0	0	0	0	0	0	0	0	0	0	0	0
1.4083	0	-13.3	0	0	0	0	0	0	0	0	0	0	0	0	0	0	0	0
1.41	0	-13.3	0	0	0	0	0	0	0	0	0	0	0	0	0	0	0	0
1.4117	0	-13.3	0	0	0	0	0	0	0	0	0	0	0	0	0	0	0	0
1.4133	0	-13.3	0	0	0	0	0	0	0	0	0	0	0	0	0	0	0	0
1.415	0	-13.3	0	0	0	0	0	0	0	0	0	0	0	0	0	0	0	0
1.4167	0	-13.3	0	0	0	0	0	0	0	0	0	0	0	0	0	0	0	0
1.4183	0	-13.3	0	0	0	0	0	0	0	0	0	0	0	0	0	0	0	0
1.42	0	-13.3	0	0	0	0	0	0	0	0	0	0	0	0	0	0	0	0
1.4217	0	-13.3	0	0	0	0	0	0	0	0	0	0	0	0	0	0	0	0
1.4233	0	-13.3	0	0	0	0	0	0	0	0	0	0	0	0	0	0	0	0
1.425	0	-13.3	0	0	0	0	0	0	0	0	0	0	0	0	0	0	0	0
1.4267	0	-13.3	0	0	0	0	0	0	0	0	0	0	0	0	0	0	0	0
1.4283	0	-13.3	0	0	0	0	0	0	0	0	0	0	0	0	0	0	0	0
1.43	0	-13.3	0	0	0	0	0	0	0	0	0	0	0	0	0	0	0	0
1.4317	0	-13.3	0	0	0	0	0	0	0	0	0	0	0	0	0	0	0	0
1.4333	0	-13.3	0	0	0	0	0	0	0	0	0	0	0	0	0	0	0	0
1.435	0	-13.3	0	0	0	0	0	0	0	0	0	0	0	0	0	0	0	0
1.4367	0	-13.3	0	0	0	0	0	0	0	0	0	0	0	0	0	0	0	0
1.4383	0	-13.3	0	0	0	0	0	0	0	0	0	0	0	0	0	0	0	0
1.44	0	-13.3	0	0	0	0	0	0	0	0	0	0	0	0	0	0	0	0
1.4417	0	-13.3	0	0	0	0	0	0	0	0	0	0	0	0	0	0	0	0
1.4433	0	-13.3	0	0	0	0	0	0	0	0	0	0	0	0	0	0	0	0
1.445	0	-13.3	0	0	0	0	0	0	0	0	0	0	0	0	0	0	0	0
1.4467	0	-13.3	0	0	0	0	0	0	0	0	0	0	0	0	0	0	0	0
1.4483	0	-13.3	0	0	0	0	0	0	0	0	0	0	0	0	0	0	0	0
1.45	0	-13.3	0	0	0	0	0	0	0	0	0	0	0	0	0	0	0	0
1.4517	0	-13.3	0	0	0	0	0	0	0	0	0	0	0	0	0	0	0	0
1.4533	0	-13.3	0	0	0	0	0	0	0	0	0	0	0	0	0	0	0	0
1.455	0	-13.3	0	0	0	0	0	0	0	0	0	0	0	0	0	0	0	0
1.4567	0	-13.3	0	0	0	0	0	0	0	0	0	0	0	0	0	0	0	0
1.4583	0	-13.3	0	0	0	0	0	0	0	0	0	0	0	0	0	0	0	0
1.46	0	-13.3	0	0	0	0	0	0	0	0	0	0	0	0	0	0	0	0
1.4617	0	-13.3	0	0	0	0	0	0	0	0	0	0	0	0	0	0	0	0
1.4633	0	-13.3	0	0	0	0	0	0	0	0	0	0	0	0	0	0	0	0
1.465	0	-13.3	0	0	0	0	0	0	0	0	0	0	0	0	0	0	0	0
1.4667	0	-13.3	0	0	0	0	0	0	0	0	0	0	0	0	0	0	0	0
1.4683	0	-13.3	0	0	0	0	0	0	0	0	0	0	0	0	0	0	0	0
1.47	0	-13.3	0	0	0	0	0	0	0	0	0	0	0	0	0	0	0	0
1.4717	0	-13.3	0	0	0	0	0	0	0	0	0	0	0	0	0	0	0	0
1.4733	0	-13.3	0	0	0	0	0	0	0	0	0	0	0	0	0	0	0	0
1.475	0	-13.3	0	0	0	0	0	0	0	0	0	0	0	0	0	0	0	0
1.4767	0	-13.3	0	0	0	0	0	0	0	0	0	0	0	0	0	0	0	0
1.4783	0	-13.3	0	0	0	0	0	0	0	0	0	0	0	0	0	0	0	0
1.48	0	-13.3	0	0	0	0	0	0	0	0	0	0	0	0	0	0	0	0
1.4817	0	-13.3	0	0	0	0	0	0	0	0	0	0	0	0	0	0	0	0
1.4833	0	-13.3	0	0	0	0	0	0	0	0	0	0	0	0	0	0	0	0
1.485	0	-13.3	0	0	0	0	0	0	0	0	0	0	0	0	0	0	0	0
1.4867	0	-13.3	0	0	0	0	0	0	0	0	0	0	0	0	0	0	0	0
1.4883	0	-13.3	0	0	0	0	0	0	0	0	0	0	0	0	0	0	0	0
1.49	0	-13.3	0	0	0	0	0	0	0	0	0	0	0	0	0	0	0	0
1.4917	0	-13.3	0	0	0	0	0	0	0	0	0	0	0	0	0	0	0	0
1.4933	0	-13.3	0	0	0	0	0	0	0	0	0	0	0	0	0	0	0	0
1.495	0	-13.3	0	0	0	0	0	0	0	0	0	0	0	0	0	0	0	0
1.4967	0	-13.3	0	0	0	0	0	0	0	0	0	0	0	0	0	0	0	0
1.4983	0	-13.3	0	0	0	0	0	0	0	0	0	0	0	0	0	0	0	0
1.5	0	-13.3	0	0	0	0	0	0	0	0	0	0	0	0	0	0	0	0
1.5017	0	-13.3	0	0	0	0	0	0	0	0	0	0	0	0	0	0	0	0
1.5033	0	-13.3	0	0	0	0	0	0	0	0	0	0	0	0	0	0	0	0
1.505	0	-13.3	0	0	0	0	0	0	0	0	0	0	0	0	0	0	0	0
1.5067	0	-13.3	0	0	0	0	0	0	0	0	0	0	0	0	0	0	0	0
1.5083	0	-13.3	0	0	0	0	0	0	0	0	0	0	0	0	0	0	0	0
1.51	0	-13.3	0	0	0	0	0	0	0	0	0	0	0	0	0	0	0	0
1.5117	0	-13.3	0	0	0	0	0	0	0	0	0	0	0	0	0	0	0	0
1.5133	0	-13.3	0	0	0	0	0	0	0	0	0	0	0	0	0	0	0	0
1.515	0	-13.3	0	0	0	0	0	0	0	0	0	0	0	0	0	0	0	0
1.5167	0	-13.3	0	0	0	0	0	0	0	0	0	0	0	0	0	0	0	0
1.5183	0	-13.3	0	0	0	0	0	0	0	0	0	0	0	0	0	0	0	0
1.52	0	-13.3	0	0	0	0	0	0	0	0	0	0	0	0	0	0	0	0
1.5217	0	-13.3	0	0	0	0	0	0	0	0	0	0	0	0	0	0	0	0
1.5233	0	-13.3	0	0	0	0	0	0	0	0	0	0	0	0	0	0	0	0
1.525	0	-13.3	0	0	0	0	0	0	0	0	0	0	0	0	0	0	0	0
1.5267	0	-13.3	0	0	0	0	0	0	0	0	0	0	0	0	0	0	0	0
1.5283	0	-13.3	0	0	0	0	0	0	0	0	0	0	0	0	0	0	0	0
1.53	0	-13.3	0	0	0	0	0	0	0	0	0	0	0	0	0	0	0	0
1.5317	0	-13.3	0	0	0	0	0	0	0	0	0	0	0	0	0	0	0	0
1.5333	0	-13.3	0	0	0	0	0	0	0	0	0	0	0	0	0	0	0	0
1.535	0	-13.3	0	0	0	0	0	0	0	0	0	0	0	0	0	0	0	0
1.5367	0	-13.3	0	0	0	0	0	0	0	0	0	0	0	0	0	0	0	0
1.5383	0	-13.3	0	0	0	0	0	0	0	0	0	0	0	0	0	0	0	0
1.54	0	-13.3	0	0	0	0	0	0	0	0	0	0	0	0	0	0	0	0
1.5417	0	-13.3	0	0	0	0	0	0	0	0	0	0	0	0	0	0	0	0
1.5433	0	-13.3	0	0	0	0	0	0	0	0	0	0	0	0	0	0	0	0
1.545	0	-13.3	0	0	0	0	0	0	0	0	0	0	0	0	0	0	0	0
1.5467	0	-13.3	0	0	0	0	0	0	0	0	0	0	0	0	0	0	0	0
1.5483	0	-13.3	0	0	0	0	0	0	0	0	0	0	0	0	0	0	0	0
1.55	0	-13.3	0	0	0	0	0	0	0	0	0	0	0	0	0	0	0	0
1.5517	0	-13.3	0	0	0	0	0	0	0	0	0	0	0	0	0	0	0	0
1.5533	0	-13.3	0	0	0	0	0	0	0	0	0	0	0	0	0	0	0	0
1.555	0	-13.3	0	0	0	0	0	0	0	0	0	0	0	0	0	0	0	0
1.5567	0	-13.3	0	0	0	0	0	0	0	0	0	0	0	0	0	0	0	0
1.5583	0	-13.3	0	0	0	0	0	0	0	0	0	0	0	0	0	0	0	0
1.56	0	-13.3	0	0	0	0	0	0	0	0	0	0	0	0	0	0	0	0
1.5617	0	-13.3	0	0	0	0	0	0	0	0	0	0	0	0	0	0	0	0
1.5633	0	-13.3	0	0	0	0	0	0	0	0	0	0	0	0	0	0	0	0
1.565	0	-13.3	0	0	0	0	0	0	0	0	0	0	0	0	0	0	0	0
1.5667	0	-13.3	0	0	0	0	0	0	0	0	0	0	0	0	0	0	0	0
1.5683	0	-13.3	0	0	0	0	0	0	0	0	0	0	0	0	0	0	0	0
1.57	0	-13.3	0	0	0	0	0	0	0	0	0	0	0	0	0	0	0	0
1.5717	0	-13.3	0	0	0	0	0	0	0	0	0	0	0	0	0	0	0	0
1.5733	0	-13.3	0	0	0	0	0	0	0	0	0	0	0	0	0	0	0	0
1.575	0	-13.3	0	0	0	0	0	0	0	0	0	0	0	0	0	0	0	0
1.5767	0	-13.3	0	0	0	0	0	0	0	0	0	0	0	0	0	0	0	0
1.5783	0	-13.3	0	0	0	0	0	0	0	0	0	0	0	0	0	0	0	0
1.58	0	-13.3	0	0	0	0	0	0	0	0	0	0	0	0	0	0	0	0
1.5817	0	-13.3	0	0	0	0	0	0	0	0	0	0	0	0	0	0	0	0
1.5833	0	-13.3	0	0	0	0	0	0	0	0	0	0	0	0	0	0	0	0
1.585	0	-13.3	0	0	0	0	0	0	0	0	0	0	0	0	0	0	0	0
1.5867	0	-13.3	0	0	0	0	0	0	0	0	0	0	0	0	0	0	0	0
1.5883	0	-13.3	0	0	0	0	0	0	0	0	0	0	0	0	0	0	0	0
1.59	0	-13.3	0	0	0	0	0	0	0	0	0	0	0	0	0	0	0	0
1.5917	0	-13.3	0	0	0	0	0	0	0	0	0	0	0	0	0	0	0	0
1.5933	0	-13.3	0	0	0	0	0	0	0	0	0	0	0	0	0	0	0	0
1.595	0	-13.3	0	0	0	0	0	0	0	0	0	0	0	0	0	0	0	0
1.5967	0	-13.3	0	0	0	0	0	0	0	0	0	0	0	0	0	0	0	0
1.5983	0	-13.3	0	0	0	0	0	0	0	0	0	0	0	0	0	0	0	0
1.6	0	-13.3	0	0	0	0	0	0	0	0	0	0	0	0	0	0	0	0
1.6017	0	-13.3	0	0	0	0	0	0	0	0	0	0	0	0	0	0	0	0
1.6033	0	-13.3	0	0	0	0	0	0	0	0	0	0	0	0	0	0	0	0
1.605	0	-13.3	0	0	0	0	0	0	0	0	0	0	0	0	0	0	0	0
1.6067	0	-13.3	0	0	0	0	0	0	0	0	0	0	0	0	0	0	0	0
1.6083	0	-13.3	0	0	0	0	0	0	0	0	0	0	0	0	0	0	0	0
1.61	0	-13.3	0	0	0	0	0	0	0	0	0	0	0	0	0	0	0	0
1.6117	0	-13.3	0	0	0	0	0	0	0	0	0	0	0	0	0	0	0	0
1.6133	0	-13.3	0	0	0	0	0	0	0	0	0	0	0	0	0	0	0	0
1.615	0	-13.3	0	0	0	0	0	0	0	0	0	0	0	0	0	0	0	0
1.6167	0	-13.3	0	0	0	0	0	0	0	0	0	0	0	0	0	0	0	0
1.6183	0	-13.3	0	0	0	0	0	0	0	0	0	0	0	0	0	0	0	0
1.62	0	-13.3	0	0	0	0	0	0	0	0	0	0	0	0	0	0	0	0
1.6217	0	-13.3	0	0	0	0	0	0	0	0	0	0	0	0	0	0	0	0
1.6233	0	-13.3	0	0	0	0	0	0	0	0	0	0	0	0	0	0	0	0
1.625	0	-13.3	0	0	0	0	0	0	0	0	0	0	0	0	0	0	0	0
1.6267	0	-13.3	0	0	0	0	0	0	0	0	0	0	0	0	0	0	0	0
1.6283	0	-13.3	0	0	0	0	0	0	0	0	0	0	0	0	0	0	0	0
1.63	0	-13.3	0	0	0	0	0	0	0	0	0	0	0	0	0	0	0	0
1.6317	0	-13.3	0	0	0	0	0	0	0	0	0	0	0	0	0	0	0	0
1.6333	0	-13.3	0	0	0	0	0	0	0	0	0	0	0	0	0	0	0	0
1.635	0	-13.3	0	0	0	0	0	0	0	0	0	0	0	0	0	0	0	0
1.6367	0	-13.3	0	0	0	0	0	0	0	0	0	0	0	0	0	0	0	0
1.6383	0	-13.3	0	0	0	0	0	0	0	0	0	0	0	0	0	0	0	0
1.64	0	-13.3	0	0	0	0	0	0	0	0	0	0	0	0	0	0	0	0
1.6417	0	-13.3	0	0	0	0	0	0	0	0	0	0	0	0	0	0	0	0
1.6433	0	-13.3	0	0	0	0	0	0	0	0	0	0	0	0	0	0	0	0
1.645	0	-13.3	0	0	0	0	0	0	0	0	0	0	0	0	0	0	0	0
1.6467	0	-13.3	0	0	0	0	0	0	0	0	0	0	0	0	0	0	0	0
1.6483	0	-13.3	0	0	0	0	0	0	0	0	0	0	0	0	0	0	0	0
1.65	0	-13.3	0	0	0	0	0	0	0	0	0	0	0	0	0	0	0	0
1.6517	0	-13.3	0	0	0	0	0	0	0	0	0	0	0	0	0	0	0	0
1.6533	0	-13.3	0	0	0	0	0	0	0	0	0	0	0	0	0	0	0	0
1.655	0	-13.3	0	0	0	0	0	0	0	0	0	0	0	0	0	0	0	0
1.6567	0	-13.3	0	0	0	0	0	0	0	0	0	0	0	0	0	0	0	0
1.6583	0	-13.3	0	0	0	0	0	0	0	0	0	0	0	0	0	0	0	0
1.66	0	-13.3	0	0	0	0	0	0	0	0	0	0	0	0	0	0	0	0
1.6617	0	-13.3	0	0	0	0	0	0	0	0	0	0	0	0	0	0	0	0
1.6633	0	-13.3	0	0	0	0	0	0	0	0	0	0	0	0	0	0	0	0
1.665	0	-13.3	0	0	0	0	0	0	0	0	0	0	0	0	0	0	0	0
1.6667	0	-13.3	0	0	0	0	0	0	0	0	0	0	0	0	0	0	0	0
1.6683	0	-13.3	0	0	0	0	0	0	0	0	0	0	0	0	0	0	0	0
1.67	0	-13.3	0	0	0	0	0	0	0	0	0	0	0	0	0	0	0	0
1.6717	0	-13.3	0	0	0	0	0	0	0	0	0	0	0	0	0	0	0	0
1.6733	0	-13.3	0	0	0	0	0	0	0	0	0	0	0	0	0	0	0	0
1.675	0	-13.3	0	0	0	0	0	0	0	0	0	0	0	0	0	0	0	0
1.6767	0	-13.3	0	0	0	0	0	0	0	0	0	0	0	0	0	0	0	0
1.6783	0	-13.3	0	0	0	0	0	0	0	0	0	0	0	0	0	0	0	0
1.68	0	-13.3	0	0	0	0	0	0	0	0	0	0	0	0	0	0	0	0
1.6817	0	-13.3	0	0	0	0	0	0	0	0	0	0	0	0	0	0	0	0
1.6833	0	-13.3	0	0	0	0	0	0	0	0	0	0	0	0	0	0	0	0
1.685	0	-13.3	0	0	0	0	0	0	0	0	0	0	0	0	0	0	0	0
1.6867	0	-13.3	0	0	0	0	0	0	0	0	0	0	0	0	0	0	0	0
1.6883	0	-13.3	0	0	0	0	0	0	0	0	0	0	0	0	0	0	0	0
1.69	0	-13.3	0	0	0	0	0	0	0	0	0	0	0	0	0	0	0	0
1.6917	0	-13.3	0	0	0	0	0	0	0	0	0	0	0	0	0	0	0	0
1.6933	0	-13.3	0	0	0	0	0	0	0	0	0	0	0	0	0	0	0	0
1.695	0	-13.3	0	0	0	0	0	0	0	0	0	0	0	0	0	0	0	0
1.6967	0	-13.3	0	0	0	0	0	0	0	0	0	0	0	0	0	0	0	0
1.6983	0	-13.3	0	0	0	0	0	0	0	0	0	0	0	0	0	0	0	0
1.7	0	-13.3	0	0	0	0	0	0	0	0	0	0	0	0	0	0	0	0
1.7017	0	-13.3	0	0	0	0	0	0	0	0	0	0	0	0	0	0	0	0
1.7033	0	-13.3	0	0	0	0	0	0	0	0	0	0	0	0	0	0	0	0
1.705	0	-13.3	0	0	0	0	0	0	0	0	0	0	0	0	0	0	0	0
1.7067	0	-13.3	0	0	0	0	0	0	0	0	0	0	0	0	0	0	0	0
1.7083	0	-13.3	0	0	0	0	0	0	0	0	0	0	0	0	0	0	0	0
1.71	0	-13.3	0	0	0	0	0	0	0	0	0	0	0	0	0	0	0	0
1.7117	0	-13.3	0	0	0	0	0	0	0	0	0	0	0	0	0	0	0	0
1.7133	0	-13.3	0	0	0	0	0	0	0	0	0	0	0	0	0	0	0	0
1.715	0	-13.3	0	0	0	0	0	0	0	0	0	0	0	0	0	0	0	0
1.7167	0	-13.3	0	0	0	0	0	0	0	0	0	0	0	0	0	0	0	0
1.7183	0	-13.3	0	0	0	0	0	0	0	0	0	0	0	0	0	0	0	0
1.72	0	-13.3	0	0	0	0	0	0	0	0	0	0	0	0	0	0	0	0
1.7217	0	-13.3	0	0	0	0	0	0	0	0	0	0	0	0	0	0	0	0
1.7233	0	-13.3	0	0	0	0	0	0	0	0	0	0	0	0	0	0	0	0
1.725	0	-13.3	0	0	0	0	0	0	0	0	0	0	0	0	0	0	0	0
1.7267	0	-13.3	0	0	0	0	0	0	0	0	0	0	0	0	0	0	0	0
1.7283	0	-13.3	0	0	0	0	0	0	0	0	0	0	0	0	0	0	0	0
1.73	0	-13.3	0	0	0	0	0	0	0	0	0	0	0	0	0	0	0	0
1.7317	0	-13.3	0	0	0	0	0	0	0	0	0	0	0	0	0	0	0	0
1.7333	0	-13.3	0	0	0	0	0	0	0	0	0	0	0	0	0	0	0	0
1.735	0	-13.3	0	0	0	0	0	0	0	0	0	0	0	0	0	0	0	0
1.7367	0	-13.3	0	0	0	0	0	0	0	0	0	0	0	0	0	0	0	0
1.7383	0	-13.3	0	0	0	0	0	0	0	0	0	0	0	0	0	0	0	0
1.74	0	-13.3	0	0	0	0	0	0	0	0	0	0	0	0	0	0	0	0
1.7417	0	-13.3	0	0	0	0	0	0	0	0	0	0	0	0	0	0	0	0
1.7433	0	-13.3	0	0	0	0	0	0	0	0	0	0	0	0	0	0	0	0
1.745	0	-13.3	0	0	0	0	0	0	0	0	0	0	0	0	0	0	0	0
1.7467	0	-13.3	0	0	0	0	0	0	0	0	0	0	0	0	0	0	0	0
1.7483	0	-13.3	0	0	0	0	0	0	0	0	0	0	0	0	0	0	0	0
1.75	0	-13.3	0	0	0	0	0	0	0	0	0	0	0	0	0	0	0	0
1.7517	0	-13.3	0	0	0	0	0	0	0	0	0	0	0	0	0	0	0	0
1.7533	0	-13.3	0	0	0	0	0	0	0	0	0	0	0	0	0	0	0	0
1.755	0	-13.3	0	0	0	0	0	0	0	0	0	0	0	0	0	0	0	0
1.7567	0	-13.3	0	0	0	0	0	0	0	0	0	0	0	0	0	0	0	0
1.7583	0	-13.3	0	0	0	0	0	0	0	0	0	0	0	0	0	0	0	0
1.76	0	-13.3	0	0	0	0	0	0	0	0	0	0	0	0	0	0	0	0
1.7617	0	-13.3	0	0	0	0	0	0	0	0	0	0	0	0	0	0	0	0
1.7633	0	-13.3	0	0	0	0	0	0	0	0	0	0	0	0	0	0	0	0
1.765	0	-13.3	0	0	0	0	0	0	0	0	0	0	0	0	0	0	0	0
1.7667	0	-13.3	0	0	0	0	0	0	0	0	0	0	0	0	0	0	0	0
1.7683	0	-13.3	0	0	0	0	0	0	0	0	0	0	0	0	0	0	0	0
1.77	0	-13.3	0	0	0	0	0	0	0	0	0	0	0	0	0	0	0	0
1.7717	0	-13.3	0	0	0	0	0	0	0	0	0	0	0	0	0	0	0	0
1.7733	0	-13.3	0	0	0	0	0	0	0	0	0	0	0	0	0	0	0	0
1.775	0	-13.3	0	0	0	0	0	0	0	0	0	0	0	0	0	0	0	0
1.7767	0	-13.3	0	0	0	0	0	0	0	0	0	0	0	0	0	0	0	0
1.7783	0	-13.3	0	0	0	0	0	0	0	0	0	0	0	0	0	0	0	0
1.78	0	-13.3	0	0	0	0	0	0	0	0	0	0	0	0	0	0	0	0
1.7817	0	-13.3	0	0	0	0	0	0	0	0	0	0	0	0	0	0	0	0
1.7833	0	-13.3	0	0	0	0	0	0	0	0	0	0	0	0	0	0	0	0
1.785	0	-13.3	0	0	0	0	0	0	0	0	0	0	0	0	0	0	0	0
1.7867	0	-13.3	0	0	0	0	0	0	0	0	0	0	0	0	0	0	0	0
1.7883	0	-13.3	0	0	0	0	0	0	0	0	0	0	0	0	0	0	0	0
1.79	0	-13.3	0	0	0	0	0	0	0	0	0	0	0	0	0	0	0	0
1.7917	0	-13.3	0	0	0	0	0	0	0	0	0	0	0	0	0	0	0	0
1.7933	0	-13.3	0	0	0	0	0	0	0	0	0	0	0	0	0	0	0	0
1.795	0	-13.3	0	0	0	0	0	0	0	0	0	0	0	0	0	0	0	0
1.7967	0	-13.3	0	0	0	0	0	0	0	0	0	0	0	0	0	0	0	0
1.7983	0	-13.3	0	0	0	0	0	0	0	0	0	0	0	0	0	0	0	0
1.8	0	-13.3	0	0	0	0	0	0	0	0	0	0	0	0	0	0	0	0
1.8017	0	-13.3	0	0	0	0	0	0	0	0	0	0	0	0	0	0	0	0
1.8033	0	-13.3	0	0	0	0	0	0	0	0	0	0	0	0	0	0	0	0
1.805	0	-13.3	0	0	0	0	0	0	0	0	0	0	0	0	0	0	0	0
1.8067	0	-13.3	0	0	0	0	0	0	0	0	0	0	0	0	0	0	0	0
1.8083	0	-13.3	0	0	0	0	0	0	0	0	0	0	0	0	0	0	0	0
1.81	0	-13.3	0	0	0	0	0	0	0	0	0	0	0	0	0	0	0	0
1.8117	0	-13.3	0	0	0	0	0	0	0	0	0	0	0	0	0	0	0	0
1.8133	0	-13.3	0	0	0	0	0	0	0	0	0	0	0	0	0	0	0	0
1.815	0	-13.3	0	0	0	0	0	0	0	0	0	0	0	0	0	0	0	0
1.8167	0	-13.3	0	0	0	0	0	0	0	0	0	0	0	0	0	0	0	0
1.8183	0	-13.3	0	0	0	0	0	0	0	0	0	0	0	0	0	0	0	0
1.82	0	-13.3	0	0	0	0	0	0	0	0	0	0	0	0	0	0	0	0
1.8217	0	-13.3	0	0	0	0	0	0	0	0	0	0	0	0	0	0	0	0
1.8233	0	-13.3	0	0	0	0	0	0	0	0	0	0	0	0	0	0	0	0
1.825	0	-13.3	0	0	0	0	0	0	0	0	0	0	0	0	0	0	0	0
1.8267	0	-13.3	0	0	0	0	0	0	0	0	0	0	0	0	0	0	0	0
1.8283	0	-13.3	0	0	0	0	0	0	0	0	0	0	0	0	0	0	0	0
1.83	0	-13.3	0	0	0	0	0	0	0	0	0	0	0	0	0	0	0	0
1.8317	0	-13.3	0	0	0	0	0	0	0	0	0	0	0	0	0	0	0	0
1.8333	0	-13.3	0	0	0	0	0	0	0	0	0	0	0	0	0	0	0	0
1.835	0	-13.3	0	0	0	0	0	0	0	0	0	0	0	0	0	0	0	0
1.8367	0	-13.3	0	0	0	0	0	0	0	0	0	0	0	0	0	0	0	0
1.8383	0	-13.3	0	0	0	0	0	0	0	0	0	0	0	0	0	0	0	0
1.84	0	-13.3	0	0	0	0	0	0	0	0	0	0	0	0	0	0	0	0
1.8417	0	-13.3	0	0	0	0	0	0	0	0	0	0	0	0	0	0	0	0
1.8433	0	-13.3	0	0	0	0	0	0	0	0	0	0	0	0	0	0	0	0
1.845	0	-13.3	0	0	0	0	0	0	0	0	0	0	0	0	0	0	0	0
1.8467	0	-13.3	0	0	0	0	0	0	0	0	0	0	0	0	0	0	0	0
1.8483	0	-13.3	0	0	0	0	0	0	0	0	0	0	0	0	0	0	0	0
1.85	0	-13.3	0	0	0	0	0	0	0	0	0	0	0	0	0	0	0	0
1.8517	0	-13.3	0	0	0	0	0	0	0	0	0	0	0	0	0	0	0	0
1.8533	0	-13.3	0	0	0	0	0	0	0	0	0	0	0	0	0	0	0	0
1.855	0	-13.3	0	0	0	0	0	0	0	0	0	0	0	0	0	0	0	0
1.8567	0	-13.3	0	0	0	0	0	0	0	0	0	0	0	0	0	0	0	0
1.8583	0	-13.3	0	0	0	0	0	0	0	0	0	0	0	0	0	0	0	0
1.86	0	-13.3	0	0	0	0	0	0	0	0	0	0	0	0	0	0	0	0
1.8617	0	-13.3	0	0	0	0	0	0	0	0	0	0	0	0	0	0	0	0
1.8633	0	-13.3	0	0	0	0	0	0	0	0	0	0	0	0	0	0	0	0
1.865	0	-13.3	0	0	0	0	0	0	0	0	0	0	0	0	0	0	0	0
1.8667	0	-13.3	0	0	0	0	0	0	0	0	0	0	0	0	0	0	0	0
1.8683	0	-13.3	0	0	0	0	0	0	0	0	0	0	0	0	0	0	0	0
1.87	0	-13.3	0	0	0	0	0	0	0	0	0	0	0	0	0	0	0	0
1.8717	0	-13.3	0	0	0	0	0	0	0	0	0	0	0	0	0	0	0	0
1.8733	0	-13.3	0	0	0	0	0	0	0	0	0	0	0	0	0	0	0	0
1.875	0	-13.3	0	0	0	0	0	0	0	0	0	0	0	0	0	0	0	0
1.8767	0	-13.3	0	0	0	0	0	0	0	0	0	0	0	0	0	0	0	0
1.8783	0	-13.3	0	0	0	0	0	0	0	0	0	0	0	0	0	0	0	0
1.88	0	-13.3	0	0	0	0	0	0	0	0	0	0	0	0	0	0	0	0
1.8817	0	-13.3	0	0	0	0	0	0	0	0	0	0	0	0	0	0	0	0
1.8833	0	-13.3	0	0	0	0	0	0	0	0	0	0	0	0	0	0	0	0
1.885	0	-13.3	0	0	0	0	0	0	0	0	0	0	0	0	0	0	0	0
1.8867	0	-13.3	0	0	0	0	0	0	0	0	0	0	0	0	0	0	0	0
1.8883	0	-13.3	0	0	0	0	0	0	0	0	0	0	0	0	0	0	0	0
1.89	0	-13.3	0	0	0	0	0	0	0	0	0	0	0	0	0	0	0	0
1.8917	0	-13.3	0	0	0	0	0	0	0	0	0	0	0	0	0	0	0	0
1.8933	0	-13.3	0	0	0	0	0	0	0	0	0	0	0	0	0	0	0	0
1.895	0	-13.3	0	0	0	0	0	0	0	0	0	0	0	0	0	0	0	0
1.8967	0	-13.3	0	0	0	0	0	0	0	0	0	0	0	0	0	0	0	0
1.8983	0	-13.3	0	0	0	0	0	0	0	0	0	0	0	0	0	0	0	0
1.9	0	-13.3	0	0	0	0	0	0	0	0	0	0	0	0	0	0	0	0
1.9017	0	-13.3	0	0	0	0	0	0	0	0	0	0	0	0	0	0	0	0
1.9033	0	-13.3	0	0	0	0	0	0	0	0	0	0	0	0	0	0	0	0
1.905	0	-13.3	0	0	0	0	0	0	0	0	0	0	0	0	0	0	0	0
1.9067	0	-13.3	0	0	0	0	0	0	0	0	0	0	0	0	0	0	0	0
1.9083	0	-13.3	0	0	0	0	0	0	0	0	0	0	0	0	0	0	0	0
1.91	0	-13.3	0	0	0	0	0	0	0	0	0	0	0	0	0	0	0	0
1.9117	0	-13.3	0	0	0	0	0	0	0	0	0	0	0	0	0	0	0	0
1.9133	0	-13.3	0	0	0	0	0	0	0	0	0	0	0	0	0	0	0	0
1.915	0	-13.3	0	0	0	0	0	0	0	0	0	0	0	0	0	0	0	0
1.9167	0	-13.3	0	0	0	0	0	0	0	0	0	0	0	0	0	0	0	0
1.9183	0	-13.3	0	0	0	0	0	0	0	0	0	0	0	0	0	0	0	0
1.92	0	-13.3	0	0	0	0	0	0	0	0	0	0	0	0	0	0	0	0
1.9217	0	-13.3	0	0	0	0	0	0	0	0	0	0	0	0	0	0	0	0
1.9233	0	-13.3	0	0	0	0	0	0	0	0	0	0	0	0	0	0	0	0
1.925	0	-13.3	0	0	0	0	0	0	0	0	0	0	0	0	0	0	0	0
1.9267	0	-13.3	0	0	0	0	0	0	0	0	0	0	0	0	0	0	0	0
1.9283	0	-13.3	0	0	0	0	0	0	0	0	0	0	0	0	0	0	0	0
1.93	0	-13.3	0	0	0	0	0	0	0	0	0	0	0	0	0	0	0	0
1.9317	0	-13.3	0	0	0	0	0	0	0	0	0	0	0	0	0	0	0	0
1.9333	0	-13.3	0	0	0	0	0	0	0	0	0	0	0	0	0	0	0	0
1.935	0	-13.3	0	0	0	0	0	0	0	0	0	0	0	0	0	0	0	0
1.9367	0	-13.3	0	0	0	0	0	0	0	0	0	0	0	0	0	0	0	0
1.9383	0	-13.3	0	0	0	0	0	0	0	0	0	0	0	0	0	0	0	0
1.94	0	-13.3	0	0	0	0	0	0	0	0	0	0	0	0	0	0	0	0
1.9417	0	-13.3	0	0	0	0	0	0	0	0	0	0	0	0	0	0	0	0
1.9433	0	-13.3	0	0	0	0	0	0	0	0	0	0	0	0	0	0	0	0
1.945	0	-13.3	0	0	0	0	0	0	0	0	0	0	0	0	0	0	0	0
1.9467	0	-13.3	0	0	0	0	0	0	0	0	0	0	0	0	0	0	0	0
1.9483	0	-13.3	0	0	0	0	0	0	0	0	0	0	0	0	0	0	0	0
1.95	0	-13.3	0	0	0	0	0	0	0	0	0	0	0	0	0	0	0	0
1.9517	0	-13.3	0	0	0	0	0	0	0	0	0	0	0	0	0	0	0	0
1.9533	0	-13.3	0	0	0	0	0	0	0	0	0	0	0	0	0	0	0	0
1.955	0	-13.3	0	0	0	0	0	0	0	0	0	0	0	0	0	0	0	0
1.9567	0	-13.3	0	0	0	0	0	0	0	0	0	0	0	0	0	0	0	0
1.9583	0	-13.3	0	0	0	0	0	0	0	0	0	0	0	0	0	0	0	0
1.96	0	-13.3	0	0	0	0	0	0	0	0	0	0	0	0	0	0	0	0
1.9617	0	-13.3	0	0	0	0	0	0	0	0	0	0	0	0	0	0	0	0
1.9633	0	-13.3	0	0	0	0	0	0	0	0	0	0	0	0	0	0	0	0
1.965	0	-13.3	0	0	0	0	0	0	0	0	0	0	0	0	0	0	0	0
1.9667	0	-13.3	0	0	0	0	0	0	0	0	0	0	0	0	0	0	0	0
1.9683	0	-13.3	0	0	0	0	0	0	0	0	0	0	0	0	0	0	0	0
1.97	0	-13.3	0	0	0	0	0	0	0	0	0	0	0	0	0	0	0	0
1.9717	0	-13.3	0	0	0	0	0	0	0	0	0	0	0	0	0	0	0	0
1.9733	0	-13.3	0	0	0	0	0	0	0	0	0	0	0	0	0	0	0	0
1.975	0	-13.3	0	0	0	0	0	0	0	0	0	0	0	0	0	0	0	0
1.9767	0	-13.3	0	0	0	0	0	0	0	0	0	0	0	0	0	0	0	0
1.9783	0	-13.3	0	0	0	0	0	0	0	0	0	0	0	0	0	0	0	0
1.98	0	-13.3	0	0	0	0	0	0	0	0	0	0	0	0	0	0	0	0
1.9817	0	-13.3	0	0	0	0	0	0	0	0	0	0	0	0	0	0	0	0
1.9833	0	-13.3	0	0	0	0	0	0	0	0	0	0	0	0	0	0	0	0
1.985	0	-13.3	0	0	0	0	0	0	0	0	0	0	0	0	0	0	0	0
1.9867	0	-13.3	0	0	0	0	0	0	0	0	0	0	0	0	0	0	0	0
1.9883	0	-13.3	0	0	0	0	0	0	0	0	0	0	0	0	0	0	0	0
1.99	0	-13.3	0	0	0	0	0	0	0	0	0	0	0	0	0	0	0	0
1.9917	0	-13.3	0	0	0	0	0	0	0	0	0	0	0	0	0	0	0	0
1.9933	0	-13.3	0	0	0	0	0	0	0	0	0	0	0	0	0	0	0	0
1.995	0	-13.3	0	0	0	0	0	0	0	0	0	0	0	0	0	0	0	0
1.9967	0	-13.3	0	0	0	0	0	0	0	0	0	0	0	0	0	0	0	0
1.9983	0	-13.3	0	0	0	0	0	0	0	0	0	0	0	0	0	0	0	0
2	0	-13.3	0	0	0	0	0	0	0	0	0	0	0	0	0	0	0	0
2.0017	0	-13.3	0	0	0	0	0	0	0	0	0	0	0	0	0	0	0	0
2.0033	0	-13.3	0	0	0	0	0	0	0	0	0	0	0	0	0	0	0	0
2.005	0	-13.3	0	0	0	0	0	0	0	0	0	0	0	0	0	0	0	0
2.0067	0	-13.3	0	0	0	0	0	0	0	0	0	0	0	0	0	0	0	0
2.0083	0	-13.3	0	0	0	0	0	0	0	0	0	0	0	0	0	0	0	0
2.01	0	-13.3	0	0	0	0	0	0	0	0	0	0	0	0	0	0	0	0
2.0117	0	-13.3	0	0	0	0	0	0	0	0	0	0	0	0	0	0	0	0
2.0133	0	-13.3	0	0	0	0	0	0	0	0	0	0	0	0	0	0	0	0
2.015	0	-13.3	0	0	0	0	0	0	0	0	0	0	0	0	0	0	0	0
2.0167	0	-13.3	0	0	0	0	0	0	0	0	0	0	0	0	0	0	0	0
2.0183	0	-13.3	0	0	0	0	0	0	0	0	0	0	0	0	0	0	0	0
2.02	0	-13.3	0	0	0	0	0	0	0	0	0	0	0	0	0	0	0	0
2.0217	0	-13.3	0	0	0	0	0	0	0	0	0	0	0	0	0	0	0	0
2.0233	0	-13.3	0	0	0	0	0	0	0	0	0	0	0	0	0	0	0	0
2.025	0	-13.3	0	0	0	0	0	0	0	0	0	0	0	0	0	0	0	0
2.0267	0	-13.3	0	0	0	0	0	0	0	0	0	0	0	0	0	0	0	0
2.0283	0	-13.3	0	0	0	0	0	0	0	0	0	0	0	0	0	0	0	0
2.03	0	-13.3	0	0	0	0	0	0	0	0	0	0	0	0	0	0	0	0
2.0317	0	-13.3	0	0	0	0	0	0	0	0	0	0	0	0	0	0	0	0
2.0333	0	-13.3	0	0	0	0	0	0	0	0	0	0	0	0	0	0	0	0
2.035	0	-13.3	0	0	0	0	0	0	0	0	0	0	0	0	0	0	0	0
2.0367	0	-13.3	0	0	0	0	0	0	0	0	0	0	0	0	0	0	0	0
2.0383	0	-13.3	0	0	0	0	0	0	0	0	0	0	0	0	0	0	0	0
2.04	0	-13.3	0	0	0	0	0	0	0	0	0	0	0	0	0	0	0	0
2.0417	0	-13.3	0	0	0	0	0	0	0	0	0	0	0	0	0	0	0	0
2.0433	0	-13.3	0	0	0	0	0	0	0	0	0	0	0	0	0	0	0	0
2.045	0	-13.3	0	0	0	0	0	0	0	0	0	0	0	0	0	0	0	0
2.0467	0	-13.3	0	0	0	0	0	0	0	0	0	0	0	0	0	0	0	0
2.0483	0	-13.3	0	0	0	0	0	0	0	0	0	0	0	0	0	0	0	0
2.05	0	-13.3	0	0	0	0	0	0	0	0	0	0	0	0	0	0	0	0
2.0517	0	-13.3	0	0	0	0	0	0	0	0	0	0	0	0	0	0	0	0
2.0533	0	-13.3	0	0	0	0	0	0	0	0	0	0	0	0	0	0	0	0
2.055	0	-13.3	0	0	0	0	0	0	0	0	0	0	0	0	0	0	0	0
2.0567	0	-13.3	0	0	0	0	0	0	0	0	0	0	0	0	0	0	0	0
2.0583	0	-13.3	0	0	0	0	0	0	0	0	0	0	0	0	0	0	0	0
2.06	0	-13.3	0	0	0	0	0	0	0	0	0	0	0	0	0	0	0	0
2.0617	0	-13.3	0	0	0	0	0	0	0	0	0	0	0	0	0	0	0	0
2.0633	0	-13.3	0	0	0	0	0	0	0	0	0	0	0	0	0	0	0	0
2.065	0	-13.3	0	0	0	0	0	0	0	0	0	0	0	0	0	0	0	0
2.0667	0	-13.3	0	0	0	0	0	0	0	0	0	0	0	0	0	0	0	0
2.0683	0	-13.3	0	0	0	0	0	0	0	0	0	0	0	0	0	0	0	0
2.07	0	-13.3	0	0	0	0	0	0	0	0	0	0	0	0	0	0	0	0
2.0717	0	-13.3	0	0	0	0	0	0	0	0	0	0	0	0	0	0	0	0
2.0733	0	-13.3	0	0	0	0	0	0	0	0	0	0	0	0	0	0	0	0
2.075	0	-13.3	0	0	0	0	0	0	0	0	0	0	0	0	0	0	0	0
2.0767	0	-13.3	0	0	0	0	0	0	0	0	0	0	0	0	0	0	0	0
2.0783	0	-13.3	0	0	0	0	0	0	0	0	0	0	0	0	0	0	0	0
2.08	0	-13.3	0	0	0	0	0	0	0	0	0	0	0	0	0	0	0	0
2.0817	0	-13.3	0	0	0	0	0	0	0	0	0	0	0	0	0	0	0	0
2.0833	0	-13.3	0	0	0	0	0	0	0	0	0	0	0	0	0	0	0	0
2.085	0	-13.3	0	0	0	0	0	0	0	0	0	0	0	0	0	0	0	0
2.0867	0	-13.3	0	0	0	0	0	0	0	0	0	0	0	0	0	0	0	0
2.0883	0	-13.3	0	0	0	0	0	0	0	0	0	0	0	0	0	0	0	0
2.09	0	-13.3	0	0	0	0	0	0	0	0	0	0	0	0	0	0	0	0
2.0917	0	-13.3	0	0	0	0	0	0	0	0	0	0	0	0	0	0	0	0
2.0933	0	-13.3	0	0	0	0	0	0	0	0	0	0	0	0	0	0	0	0
2.095	0	-13.3	0	0	0	0	0	0	0	0	0	0	0	0	0	0	0	0
2.0967	0	-13.3	0	0	0	0	0	0	0	0	0	0	0	0	0	0	0	0
2.0983	0	-13.3	0	0	0	0	0	0	0	0	0	0	0	0	0	0	0	0
2.1	0	-13.3	0	0	0	0	0	0	0	0	0	0	0	0	0	0	0	0
2.1017	0	-13.3	0	0	0	0	0	0	0	0	0	0	0	0	0	0	0	0
2.1033	0	-13.3	0	0	0	0	0	0	0	0	0	0	0	0	0	0	0	0
2.105	0	-13.3	0	0	0	0	0	0	0	0	0	0	0	0	0	0	0	0
2.1067	0	-13.3	0	0	0	0	0	0	0	0	0	0	0	0	0	0	0	0
2.1083	0	-13.3	0	0	0	0	0	0	0	0	0	0	0	0	0	0	0	0
2.11	0	-13.3	0	0	0	0	0	0	0	0	0	0	0	0	0	0	0	0
2.1117	0	-13.3	0	0	0	0	0	0	0	0	0	0	0	0	0	0	0	0
2.1133	0	-13.3	0	0	0	0	0	0	0	0	0	0	0	0	0	0	0	0
2.115	0	-13.3	0	0	0	0	0	0	0	0	0	0	0	0	0	0	0	0
2.1167	0	-13.3	0	0	0	0	0	0	0	0	0	0	0	0	0	0	0	0
2.1183	0	-13.3	0	0	0	0	0	0	0	0	0	0	0	0	0	0	0	0
2.12	0	-13.3	0	0	0	0	0	0	0	0	0	0	0	0	0	0	0	0
2.1217	0	-13.3	0	0	0	0	0	0	0	0	0	0	0	0	0	0	0	0
2.1233	0	-13.3	0	0	0	0	0	0	0	0	0	0	0	0	0	0	0	0
2.125	0	-13.3	0	0	0	0	0	0	0	0	0	0	0	0	0	0	0	0
2.1267	0	-13.3	0	0	0	0	0	0	0	0	0	0	0	0	0	0	0	0
2.1283	0	-13.3	0	0	0	0	0	0	0	0	0	0	0	0	0	0	0	0
2.13	0	-13.3	0	0	0	0	0	0	0	0	0	0	0	0	0	0	0	0
2.1317	0	-13.3	0	0	0	0	0	0	0	0	0	0	0	0	0	0	0	0
2.1333	0	-13.3	0	0	0	0	0	0	0	0	0	0	0	0	0	0	0	0
2.135	0	-13.3	0	0	0	0	0	0	0	0	0	0	0	0	0	0	0	0
2.1367	0	-13.3	0	0	0	0	0	0	0	0	0	0	0	0	0	0	0	0
2.1383	0	-13.3	0	0	0	0	0	0	0	0	0	0	0	0	0	0	0	0
2.14	0	-13.3	0	0	0	0	0	0	0	0	0	0	0	0	0	0	0	0
2.1417	0	-13.3	0	0	0	0	0	0	0	0	0	0	0	0	0	0	0	0
2.1433	0	-13.3	0	0	0	0	0	0	0	0	0	0	0	0	0	0	0	0
2.145	0	-13.3	0	0	0	0	0	0	0	0	0	0	0	0	0	0	0	0
2.1467	0	-13.3	0	0	0	0	0	0	0	0	0	0	0	0	0	0	0	0
2.1483	0	-13.3	0	0	0	0	0	0	0	0	0	0	0	0	0	0	0	0
2.15	0	-13.3	0	0	0	0	0	0	0	0	0	0	0	0	0	0	0	0
2.1517	0	-13.3	0	0	0	0	0	0	0	0	0	0	0	0	0	0	0	0
2.1533	0	-13.3	0	0	0	0	0	0	0	0	0	0	0	0	0	0	0	0
2.155	0	-13.3	0	0	0	0	0	0	0	0	0	0	0	0	0	0	0	0
2.1567	0	-13.3	0	0	0	0	0	0	0	0	0	0	0	0	0	0	0	0
2.1583	0	-13.3	0	0	0	0	0	0	0	0	0	0	0	0	0	0	0	0
2.16	0	-13.3	0	0	0	0	0	0	0	0	0	0	0	0	0	0	0	0
2.1617	0	-13.3	0	0	0	0	0	0	0	0	0	0	0	0	0	0	0	0
2.1633	0	-13.3	0	0	0	0	0	0	0	0	0	0	0	0	0	0	0	0
2.165	0	-13.3	0	0	0	0	0	0	0	0	0	0	0	0	0	0	0	0
2.1667	0	-13.3	0	0	0	0	0	0	0	0	0	0	0	0	0	0	0	0
2.1683	0	-13.3	0	0	0	0	0	0	0	0	0	0	0	0	0	0	0	0
2.17	0	-13.3	0	0	0	0	0	0	0	0	0	0	0	0	0	0	0	0
2.1717	0	-13.3	0	0	0	0	0	0	0	0	0	0	0	0	0	0	0	0
2.1733	0	-13.3	0	0	0	0	0	0	0	0	0	0	0	0	0	0	0	0
2.175	0	-13.3	0	0	0	0	0	0	0	0	0	0	0	0	0	0	0	0
2.1767	0	-13.3	0	0	0	0	0	0	0	0	0	0	0	0	0	0	0	0
2.1783	0	-13.3	0	0	0	0	0	0	0	0	0	0	0	0	0	0	0	0
2.18	0	-13.3	0	0	0	0	0	0	0	0	0	0	0	0	0	0	0	0
2.1817	0	-13.3	0	0	0	0	0	0	0	0	0	0	0	0	0	0	0	0
2.1833	0	-13.3	0	0	0	0	0	0	0	0	0	0	0	0	0	0	0	0
2.185	0	-13.3	0	0	0	0	0	0	0	0	0	0	0	0	0	0	0	0
2.1867	0	-13.3	0	0	0	0	0	0	0	0	0	0	0	0	0	0	0	0
2.1883	0	-13.3	0	0	0	0	0	0	0	0	0	0	0	0	0	0	0	0
2.19	0	-13.3	0	0	0	0	0	0	0	0	0	0	0	0	0	0	0	0
2.1917	0	-13.3	0	0	0	0	0	0	0	0	0	0	0	0	0	0	0	0
2.1933	0	-13.3	0	0	0	0	0	0	0	0	0	0	0	0	0	0	0	0
2.195	0	-13.3	0	0	0	0	0	0	0	0	0	0	0	0	0	0	0	0
2.1967	0	-13.3	0	0	0	0	0	0	0	0	0	0	0	0	0	0	0	0
2.1983	0	-13.3	0	0	0	0	0	0	0	0	0	0	0	0	0	0	0	0
2.2	0	-13.3	0	0	0	0	0	0	0	0	0	0	0	0	0	0	0	0
2.2017	0	-13.3	0	0	0	0	0	0	0	0	0	0	0	0	0	0	0	0
2.2033	0	-13.3	0	0	0	0	0	0	0	0	0	0	0	0	0	0	0	0
2.205	0	-13.3	0	0	0	0	0	0	0	0	0	0	0	0	0	0	0	0
2.2067	0	-13.3	0	0	0	0	0	0	0	0	0	0	0	0	0	0	0	0
2.2083	0	-13.3	0	0	0	0	0	0	0	0	0	0	0	0	0	0	0	0
2.21	0	-13.3	0	0	0	0	0	0	0	0	0	0	0	0	0	0	0	0
2.2117	0	-13.3	0	0	0	0	0	0	0	0	0	0	0	0	0	0	0	0
2.2133	0	-13.3	0	0	0	0	0	0	0	0	0	0	0	0	0	0	0	0
2.215	0	-13.3	0	0	0	0	0	0	0	0	0	0	0	0	0	0	0	0
2.2167	0	-13.3	0	0	0	0	0	0	0	0	0	0	0	0	0	0	0	0
2.2183	0	-13.3	0	0	0	0	0	0	0	0	0	0	0	0	0	0	0	0
2.22	0	-13.3	0	0	0	0	0	0	0	0	0	0	0	0	0	0	0	0
2.2217	0	-13.3	0	0	0	0	0	0	0	0	0	0	0	0	0	0	0	0
2.2233	0	-13.3	0	0	0	0	0	0	0	0	0	0	0	0	0	0	0	0
2.225	0	-13.3	0	0	0	0	0	0	0	0	0	0	0	0	0	0	0	0
2.2267	0	-13.3	0	0	0	0	0	0	0	0	0	0	0	0	0	0	0	0
2.2283	0	-13.3	0	0	0	0	0	0	0	0	0	0	0	0	0	0	0	0
2.23	0	-13.3	0	0	0	0	0	0	0	0	0	0	0	0	0	0	0	0
2.2317	0	-13.3	0	0	0	0	0	0	0	0	0	0	0	0	0	0	0	0
2.2333	0	-13.3	0	0	0	0	0	0	0	0	0	0	0	0	0	0	0	0
2.235	0	-13.3	0	0	0	0	0	0	0	0	0	0	0	0	0	0	0	0
2.2367	0	-13.3	0	0	0	0	0	0	0	0	0	0	0	0	0	0	0	0
2.2383	0	-13.3	0	0	0	0	0	0	0	0	0	0	0	0	0	0	0	0
2.24	0	-13.3	0	0	0	0	0	0	0	0	0	0	0	0	0	0	0	0
2.2417	0	-13.3	0	0	0	0	0	0	0	0	0	0	0	0	0	0	0	0
2.2433	0	-13.3	0	0	0	0	0	0	0	0	0	0	0	0	0	0	0	0
2.245	0	-13.3	0	0	0	0	0	0	0	0	0	0	0	0	0	0	0	0
2.2467	0	-13.3	0	0	0	0	0	0	0	0	0	0	0	0	0	0	0	0
2.2483	0	-13.3	0	0	0	0	0	0	0	0	0	0	0	0	0	0	0	0
2.25	0	-13.3	0	0	0	0	0	0	0	0	0	0	0	0	0	0	0	0
2.2517	0	-13.3	0	0	0	0	0	0	0	0	0	0	0	0	0	0	0	0
2.2533	0	-13.3	0	0	0	0	0	0	0	0	0	0	0	0	0	0	0	0
2.255	0	-13.3	0	0	0	0	0	0	0	0	0	0	0	0	0	0	0	0
2.2567	0	-13.3	0	0	0	0	0	0	0	0	0	0	0	0	0	0	0	0
2.2583	0	-13.3	0	0	0	0	0	0	0	0	0	0	0	0	0	0	0	0
2.26	0	-13.3	0	0	0	0	0	0	0	0	0	0	0	0	0	0	0	0
2.2617	0	-13.3	0	0	0	0	0	0	0	0	0	0	0	0	0	0	0	0
2.2633	0	-13.3	0	0	0	0	0	0	0	0	0	0	0	0	0	0	0	0
2.265	0	-13.3	0	0	0	0	0	0	0	0	0	0	0	0	0	0	0	0
2.2667	0	-13.3	0	0	0	0	0	0	0	0	0	0	0	0	0	0	0	0
2.2683	0	-13.3	0	0	0	0	0	0	0	0	0	0	0	0	0	0	0	0
2.27	0	-13.3	0	0	0	0	0	0	0	0	0	0	0	0	0	0	0	0
2.2717	0	-13.3	0	0	0	0	0	0	0	0	0	0	0	0	0	0	0	0
2.2733	0	-13.3	0	0	0	0	0	0	0	0	0	0	0	0	0	0	0	0
2.275	0	-13.3	0	0	0	0	0	0	0	0	0	0	0	0	0	0	0	0
2.2767	0	-13.3	0	0	0	0	0	0	0	0	0	0	0	0	0	0	0	0
2.2783	0	-13.3	0	0	0	0	0	0	0	0	0	0	0	0	0	0	0	0
2.28	0	-13.3	0	0	0	0	0	0	0	0	0	0	0	0	0	0	0	0
2.2817	0	-13.3	0	0	0	0	0	0	0	0	0	0	0	0	0	0	0	0
2.2833	0	-13.3	0	0	0	0	0	0	0	0	0	0	0	0	0	0	0	0
2.285	0	-13.3	0	0	0	0	0	0	0	0	0	0	0	0	0	0	0	0
2.2867	0	-13.3	0	0	0	0	0	0	0	0	0	0	0	0	0	0	0	0
2.2883	0	-13.3	0	0	0	0	0	0	0	0	0	0	0	0	0	0	0	0
2.29	0	-13.3	0	0	0	0	0	0	0	0	0	0	0	0	0	0	0	0
2.2917	0	-13.3	0	0	0	0	0	0	0	0	0	0	0	0	0	0	0	0
2.2933	0	-13.3	0	0	0	0	0	0	0	0	0	0	0	0	0	0	0	0
2.295	0	-13.3	0	0	0	0	0	0	0	0	0	0	0	0	0	0	0	0
2.2967	0	-13.3	0	0	0	0	0	0	0	0	0	0	0	0	0	0	0	0
2.2983	0	-13.3	0	0	0	0	0	0	0	0	0	0	0	0	0	0	0	0
2.3	0	-13.3	0	0	0	0	0	0	0	0	0	0	0	0	0	0	0	0
2.3017	0	-13.3	0	0	0	0	0	0	0	0	0	0	0	0	0	0	0	0
2.3033	0	-13.3	0	0	0	0	0	0	0	0	0	0	0	0	0	0	0	0
2.305	0	-13.3	0	0	0	0	0	0	0	0	0	0	0	0	0	0	0	0
2.3067	0	-13.3	0	0	0	0	0	0	0	0	0	0	0	0	0	0	0	0
2.3083	0	-13.3	0	0	0	0	0	0	0	0	0	0	0	0	0	0	0	0
2.31	0	-13.3	0	0	0	0	0	0	0	0	0	0	0	0	0	0	0	0
2.3117	0	-13.3	0	0	0	0	0	0	0	0	0	0	0	0	0	0	0	0
2.3133	0	-13.3	0	0	0	0	0	0	0	0	0	0	0	0	0	0	0	0
2.315	0	-13.3	0	0	0	0	0	0	0	0	0	0	0	0	0	0	0	0
2.3167	0	-13.3	0	0	0	0	0	0	0	0	0	0	0	0	0	0	0	0
2.3183	0	-13.3	0	0	0	0	0	0	0	0	0	0	0	0	0	0	0	0
2.32	0	-13.3	0	0	0	0	0	0	0	0	0	0	0	0	0	0	0	0
2.3217	0	-13.3	0	0	0	0	0	0	0	0	0	0	0	0	0	0	0	0
2.3233	0	-13.3	0	0	0	0	0	0	0	0	0	0	0	0	0	0	0	0
2.325	0	-13.3	0	0	0	0	0	0	0	0	0	0	0	0	0	0	0	0
2.3267	0	-13.3	0	0	0	0	0	0	0	0	0	0	0	0	0	0	0	0
2.3283	0	-13.3	0	0	0	0	0	0	0	0	0	0	0	0	0	0	0	0
2.33	0	-13.3	0	0	0	0	0	0	0	0	0	0	0	0	0	0	0	0
2.3317	0	-13.3	0	0	0	0	0	0	0	0	0	0	0	0	0	0	0	0
2.3333	0	-13.3	0	0	0	0	0	0	0	0	0	0	0	0	0	0	0	0
2.335	0	-13.3	0	0	0	0	0	0	0	0	0	0	0	0	0	0	0	0
2.3367	0	-13.3	0	0	0	0	0	0	0	0	0	0	0	0	0	0	0	0
2.3383	0	-13.3	0	0	0	0	0	0	0	0	0	0	0	0	0	0	0	0
2.34	0	-13.3	0	0	0	0	0	0	0	0	0	0	0	0	0	0	0	0
2.3417	0	-13.3	0	0	0	0	0	0	0	0	0	0	0	0	0	0	0	0
2.3433	0	-13.3	0	0	0	0	0	0	0	0	0	0	0	0	0	0	0	0
2.345	0	-13.3	0	0	0	0	0	0	0	0	0	0	0	0	0	0	0	0
2.3467	0	-13.3	0	0	0	0	0	0	0	0	0	0	0	0	0	0	0	0
2.3483	0	-13.3	0	0	0	0	0	0	0	0	0	0	0	0	0	0	0	0
2.35	0	-13.3	0	0	0	0	0	0	0	0	0	0	0	0	0	0	0	0
2.3517	0	-13.3	0	0	0	0	0	0	0	0	0	0	0	0	0	0	0	0
2.3533	0	-13.3	0	0	0	0	0	0	0	0	0	0	0	0	0	0	0	0
2.355	0	-13.3	0	0	0	0	0	0	0	0	0	0	0	0	0	0	0	0
2.3567	0	-13.3	0	0	0	0	0	0	0	0	0	0	0	0	0	0	0	0
2.3583	0	-13.3	0	0	0	0	0	0	0	0	0	0	0	0	0	0	0	0
2.36	0	-13.3	0	0	0	0	0	0	0	0	0	0	0	0	0	0	0	0
2.3617	0	-13.3	0	0	0	0	0	0	0	0	0	0	0	0	0	0	0	0
2.3633	0	-13.3	0	0	0	0	0	0	0	0	0	0	0	0	0	0	0	0
2.365	0	-13.3	0	0	0	0	0	0	0	0	0	0	0	0	0	0	0	0
2.3667	0	-13.3	0	0	0	0	0	0	0	0	0	0	0	0	0	0	0	0
2.3683	0	-13.3	0	0	0	0	0	0	0	0	0	0	0	0	0	0	0	0
2.37	0	-13.3	0	0	0	0	0	0	0	0	0	0	0	0	0	0	0	0
2.3717	0	-13.3	0	0	0	0	0	0	0	0	0	0	0	0	0	0	0	0
2.3733	0	-13.3	0	0	0	0	0	0	0	0	0	0	0	0	0	0	0	0
2.375	0	-13.3	0	0	0	0	0	0	0	0	0	0	0	0	0	0	0	0
2.3767	0	-13.3	0	0	0	0	0	0	0	0	0	0	0	0	0	0	0	0
2.3783	0	-13.3	0	0	0	0	0	0	0	0	0	0	0	0	0	0	0	0
2.38	0	-13.3	0	0	0	0	0	0	0	0	0	0	0	0	0	0	0	0
2.3817	0	-13.3	0	0	0	0	0	0	0	0	0	0	0	0	0	0	0	0
2.3833	0	-13.3	0	0	0	0	0	0	0	0	0	0	0	0	0	0	0	0
2.385	0	-13.3	0	0	0	0	0	0	0	0	0	0	0	0	0	0	0	0
2.3867	0	-13.3	0	0	0	0	0	0	0	0	0	0	0	0	0	0	0	0
2.3883	0	-13.3	0	0	0	0	0	0	0	0	0	0	0	0	0	0	0	0
2.39	0	-13.3	0	0	0	0	0	0	0	0	0	0	0	0	0	0	0	0
2.3917	0	-13.3	0	0	0	0	0	0	0	0	0	0	0	0	0	0	0	0
2.3933	0	-13.3	0	0	0	0	0	0	0	0	0	0	0	0	0	0	0	0
2.395	0	-13.3	0	0	0	0	0	0	0	0	0	0	0	0	0	0	0	0
2.3967	0	-13.3	0	0	0	0	0	0	0	0	0	0	0	0	0	0	0	0
2.3983	0	-13.3	0	0	0	0	0	0	0	0	0	0	0	0	0	0	0	0
2.4	0	-13.3	0	0	0	0	0	0	0	0	0	0	0	0	0	0	0	0
2.4017	0	-13.3	0	0	0	0	0	0	0	0	0	0	0	0	0	0	0	0
2.4033	0	-13.3	0	0	0	0	0	0	0	0	0	0	0	0	0	0	0	0
2.405	0	-13.3	0	0	0	0	0	0	0	0	0	0	0	0	0	0	0	0
2.4067	0	-13.3	0	0	0	0	0	0	0	0	0	0	0	0	0	0	0	0
2.4083	0	-13.3	0	0	0	0	0	0	0	0	0	0	0	0	0	0	0	0
2.41	0	-13.3	0	0	0	0	0	0	0	0	0	0	0	0	0	0	0	0
2.4117	0	-13.3	0	0	0	0	0	0	0	0	0	0	0	0	0	0	0	0
2.4133	0	-13.3	0	0	0	0	0	0	0	0	0	0	0	0	0	0	0	0
2.415	0	-13.3	0	0	0	0	0	0	0	0	0	0	0	0	0	0	0	0
2.4167	0	-13.3	0	0	0	0	0	0	0	0	0	0	0	0	0	0	0	0
2.4183	0	-13.3	0	0	0	0	0	0	0	0	0	0	0	0	0	0	0	0
2.42	0	-13.3	0	0	0	0	0	0	0	0	0	0	0	0	0	0	0	0
2.4217	0	-13.3	0	0	0	0	0	0	0	0	0	0	0	0	0	0	0	0
2.4233	0	-13.3	0	0	0	0	0	0	0	0	0	0	0	0	0	0	0	0
2.425	0	-13.3	0	0	0	0	0	0	0	0	0	0	0	0	0	0	0	0
2.4267	0	-13.3	0	0	0	0	0	0	0	0	0	0	0	0	0	0	0	0
2.4283	0	-13.3	0	0	0	0	0	0	0	0	0	0	0	0	0	0	0	0
2.43	0	-13.3	0	0	0	0	0	0	0	0	0	0	0	0	0	0	0	0
2.4317	0	-13.3	0	0	0	0	0	0	0	0	0	0	0	0	0	0	0	0
2.4333	0	-13.3	0	0	0	0	0	0	0	0	0	0	0	0	0	0	0	0
2.435	0	-13.3	0	0	0	0	0	0	0	0	0	0	0	0	0	0	0	0
2.4367	0	-13.3	0	0	0	0	0	0	0	0	0	0	0	0	0	0	0	0
2.4383	0	-13.3	0	0	0	0	0	0	0	0	0	0	0	0	0	0	0	0
2.44	0	-13.3	0	0	0	0	0	0	0	0	0	0	0	0	0	0	0	0
2.4417	0	-13.3	0	0	0	0	0	0	0	0	0	0	0	0	0	0	0	0
2.4433	0	-13.3	0	0	0	0	0	0	0	0	0	0	0	0	0	0	0	0
2.445	0	-13.3	0	0	0	0	0	0	0	0	0	0	0	0	0	0	0	0
2.4467	0	-13.3	0	0	0	0	0	0	0	0	0	0	0	0	0	0	0	0
2.4483	0	-13.3	0	0	0	0	0	0	0	0	0	0	0	0	0	0	0	0
2.45	0	-13.3	0	0	0	0	0	0	0	0	0	0	0	0	0	0	0	0
2.4517	0	-13.3	0	0	0	0	0	0	0	0	0	0	0	0	0	0	0	0
2.4533	0	-13.3	0	0	0	0	0	0	0	0	0	0	0	0	0	0	0	0
2.455	0	-13.3	0	0	0	0	0	0	0	0	0	0	0	0	0	0	0	0
2.4567	0	-13.3	0	0	0	0	0	0	0	0	0	0	0	0	0	0	0	0
2.4583	0	-13.3	0	0	0	0	0	0	0	0	0	0	0	0	0	0	0	0
2.46	0	-13.3	0	0	0	0	0	0	0	0	0	0	0	0	0	0	0	0
2.4617	0	-13.3	0	0	0	0	0	0	0	0	0	0	0	0	0	0	0	0
2.4633	0	-13.3	0	0	0	0	0	0	0	0	0	0	0	0	0	0	0	0
2.465	0	-13.3	0	0	0	0	0	0	0	0	0	0	0	0	0	0	0	0
2.4667	0	-13.3	0	0	0	0	0	0	0	0	0	0	0	0	0	0	0	0
2.4683	0	-13.3	0	0	0	0	0	0	0	0	0	0	0	0	0	0	0	0
2.47	0	-13.3	0	0	0	0	0	0	0	0	0	0	0	0	0	0	0	0
2.4717	0	-13.3	0	0	0	0	0	0	0	0	0	0	0	0	0	0	0	0
2.4733	0	-13.3	0	0	0	0	0	0	0	0	0	0	0	0	0	0	0	0
2.475	0	-13.3	0	0	0	0	0	0	0	0	0	0	0	0	0	0	0	0
2.4767	0	-13.3	0	0	0	0	0	0	0	0	0	0	0	0	0	0	0	0
2.4783	0	-13.3	0	0	0	0	0	0	0	0	0	0	0	0	0	0	0	0
2.48	0	-13.3	0	0	0	0	0	0	0	0	0	0	0	0	0	0	0	0
2.4817	0	-13.3	0	0	0	0	0	0	0	0	0	0	0	0	0	0	0	0
2.4833	0	-13.3	0	0	0	0	0	0	0	0	0	0	0	0	0	0	0	0
2.485	0	-13.3	0	0	0	0	0	0	0	0	0	0	0	0	0	0	0	0
2.4867	0	-13.3	0	0	0	0	0	0	0	0	0	0	0	0	0	0	0	0
2.4883	0	-13.3	0	0	0	0	0	0	0	0	0	0	0	0	0	0	0	0
2.49	0	-13.3	0	0	0	0	0	0	0	0	0	0	0	0	0	0	0	0
2.4917	0	-13.3	0	0	0	0	0	0	0	0	0	0	0	0	0	0	0	0
2.4933	0	-13.3	0	0	0	0	0	0	0	0	0	0	0	0	0	0	0	0
2.495	0	-13.3	0	0	0	0	0	0	0	0	0	0	0	0	0	0	0	0
2.4967	0	-13.3	0	0	0	0	0	0	0	0	0	0	0	0	0	0	0	0
2.4983	0	-13.3	0	0	0	0	0	0	0	0	0	0	0	0	0	0	0	0
2.5	0	-13.3	0	0	0	0	0	0	0	0	0	0	0	0	0	0	0	0
2.501658333	0	-13.3	0	0	0	0	0	0	0	0	0	0	0	0	0	0	0	0
2.503323333	0	-13.3	0	0	0	0	0	0	0	0	0	0	0	0	0	0	0	0
2.504988333	0	-13.3	0	0	0	0	0	0	0	0	0	0	0	0	0	0	0	0
2.506653333	0	-13.3	0	0	0	0	0	0	0	0	0	0	0	0	0	0	0	0
2.508318333	0	-13.3	0	0	0	0	0	0	0	0	0	0	0	0	0	0	0	0
2.509983333	0	-13.3	0	0	0	0	0	0	0	0	0	0	0	0	0	0	0	0
2.511648333	0	-13.3	0	0	0	0	0	0	0	0	0	0	0	0	0	0	0	0
2.513313333	0	-13.3	0	0	0	0	0	0	0	0	0	0	0	0	0	0	0	0
2.514978333	0	-13.3	0	0	0	0	0	0	0	0	0	0	0	0	0	0	0	0
2.516643333	0	-13.3	0	0	0	0	0	0	0	0	0	0	0	0	0	0	0	0
2.518308333	0	-13.3	0	0	0	0	0	0	0	0	0	0	0	0	0	0	0	0
2.519973333	0	-13.3	0	0	0	0	0	0	0	0	0	0	0	0	0	0	0	0
2.521638333	0	-13.3	0	0	0	0	0	0	0	0	0	0	0	0	0	0	0	0
2.523303333	0	-13.3	0	0	0	0	0	0	0	0	0	0	0	0	0	0	0	0
2.524968333	0	-13.3	0	0	0	0	0	0	0	0	0	0	0	0	0	0	0	0
2.526633333	0	-13.3	0	0	0	0	0	0	0	0	0	0	0	0	0	0	0	0
2.528298333	0	-13.3	0	0	0	0	0	0	0	0	0	0	0	0	0	0	0	0
2.529963333	0	-13.3	0	0	0	0	0	0	0	0	0	0	0	0	0	0	0	0
2.531628333	0	-13.3	0	0	0	0	0	0	0	0	0	0	0	0	0	0	0	0
2.533293333	0	-13.3	0	0	0	0	0	0	0	0	0	0	0	0	0	0	0	0
2.534958333	0	-13.3	0	0	0	0	0	0	0	0	0	0	0	0	0	0	0	0
2.536623333	0	-13.3	0	0	0	0	0	0	0	0	0	0	0	0	0	0	0	0
2.538288333	0	-13.3	0	0	0	0	0	0	0	0	0	0	0	0	0	0	0	0
2.539953333	0	-13.3	0	0	0	0	0	0	0	0	0	0	0	0	0	0	0	0
2.541618333	0	-13.3	0	0	0	0	0	0	0	0	0	0	0	0	0	0	0	0
2.543283333	0	-13.3	0	0	0	0	0	0	0	0	0	0	0	0	0	0	0	0
2.544948333	0	-13.3	0	0	0	0	0	0	0	0	0	0	0	0	0	0	0	0
2.546613333	0	-13.3	0	0	0	0	0	0	0	0	0	0	0	0	0	0	0	0
2.548278333	0	-13.3	0	0	0	0	0	0	0	0	0	0	0	0	0	0	0	0
2.549943333	0	-13.3	0	0	0	0	0	0	0	0	0	0	0	0	0	0	0	0
2.551608333	0	-13.3	0	0	0	0	0	0	0	0	0	0	0	0	0	0	0	0
2.553273333	0	-13.3	0	0	0	0	0	0	0	0	0	0	0	0	0	0	0	0
2.554938333	0	-13.3	0	0	0	0	0	0	0	0	0	0	0	0	0	0	0	0
2.556603333	0	-13.3	0	0	0	0	0	0	0	0	0	0	0	0	0	0	0	0
2.558268333	0	-13.3	0	0	0	0	0	0	0	0	0	0	0	0	0	0	0	0
2.559933333	0	-13.3	0	0	0	0	0	0	0	0	0	0	0	0	0	0	0	0
2.561598333	0	-13.3	0	0	0	0	0	0	0	0	0	0	0	0	0	0	0	0
2.563263333	0	-13.3	0	0	0	0	0	0	0	0	0	0	0	0	0	0	0	0
2.564928333	0	-13.3	0	0	0	0	0	0	0	0	0	0	0	0	0	0	0	0
2.566593333	0	-13.3	0	0	0	0	0	0	0	0	0	0	0	0	0	0	0	0
2.568258333	0	-13.3	0	0	0	0	0	0	0	0	0	0	0	0	0	0	0	0
2.569923333	0	-13.3	0	0	0	0	0	0	0	0	0	0	0	0	0	0	0	0
2.571588333	0	-13.3	0	0	0	0	0	0	0	0	0	0	0	0	0	0	0	0
2.573253333	0	-13.3	0	0	0	0	0	0	0	0	0	0	0	0	0	0	0	0
2.574918333	0	-13.3	0	0	0	0	0	0	0	0	0	0	0	0	0	0	0	0
2.576583333	0	-13.3	0	0	0	0	0	0	0	0	0	0	0	0	0	0	0	0
2.578248333	0	-13.3	0	0	0	0	0	0	0	0	0	0	0	0	0	0	0	0
2.579913333	0	-13.3	0	0	0	0	0	0	0	0	0	0	0	0	0	0	0	0
2.581578333	0	-13.3	0	0	0	0	0	0	0	0	0	0	0	0	0	0	0	0
2.583243333	0	-13.3	0	0	0	0	0	0	0	0	0	0	0	0	0	0	0	0
2.584908333	0	-13.3	0	0	0	0	0	0	0	0	0	0	0	0	0	0	0	0
2.586573333	0	-13.3	0	0	0	0	0	0	0	0	0	0	0	0	0	0	0	0
2.588238333	0	-13.3	0	0	0	0	0	0	0	0	0	0	0	0	0	0	0	0
2.589903333	0	-13.3	0	0	0	0	0	0	0	0	0	0	0	0	0	0	0	0
2.591568333	0	-13.3	0	0	0	0	0	0	0	0	0	0	0	0	0	0	0	0
2.593233333	0	-13.3	0	0	0	0	0	0	0	0	0	0	0	0	0	0	0	0
2.594898333	0	-13.3	0	0	0	0	0	0	0	0	0	0	0	0	0	0	0	0
2.596563333	0	-13.3	0	0	0	0	0	0	0	0	0	0	0	0	0	0	0	0
2.598228333	0	-13.3	0	0	0	0	0	0	0	0	0	0	0	0	0	0	0	0
2.599893333	0	-13.3	0	0	0	0	0	0	0	0	0	0	0	0	0	0	0	0
2.601558333	0	-13.3	0	0	0	0	0	0	0	0	0	0	0	0	0	0	0	0
2.603223333	0	-13.3	0	0	0	0	0	0	0	0	0	0	0	0	0	0	0	0
2.604888333	0	-13.3	0	0	0	0	0	0	0	0	0	0	0	0	0	0	0	0
2.606553333	0	-13.3	0	0	0	0	0	0	0	0	0	0	0	0	0	0	0	0
2.608218333	0	-13.3	0	0	0	0	0	0	0	0	0	0	0	0	0	0	0	0
2.609883333	0	-13.3	0	0	0	0	0	0	0	0	0	0	0	0	0	0	0	0
2.611548333	0	-13.3	0	0	0	0	0	0	0	0	0	0	0	0	0	0	0	0
2.613213333	0	-13.3	0	0	0	0	0	0	0	0	0	0	0	0	0	0	0	0
2.614878333	0	-13.3	0	0	0	0	0	0	0	0	0	0	0	0	0	0	0	0
2.616543333	0	-13.3	0	0	0	0	0	0	0	0	0	0	0	0	0	0	0	0
2.618208333	0	-13.3	0	0	0	0	0	0	0	0	0	0	0	0	0	0	0	0
2.619873333	0	-13.3	0	0	0	0	0	0	0	0	0	0	0	0	0	0	0	0
2.621538333	0	-13.3	0	0	0	0	0	0	0	0	0	0	0	0	0	0	0	0
2.623203333	0	-13.3	0	0	0	0	0	0	0	0	0	0	0	0	0	0	0	0
2.624868333	0	-13.3	0	0	0	0	0	0	0	0	0	0	0	0	0	0	0	0
2.626533333	0	-13.3	0	0	0	0	0	0	0	0	0	0	0	0	0	0	0	0
2.628198333	0	-13.3	0	0	0	0	0	0	0	0	0	0	0	0	0	0	0	0
2.629863333	0	-13.3	0	0	0	0	0	0	0	0	0	0	0	0	0	0	0	0
2.631528333	0	-13.3	0	0	0	0	0	0	0	0	0	0	0	0	0	0	0	0
2.633193333	0	-13.3	0	0	0	0	0	0	0	0	0	0	0	0	0	0	0	0
2.634858333	0	-13.3	0	0	0	0	0	0	0	0	0	0	0	0	0	0	0	0
2.636523333	0	-13.3	0	0	0	0	0	0	0	0	0	0	0	0	0	0	0	0
2.638188333	0	-13.3	0	0	0	0	0	0	0	0	0	0	0	0	0	0	0	0
2.639853333	0	-13.3	0	0	0	0	0	0	0	0	0	0	0	0	0	0	0	0
2.641518333	0	-13.3	0	0	0	0	0	0	0	0	0	0	0	0	0	0	0	0
2.643183333	0	-13.3	0	0	0	0	0	0	0	0	0	0	0	0	0	0	0	0
2.644848333	0	-13.3	0	0	0	0	0	0	0	0	0	0	0	0	0	0	0	0
2.646513333	0	-13.3	0	0	0	0	0	0	0	0	0	0	0	0	0	0	0	0
2.648178333	0	-13.3	0	0	0	0	0	0	0	0	0	0	0	0	0	0	0	0
2.649843333	0	-13.3	0	0	0	0	0	0	0	0	0	0	0	0	0	0	0	0
2.651508333	0	-13.3	0	0	0	0	0	0	0	0	0	0	0	0	0	0	0	0
2.653173333	0	-13.3	0	0	0	0	0	0	0	0	0	0	0	0	0	0	0	0
2.654838333	0	-13.3	0	0	0	0	0	0	0	0	0	0	0	0	0	0	0	0
2.656503333	0	-13.3	0	0	0	0	0	0	0	0	0	0	0	0	0	0	0	0
2.658168333	0	-13.3	0	0	0	0	0	0	0	0	0	0	0	0	0	0	0	0
2.659833333	0	-13.3	0	0	0	0	0	0	0	0	0	0	0	0	0	0	0	0
2.661498333	0	-13.3	0	0	0	0	0	0	0	0	0	0	0	0	0	0	0	0
2.663163333	0	-13.3	0	0	0	0	0	0	0	0	0	0	0	0	0	0	0	0
2.664828333	0	-13.3	0	0	0	0	0	0	0	0	0	0	0	0	0	0	0	0
2.666493333	0	-13.3	0	0	0	0	0	0	0	0	0	0	0	0	0	0	0	0
2.668158333	0	-13.3	0	0	0	0	0	0	0	0	0	0	0	0	0	0	0	0
2.669823333	0	-13.3	0	0	0	0	0	0	0	0	0	0	0	0	0	0	0	0
2.671488333	0	-13.3	0	0	0	0	0	0	0	0	0	0	0	0	0	0	0	0
2.673153333	0	-13.3	0	0	0	0	0	0	0	0	0	0	0	0	0	0	0	0
2.674818333	0	-13.3	0	0	0	0	0	0	0	0	0	0	0	0	0	0	0	0
2.676483333	0	-13.3	0	0	0	0	0	0	0	0	0	0	0	0	0	0	0	0
2.678148333	0	-13.3	0	0	0	0	0	0	0	0	0	0	0	0	0	0	0	0
2.679813333	0	-13.3	0	0	0	0	0	0	0	0	0	0	0	0	0	0	0	0
2.681478333	0	-13.3	0	0	0	0	0	0	0	0	0	0	0	0	0	0	0	0
2.683143333	0	-13.3	0	0	0	0	0	0	0	0	0	0	0	0	0	0	0	0
2.684808333	0	-13.3	0	0	0	0	0	0	0	0	0	0	0	0	0	0	0	0
2.686473333	0	-13.3	0	0	0	0	0	0	0	0	0	0	0	0	0	0	0	0
2.688138333	0	-13.3	0	0	0	0	0	0	0	0	0	0	0	0	0	0	0	0
2.689803333	0	-13.3	0	0	0	0	0	0	0	0	0	0	0	0	0	0	0	0
2.691468333	0	-13.3	0	0	0	0	0	0	0	0	0	0	0	0	0	0	0	0
2.693133333	0	-13.3	0	0	0	0	0	0	0	0	0	0	0	0	0	0	0	0
2.694798333	0	-13.3	0	0	0	0	0	0	0	0	0	0	0	0	0	0	0	0
2.696463333	0	-13.3	0	0	0	0	0	0	0	0	0	0	0	0	0	0	0	0
2.698128333	0	-13.3	0	0	0	0	0	0	0	0	0	0	0	0	0	0	0	0
2.699793333	0	-13.3	0	0	0	0	0	0	0	0	0	0	0	0	0	0	0	0
2.701458333	0	-13.3	0	0	0	0	0	0	0	0	0	0	0	0	0	0	0	0
2.703123333	0	-13.3	0	0	0	0	0	0	0	0	0	0	0	0	0	0	0	0
2.704788333	0	-13.3	0	0	0	0	0	0	0	0	0	0	0	0	0	0	0	0
2.706453333	0	-13.3	0	0	0	0	0	0	0	0	0	0	0	0	0	0	0	0
2.708118333	0	-13.3	0	0	0	0	0	0	0	0	0	0	0	0	0	0	0	0
2.709783333	0	-13.3	0	0	0	0	0	0	0	0	0	0	0	0	0	0	0	0
2.711448333	0	-13.3	0	0	0	0	0	0	0	0	0	0	0	0	0	0	0	0
2.713113333	0	-13.3	0	0	0	0	0	0	0	0	0	0	0	0	0	0	0	0
2.714778333	0	-13.3	0	0	0	0	0	0	0	0	0	0	0	0	0	0	0	0
2.716443333	0	-13.3	0	0	0	0	0	0	0	0	0	0	0	0	0	0	0	0
2.718108333	0	-13.3	0	0	0	0	0	0	0	0	0	0	0	0	0	0	0	0
2.719773333	0	-13.3	0	0	0	0	0	0	0	0	0	0	0	0	0	0	0	0
2.721438333	0	-13.3	0	0	0	0	0	0	0	0	0	0	0	0	0	0	0	0
2.723103333	0	-13.3	0	0	0	0	0	0	0	0	0	0	0	0	0	0	0	0
2.724768333	0	-13.3	0	0	0	0	0	0	0	0	0	0	0	0	0	0	0	0
2.726433333	0	-13.3	0	0	0	0	0	0	0	0	0	0	0	0	0	0	0	0
2.728098333	0	-13.3	0	0	0	0	0	0	0	0	0	0	0	0	0	0	0	0
2.729763333	0	-13.3	0	0	0	0	0	0	0	0	0	0	0	0	0	0	0	0
2.731428333	0	-13.3	0	0	0	0	0	0	0	0	0	0	0	0	0	0	0	0
2.733093333	0	-13.3	0	0	0	0	0	0	0	0	0	0	0	0	0	0	0	0
2.734758333	0	-13.3	0	0	0	0	0	0	0	0	0	0	0	0	0	0	0	0
2.736423333	0	-13.3	0	0	0	0	0	0	0	0	0	0	0	0	0	0	0	0
2.738088333	0	-13.3	0	0	0	0	0	0	0	0	0	0	0	0	0	0	0	0
2.739753333	0	-13.3	0	0	0	0	0	0	0	0	0	0	0	0	0	0	0	0
2.741418333	0	-13.3	0	0	0	0	0	0	0	0	0	0	0	0	0	0	0	0
2.743083333	0	-13.3	0	0	0	0	0	0	0	0	0	0	0	0	0	0	0	0
2.744748333	0	-13.3	0	0	0	0	0	0	0	0	0	0	0	0	0	0	0	0
2.746413333	0	-13.3	0	0	0	0	0	0	0	0	0	0	0	0	0	0	0	0
2.748078333	0	-13.3	0	0	0	0	0	0	0	0	0	0	0	0	0	0	0	0
2.749743333	0	-13.3	0	0	0	0	0	0	0	0	0	0	0	0	0	0	0	0
2.751408333	0	-13.3	0	0	0	0	0	0	0	0	0	0	0	0	0	0	0	0
2.753073333	0	-13.3	0	0	0	0	0	0	0	0	0	0	0	0	0	0	0	0
2.754738333	0	-13.3	0	0	0	0	0	0	0	0	0	0	0	0	0	0	0	0
2.756403333	0	-13.3	0	0	0	0	0	0	0	0	0	0	0	0	0	0	0	0
2.758068333	0	-13.3	0	0	0	0	0	0	0	0	0	0	0	0	0	0	0	0
2.759733333	0	-13.3	0	0	0	0	0	0	0	0	0	0	0	0	0	0	0	0
2.761398333	0	-13.3	0	0	0	0	0	0	0	0	0	0	0	0	0	0	0	0
2.763063333	0	-13.3	0	0	0	0	0	0	0	0	0	0	0	0	0	0	0	0
2.764728333	0	-13.3	0	0	0	0	0	0	0	0	0	0	0	0	0	0	0	0
2.766393333	0	-13.3	0	0	0	0	0	0	0	0	0	0	0	0	0	0	0	0
2.768058333	0	-13.3	0	0	0	0	0	0	0	0	0	0	0	0	0	0	0	0
2.769723333	0	-13.3	0	0	0	0	0	0	0	0	0	0	0	0	0	0	0	0
2.771388333	0	-13.3	0	0	0	0	0	0	0	0	0	0	0	0	0	0	0	0
2.773053333	0	-13.3	0	0	0	0	0	0	0	0	0	0	0	0	0	0	0	0
2.774718333	0	-13.3	0	0	0	0	0	0	0	0	0	0	0	0	0	0	0	0
2.776383333	0	-13.3	0	0	0	0	0	0	0	0	0	0	0	0	0	0	0	0
2.778048333	0	-13.3	0	0	0	0	0	0	0	0	0	0	0	0	0	0	0	0
2.779713333	0	-13.3	0	0	0	0	0	0	0	0	0	0	0	0	0	0	0	0
2.781378333	0	-13.3	0	0	0	0	0	0	0	0	0	0	0	0	0	0	0	0
2.783043333	0	-13.3	0	0	0	0	0	0	0	0	0	0	0	0	0	0	0	0
2.784708333	0	-13.3	0	0	0	0	0	0	0	0	0	0	0	0	0	0	0	0
2.786373333	0	-13.3	0	0	0	0	0	0	0	0	0	0	0	0	0	0	0	0
2.788038333	0	-13.3	0	0	0	0	0	0	0	0	0	0	0	0	0	0	0	0
2.789703333	0	-13.3	0	0	0	0	0	0	0	0	0	0	0	0	0	0	0	0
2.791368333	0	-13.3	0	0	0	0	0	0	0	0	0	0	0	0	0	0	0	0
2.793033333	0	-13.3	0	0	0	0	0	0	0	0	0	0	0	0	0	0	0	0
2.794698333	0	-13.3	0	0	0	0	0	0	0	0	0	0	0	0	0	0	0	0
2.796363333	0	-13.3	0	0	0	0	0	0	0	0	0	0	0	0	0	0	0	0
2.798028333	0	-13.3	0	0	0	0	0	0	0	0	0	0	0	0	0	0	0	0
2.799693333	0	-13.3	0	0	0	0	0	0	0	0	0	0	0	0	0	0	0	0
2.801358333	0	-13.3	0	0	0	0	0	0	0	0	0	0	0	0	0	0	0	0
2.803023333	0	-13.3	0	0	0	0	0	0	0	0	0	0	0	0	0	0	0	0
2.804688333	0	-13.3	0	0	0	0	0	0	0	0	0	0	0	0	0	0	0	0
2.806353333	0	-13.3	0	0	0	0	0	0	0	0	0	0	0	0	0	0	0	0
2.808018333	0	-13.3	0	0	0	0	0	0	0	0	0	0	0	0	0	0	0	0
2.809683333	0	-13.3	0	0	0	0	0	0	0	0	0	0	0	0	0	0	0	0
2.811348333	0	-13.3	0	0	0	0	0	0	0	0	0	0	0	0	0	0	0	0
2.813013333	0	-13.3	0	0	0	0	0	0	0	0	0	0	0	0	0	0	0	0
2.814678333	0	-13.3	0	0	0	0	0	0	0	0	0	0	0	0	0	0	0	0
2.816343333	0	-13.3	0	0	0	0	0	0	0	0	0	0	0	0	0	0	0	0
2.818008333	0	-13.3	0	0	0	0	0	0	0	0	0	0	0	0	0	0	0	0
2.819673333	0	-13.3	0	0	0	0	0	0	0	0	0	0	0	0	0	0	0	0
2.821338333	0	-13.3	0	0	0	0	0	0	0	0	0	0	0	0	0	0	0	0
2.823003333	0	-13.3	0	0	0	0	0	0	0	0	0	0	0	0	0	0	0	0
2.824668333	0	-13.3	0	0	0	0	0	0	0	0	0	0	0	0	0	0	0	0
2.826333333	0	-13.3	0	0	0	0	0	0	0	0	0	0	0	0	0	0	0	0
2.827998333	0	-13.3	0	0	0	0	0	0	0	0	0	0	0	0	0	0	0	0
2.829663333	0	-13.3	0	0	0	0	0	0	0	0	0	0	0	0	0	0	0	0
2.831328333	0	-13.3	0	0	0	0	0	0	0	0	0	0	0	0	0	0	0	0
2.832993333	0	-13.3	0	0	0	0	0	0	0	0	0	0	0	0	0	0	0	0
2.834658333	0	-13.3	0	0	0	0	0	0	0	0	0	0	0	0	0	0	0	0
2.836323333	0	-13.3	0	0	0	0	0	0	0	0	0	0	0	0	0	0	0	0
2.837988333	0	-13.3	0	0	0	0	0	0	0	0	0	0	0	0	0	0	0	0
2.839653333	0	-13.3	0	0	0	0	0	0	0	0	0	0	0	0	0	0	0	0
2.841318333	0	-13.3	0	0	0	0	0	0	0	0	0	0	0	0	0	0	0	0
2.842983333	0	-13.3	0	0	0	0	0	0	0	0	0	0	0	0	0	0	0	0
2.844648333	0	-13.3	0	0	0	0	0	0	0	0	0	0	0	0	0	0	0	0
2.846313333	0	-13.3	0	0	0	0	0	0	0	0	0	0	0	0	0	0	0	0
2.847978333	0	-13.3	0	0	0	0	0	0	0	0	0	0	0	0	0	0	0	0
2.849643333	0	-13.3	0	0	0	0	0	0	0	0	0	0	0	0	0	0	0	0
2.851308333	0	-13.3	0	0	0	0	0	0	0	0	0	0	0	0	0	0	0	0
2.852973333	0	-13.3	0	0	0	0	0	0	0	0	0	0	0	0	0	0	0	0
2.854638333	0	-13.3	0	0	0	0	0	0	0	0	0	0	0	0	0	0	0	0
2.856303333	0	-13.3	0	0	0	0	0	0	0	0	0	0	0	0	0	0	0	0
2.857968333	0	-13.3	0	0	0	0	0	0	0	0	0	0	0	0	0	0	0	0
2.859633333	0	-13.3	0	0	0	0	0	0	0	0	0	0	0	0	0	0	0	0
2.861298333	0	-13.3	0	0	0	0	0	0	0	0	0	0	0	0	0	0	0	0
2.862963333	0	-13.3	0	0	0	0	0	0	0	0	0	0	0	0	0	0	0	0
2.864628333	0	-13.3	0	0	0	0	0	0	0	0	0	0	0	0	0	0	0	0
2.866293333	0	-13.3	0	0	0	0	0	0	0	0	0	0	0	0	0	0	0	0
2.867958333	0	-13.3	0	0	0	0	0	0	0	0	0	0	0	0	0	0	0	0
2.869623333	0	-13.3	0	0	0	0	0	0	0	0	0	0	0	0	0	0	0	0
2.871288333	0	-13.3	0	0	0	0	0	0	0	0	0	0	0	0	0	0	0	0
2.872953333	0	-13.3	0	0	0	0	0	0	0	0	0	0	0	0	0	0	0	0
2.874618333	0	-13.3	0	0	0	0	0	0	0	0	0	0	0	0	0	0	0	0
2.876283333	0	-13.3	0	0	0	0	0	0	0	0	0	0	0	0	0	0	0	0
2.877948333	0	-13.3	0	0	0	0	0	0	0	0	0	0	0	0	0	0	0	0
2.879613333	0	-13.3	0	0	0	0	0	0	0	0	0	0	0	0	0	0	0	0
2.881278333	0	-13.3	0	0	0	0	0	0	0	0	0	0	0	0	0	0	0	0
2.882943333	0	-13.3	0	0	0	0	0	0	0	0	0	0	0	0	0	0	0	0
2.884608333	0	-13.3	0	0	0	0	0	0	0	0	0	0	0	0	0	0	0	0
2.886273333	0	-13.3	0	0	0	0	0	0	0	0	0	0	0	0	0	0	0	0
2.887938333	0	-13.3	0	0	0	0	0	0	0	0	0	0	0	0	0	0	0	0
2.889603333	0	-13.3	0	0	0	0	0	0	0	0	0	0	0	0	0	0	0	0
2.891268333	0	-13.3	0	0	0	0	0	0	0	0	0	0	0	0	0	0	0	0
2.892933333	0	-13.3	0	0	0	0	0	0	0	0	0	0	0	0	0	0	0	0
2.894598333	0	-13.3	0	0	0	0	0	0	0	0	0	0	0	0	0	0	0	0
2.896263333	0	-13.3	0	0	0	0	0	0	0	0	0	0	0	0	0	0	0	0
2.897928333	0	-13.3	0	0	0	0	0	0	0	0	0	0	0	0	0	0	0	0
2.899593333	0	-13.3	0	0	0	0	0	0	0	0	0	0	0	0	0	0	0	0
2.901258333	0	-13.3	0	0	0	0	0	0	0	0	0	0	0	0	0	0	0	0
2.902923333	0	-13.3	0	0	0	0	0	0	0	0	0	0	0	0	0	0	0	0
2.904588333	0	-13.3	0	0	0	0	0	0	0	0	0	0	0	0	0	0	0	0
2.906253333	0	-13.3	0	0	0	0	0	0	0	0	0	0	0	0	0	0	0	0
2.907918333	0	-13.3	0	0	0	0	0	0	0	0	0	0	0	0	0	0	0	0
2.909583333	0	-13.3	0	0	0	0	0	0	0	0	0	0	0	0	0	0	0	0
2.911248333	0	-13.3	0	0	0	0	0	0	0	0	0	0	0	0	0	0	0	0
2.912913333	0	-13.3	0	0	0	0	0	0	0	0	0	0	0	0	0	0	0	0
2.914578333	0	-13.3	0	0	0	0	0	0	0	0	0	0	0	0	0	0	0	0
2.916243333	0	-13.3	0	0	0	0	0	0	0	0	0	0	0	0	0	0	0	0
2.917908333	0	-13.3	0	0	0	0	0	0	0	0	0	0	0	0	0	0	0	0
2.919573333	0	-13.3	0	0	0	0	0	0	0	0	0	0	0	0	0	0	0	0
2.921238333	0	-13.3	0	0	0	0	0	0	0	0	0	0	0	0	0	0	0	0
2.922903333	0	-13.3	0	0	0	0	0	0	0	0	0	0	0	0	0	0	0	0
2.924568333	0	-13.3	0	0	0	0	0	0	0	0	0	0	0	0	0	0	0	0
2.926233333	0	-13.3	0	0	0	0	0	0	0	0	0	0	0	0	0	0	0	0
2.927898333	0	-13.3	0	0	0	0	0	0	0	0	0	0	0	0	0	0	0	0
2.929563333	0	-13.3	0	0	0	0	0	0	0	0	0	0	0	0	0	0	0	0
2.931228333	0	-13.3	0	0	0	0	0	0	0	0	0	0	0	0	0	0	0	0
2.932893333	0	-13.3	0	0	0	0	0	0	0	0	0	0	0	0	0	0	0	0
2.934558333	0	-13.3	0	0	0	0	0	0	0	0	0	0	0	0	0	0	0	0
2.936223333	0	-13.3	0	0	0	0	0	0	0	0	0	0	0	0	0	0	0	0
2.937888333	0	-13.3	0	0	0	0	0	0	0	0	0	0	0	0	0	0	0	0
2.939553333	0	-13.3	0	0	0	0	0	0	0	0	0	0	0	0	0	0	0	0
2.941218333	0	-13.3	0	0	0	0	0	0	0	0	0	0	0	0	0	0	0	0
2.942883333	0	-13.3	0	0	0	0	0	0	0	0	0	0	0	0	0	0	0	0
2.944548333	0	-13.3	0	0	0	0	0	0	0	0	0	0	0	0	0	0	0	0
2.946213333	0	-13.3	0	0	0	0	0	0	0	0	0	0	0	0	0	0	0	0
2.947878333	0	-13.3	0	0	0	0	0	0	0	0	0	0	0	0	0	0	0	0
2.949543333	0	-13.3	0	0	0	0	0	0	0	0	0	0	0	0	0	0	0	0
2.951208333	0	-13.3	0	0	0	0	0	0	0	0	0	0	0	0	0	0	0	0
2.952873333	0	-13.3	0	0	0	0	0	0	0	0	0	0	0	0	0	0	0	0
2.954538333	0	-13.3	0	0	0	0	0	0	0	0	0	0	0	0	0	0	0	0
2.956203333	0	-13.3	0	0	0	0	0	0	0	0	0	0	0	0	0	0	0	0
2.957868333	0	-13.3	0	0	0	0	0	0	0	0	0	0	0	0	0	0	0	0
2.959533333	0	-13.3	0	0	0	0	0	0	0	0	0	0	0	0	0	0	0	0
2.961198333	0	-13.3	0	0	0	0	0	0	0	0	0	0	0	0	0	0	0	0
2.962863333	0	-13.3	0	0	0	0	0	0	0	0	0	0	0	0	0	0	0	0
2.964528333	0	-13.3	0	0	0	0	0	0	0	0	0	0	0	0	0	0	0	0
2.966193333	0	-13.3	0	0	0	0	0	0	0	0	0	0	0	0	0	0	0	0
2.967858333	0	-13.3	0	0	0	0	0	0	0	0	0	0	0	0	0	0	0	0
2.969523333	0	-13.3	0	0	0	0	0	0	0	0	0	0	0	0	0	0	0	0
2.971188333	0	-13.3	0	0	0	0	0	0	0	0	0	0	0	0	0	0	0	0
2.972853333	0	-13.3	0	0	0	0	0	0	0	0	0	0	0	0	0	0	0	0
2.974518333	0	-13.3	0	0	0	0	0	0	0	0	0	0	0	0	0	0	0	0
2.976183333	0	-13.3	0	0	0	0	0	0	0	0	0	0	0	0	0	0	0	0
2.977848333	0	-13.3	0	0	0	0	0	0	0	0	0	0	0	0	0	0	0	0
2.979513333	0	-13.3	0	0	0	0	0	0	0	0	0	0	0	0	0	0	0	0
2.981178333	0	-13.3	0	0	0	0	0	0	0	0	0	0	0	0	0	0	0	0
2.982843333	0	-13.3	0	0	0	0	0	0	0	0	0	0	0	0	0	0	0	0
2.984508333	0	-13.3	0	0	0	0	0	0	0	0	0	0	0	0	0	0	0	0
2.986173333	0	-13.3	0	0	0	0	0	0	0	0	0	0	0	0	0	0	0	0
2.987838333	0	-13.3	0	0	0	0	0	0	0	0	0	0	0	0	0	0	0	0
2.989503333	0	-13.3	0	0	0	0	0	0	0	0	0	0	0	0	0	0	0	0
2.991168333	0	-13.3	0	0	0	0	0	0	0	0	0	0	0	0	0	0	0	0
2.992833333	0	-13.3	0	0	0	0	0	0	0	0	0	0	0	0	0	0	0	0
2.994498333	0	-13.3	0	0	0	0	0	0	0	0	0	0	0	0	0	0	0	0
2.996163333	0	-13.3	0	0	0	0	0	0	0	0	0	0	0	0	0	0	0	0
2.997828333	0	-13.3	0	0	0	0	0	0	0	0	0	0	0	0	0	0	0	0
2.999493333	0	-13.3	0	0	0	0	0	0	0	0	0	0	0	0	0	0	0	0
3.001158333	0	-13.3	0	0	0	0	0	0	0	0	0	0	0	0	0	0	0	0
3.002823333	0	-13.3	0	0	0	0	0	0	0	0	0	0	0	0	0	0	0	0
3.004488333	0	-13.3	0	0	0	0	0	0	0	0	0	0	0	0	0	0	0	0
3.006153333	0	-13.3	0	0	0	0	0	0	0	0	0	0	0	0	0	0	0	0
3.007818333	0	-13.3	0	0	0	0	0	0	0	0	0	0	0	0	0	0	0	0
3.009483333	0	-13.3	0	0	0	0	0	0	0	0	0	0	0	0	0	0	0	0
3.011148333	0	-13.3	0	0	0	0	0	0	0	0	0	0	0	0	0	0	0	0
3.012813333	0	-13.3	0	0	0	0	0	0	0	0	0	0	0	0	0	0	0	0
3.014478333	0	-13.3	0	0	0	0	0	0	0	0	0	0	0	0	0	0	0	0
3.016143333	0	-13.3	0	0	0	0	0	0	0	0	0	0	0	0	0	0	0	0
3.017808333	0	-13.3	0	0	0	0	0	0	0	0	0	0	0	0	0	0	0	0
3.019473333	0	-13.3	0	0	0	0	0	0	0	0	0	0	0	0	0	0	0	0
3.021138333	0	-13.3	0	0	0	0	0	0	0	0	0	0	0	0	0	0	0	0
3.022803333	0	-13.3	0	0	0	0	0	0	0	0	0	0	0	0	0	0	0	0
3.024468333	0	-13.3	0	0	0	0	0	0	0	0	0	0	0	0	0	0	0	0
3.026133333	0	-13.3	0	0	0	0	0	0	0	0	0	0	0	0	0	0	0	0
3.027798333	0	-13.3	0	0	0	0	0	0	0	0	0	0	0	0	0	0	0	0
3.029463333	0	-13.3	0	0	0	0	0	0	0	0	0	0	0	0	0	0	0	0
3.031128333	0	-13.3	0	0	0	0	0	0	0	0	0	0	0	0	0	0	0	0
3.032793333	0	-13.3	0	0	0	0	0	0	0	0	0	0	0	0	0	0	0	0
3.034458333	0	-13.3	0	0	0	0	0	0	0	0	0	0	0	0	0	0	0	0
3.036123333	0	-13.3	0	0	0	0	0	0	0	0	0	0	0	0	0	0	0	0
3.037788333	0	-13.3	0	0	0	0	0	0	0	0	0	0	0	0	0	0	0	0
3.039453333	0	-13.3	0	0	0	0	0	0	0	0	0	0	0	0	0	0	0	0
3.041118333	0	-13.3	0	0	0	0	0	0	0	0	0	0	0	0	0	0	0	0
3.042783333	0	-13.3	0	0	0	0	0	0	0	0	0	0	0	0	0	0	0	0
3.044448333	0	-13.3	0	0	0	0	0	0	0	0	0	0	0	0	0	0	0	0
3.046113333	0	-13.3	0	0	0	0	0	0	0	0	0	0	0	0	0	0	0	0
3.047778333	0	-13.3	0	0	0	0	0	0	0	0	0	0	0	0	0	0	0	0
3.049443333	0	-13.3	0	0	0	0	0	0	0	0	0	0	0	0	0	0	0	0
3.051108333	0	-13.3	0	0	0	0	0	0	0	0	0	0	0	0	0	0	0	0
3.052773333	0	-13.3	0	0	0	0	0	0	0	0	0	0	0	0	0	0	0	0
3.054438333	0	-13.3	0	0	0	0	0	0	0	0	0	0	0	0	0	0	0	0
3.056103333	0	-13.3	0	0	0	0	0	0	0	0	0	0	0	0	0	0	0	0
3.057768333	0	-13.3	0	0	0	0	0	0	0	0	0	0	0	0	0	0	0	0
3.059433333	0	-13.3	0	0	0	0	0	0	0	0	0	0	0	0	0	0	0	0
3.061098333	0	-13.3	0	0	0	0	0	0	0	0	0	0	0	0	0	0	0	0
3.062763333	0	-13.3	0	0	0	0	0	0	0	0	0	0	0	0	0	0	0	0
3.064428333	0	-13.3	0	0	0	0	0	0	0	0	0	0	0	0	0	0	0	0
3.066093333	0	-13.3	0	0	0	0	0	0	0	0	0	0	0	0	0	0	0	0
3.067758333	0	-13.3	0	0	0	0	0	0	0	0	0	0	0	0	0	0	0	0
3.069423333	0	-13.3	0	0	0	0	0	0	0	0	0	0	0	0	0	0	0	0
3.071088333	0	-13.3	0	0	0	0	0	0	0	0	0	0	0	0	0	0	0	0
3.072753333	0	-13.3	0	0	0	0	0	0	0	0	0	0	0	0	0	0	0	0
3.074418333	0	-13.3	0	0	0	0	0	0	0	0	0	0	0	0	0	0	0	0
3.076083333	0	-13.3	0	0	0	0	0	0	0	0	0	0	0	0	0	0	0	0
3.077748333	0	-13.3	0	0	0	0	0	0	0	0	0	0	0	0	0	0	0	0
3.079413333	0	-13.3	0	0	0	0	0	0	0	0	0	0	0	0	0	0	0	0
3.081078333	0	-13.3	0	0	0	0	0	0	0	0	0	0	0	0	0	0	0	0
3.082743333	0	-13.3	0	0	0	0	0	0	0	0	0	0	0	0	0	0	0	0
3.084408333	0	-13.3	0	0	0	0	0	0	0	0	0	0	0	0	0	0	0	0
3.086073333	0	-13.3	0	0	0	0	0	0	0	0	0	0	0	0	0	0	0	0
3.087738333	0	-13.3	0	0	0	0	0	0	0	0	0	0	0	0	0	0	0	0
3.089403333	0	-13.3	0	0	0	0	0	0	0	0	0	0	0	0	0	0	0	0
3.091068333	0	-13.3	0	0	0	0	0	0	0	0	0	0	0	0	0	0	0	0
3.092733333	0	-13.3	0	0	0	0	0	0	0	0	0	0	0	0	0	0	0	0
3.094398333	0	-13.3	0	0	0	0	0	0	0	0	0	0	0	0	0	0	0	0
3.096063333	0	-13.3	0	0	0	0	0	0	0	0	0	0	0	0	0	0	0	0
3.097728333	0	-13.3	0	0	0	0	0	0	0	0	0	0	0	0	0	0	0	0
3.099393333	0	-13.3	0	0	0	0	0	0	0	0	0	0	0	0	0	0	0	0
3.101058333	0	-13.3	0	0	0	0	0	0	0	0	0	0	0	0	0	0	0	0
3.102723333	0	-13.3	0	0	0	0	0	0	0	0	0	0	0	0	0	0	0	0
3.104388333	0	-13.3	0	0	0	0	0	0	0	0	0	0	0	0	0	0	0	0
3.106053333	0	-13.3	0	0	0	0	0	0	0	0	0	0	0	0	0	0	0	0
3.107718333	0	-13.3	0	0	0	0	0	0	0	0	0	0	0	0	0	0	0	0
3.109383333	0	-13.3	0	0	0	0	0	0	0	0	0	0	0	0	0	0	0	0
3.111048333	0	-13.3	0	0	0	0	0	0	0	0	0	0	0	0	0	0	0	0
3.112713333	0	-13.3	0	0	0	0	0	0	0	0	0	0	0	0	0	0	0	0
3.114378333	0	-13.3	0	0	0	0	0	0	0	0	0	0	0	0	0	0	0	0
3.116043333	0	-13.3	0	0	0	0	0	0	0	0	0	0	0	0	0	0	0	0
3.117708333	0	-13.3	0	0	0	0	0	0	0	0	0	0	0	0	0	0	0	0
3.119373333	0	-13.3	0	0	0	0	0	0	0	0	0	0	0	0	0	0	0	0
3.121038333	0	-13.3	0	0	0	0	0	0	0	0	0	0	0	0	0	0	0	0
3.122703333	0	-13.3	0	0	0	0	0	0	0	0	0	0	0	0	0	0	0	0
3.124368333	0	-13.3	0	0	0	0	0	0	0	0	0	0	0	0	0	0	0	0
3.126033333	0	-13.3	0	0	0	0	0	0	0	0	0	0	0	0	0	0	0	0
3.127698333	0	-13.3	0	0	0	0	0	0	0	0	0	0	0	0	0	0	0	0
3.129363333	0	-13.3	0	0	0	0	0	0	0	0	0	0	0	0	0	0	0	0
3.131028333	0	-13.3	0	0	0	0	0	0	0	0	0	0	0	0	0	0	0	0
3.132693333	0	-13.3	0	0	0	0	0	0	0	0	0	0	0	0	0	0	0	0
3.134358333	0	-13.3	0	0	0	0	0	0	0	0	0	0	0	0	0	0	0	0
3.136023333	0	-13.3	0	0	0	0	0	0	0	0	0	0	0	0	0	0	0	0
3.137688333	0	-13.3	0	0	0	0	0	0	0	0	0	0	0	0	0	0	0	0
3.139353333	0	-13.3	0	0	0	0	0	0	0	0	0	0	0	0	0	0	0	0
3.141018333	0	-13.3	0	0	0	0	0	0	0	0	0	0	0	0	0	0	0	0
3.142683333	0	-13.3	0	0	0	0	0	0	0	0	0	0	0	0	0	0	0	0
3.144348333	0	-13.3	0	0	0	0	0	0	0	0	0	0	0	0	0	0	0	0
3.146013333	0	-13.3	0	0	0	0	0	0	0	0	0	0	0	0	0	0	0	0
3.147678333	0	-13.3	0	0	0	0	0	0	0	0	0	0	0	0	0	0	0	0
3.149343333	0	-13.3	0	0	0	0	0	0	0	0	0	0	0	0	0	0	0	0
3.151008333	0	-13.3	0	0	0	0	0	0	0	0	0	0	0	0	0	0	0	0
3.152673333	0	-13.3	0	0	0	0	0	0	0	0	0	0	0	0	0	0	0	0
3.154338333	0	-13.3	0	0	0	0	0	0	0	0	0	0	0	0	0	0	0	0
3.156003333	0	-13.3	0	0	0	0	0	0	0	0	0	0	0	0	0	0	0	0
3.157668333	0	-13.3	0	0	0	0	0	0	0	0	0	0	0	0	0	0	0	0
3.159333333	0	-13.3	0	0	0	0	0	0	0	0	0	0	0	0	0	0	0	0
3.160998333	0	-13.3	0	0	0	0	0	0	0	0	0	0	0	0	0	0	0	0
3.162663333	0	-13.3	0	0	0	0	0	0	0	0	0	0	0	0	0	0	0	0
3.164328333	0	-13.3	0	0	0	0	0	0	0	0	0	0	0	0	0	0	0	0
3.165993333	0	-13.3	0	0	0	0	0	0	0	0	0	0	0	0	0	0	0	0
3.167658333	0	-13.3	0	0	0	0	0	0	0	0	0	0	0	0	0	0	0	0
3.169323333	0	-13.3	0	0	0	0	0	0	0	0	0	0	0	0	0	0	0	0
3.170988333	0	-13.3	0	0	0	0	0	0	0	0	0	0	0	0	0	0	0	0
3.172653333	0	-13.3	0	0	0	0	0	0	0	0	0	0	0	0	0	0	0	0
3.174318333	0	-13.3	0	0	0	0	0	0	0	0	0	0	0	0	0	0	0	0
3.175983333	0	-13.3	0	0	0	0	0	0	0	0	0	0	0	0	0	0	0	0
3.177648333	0	-13.3	0	0	0	0	0	0	0	0	0	0	0	0	0	0	0	0
3.179313333	0	-13.3	0	0	0	0	0	0	0	0	0	0	0	0	0	0	0	0
3.180978333	0	-13.3	0	0	0	0	0	0	0	0	0	0	0	0	0	0	0	0
3.182643333	0	-13.3	0	0	0	0	0	0	0	0	0	0	0	0	0	0	0	0
3.184308333	0	-13.3	0	0	0	0	0	0	0	0	0	0	0	0	0	0	0	0
3.185973333	0	-13.3	0	0	0	0	0	0	0	0	0	0	0	0	0	0	0	0
3.187638333	0	-13.3	0	0	0	0	0	0	0	0	0	0	0	0	0	0	0	0
3.189303333	0	-13.3	0	0	0	0	0	0	0	0	0	0	0	0	0	0	0	0
3.190968333	0	-13.3	0	0	0	0	0	0	0	0	0	0	0	0	0	0	0	0
3.192633333	0	-13.3	0	0	0	0	0	0	0	0	0	0	0	0	0	0	0	0
3.194298333	0	-13.3	0	0	0	0	0	0	0	0	0	0	0	0	0	0	0	0
3.195963333	0	-13.3	0	0	0	0	0	0	0	0	0	0	0	0	0	0	0	0
3.197628333	0	-13.3	0	0	0	0	0	0	0	0	0	0	0	0	0	0	0	0
3.199293333	0	-13.3	0	0	0	0	0	0	0	0	0	0	0	0	0	0	0	0
3.200958333	0	-13.3	0	0	0	0	0	0	0	0	0	0	0	0	0	0	0	0
3.202623333	0	-13.3	0	0	0	0	0	0	0	0	0	0	0	0	0	0	0	0
3.204288333	0	-13.3	0	0	0	0	0	0	0	0	0	0	0	0	0	0	0	0
3.205953333	0	-13.3	0	0	0	0	0	0	0	0	0	0	0	0	0	0	0	0
3.207618333	0	-13.3	0	0	0	0	0	0	0	0	0	0	0	0	0	0	0	0
3.209283333	0	-13.3	0	0	0	0	0	0	0	0	0	0	0	0	0	0	0	0
3.210948333	0	-13.3	0	0	0	0	0	0	0	0	0	0	0	0	0	0	0	0
3.212613333	0	-13.3	0	0	0	0	0	0	0	0	0	0	0	0	0	0	0	0
3.214278333	0	-13.3	0	0	0	0	0	0	0	0	0	0	0	0	0	0	0	0
3.215943333	0	-13.3	0	0	0	0	0	0	0	0	0	0	0	0	0	0	0	0
3.217608333	0	-13.3	0	0	0	0	0	0	0	0	0	0	0	0	0	0	0	0
3.219273333	0	-13.3	0	0	0	0	0	0	0	0	0	0	0	0	0	0	0	0
3.220938333	0	-13.3	0	0	0	0	0	0	0	0	0	0	0	0	0	0	0	0
3.222603333	0	-13.3	0	0	0	0	0	0	0	0	0	0	0	0	0	0	0	0
3.224268333	0	-13.3	0	0	0	0	0	0	0	0	0	0	0	0	0	0	0	0
3.225933333	0	-13.3	0	0	0	0	0	0	0	0	0	0	0	0	0	0	0	0
3.227598333	0	-13.3	0	0	0	0	0	0	0	0	0	0	0	0	0	0	0	0
3.229263333	0	-13.3	0	0	0	0	0	0	0	0	0	0	0	0	0	0	0	0
3.230928333	0	-13.3	0	0	0	0	0	0	0	0	0	0	0	0	0	0	0	0
3.232593333	0	-13.3	0	0	0	0	0	0	0	0	0	0	0	0	0	0	0	0
3.234258333	0	-13.3	0	0	0	0	0	0	0	0	0	0	0	0	0	0	0	0
3.235923333	0	-13.3	0	0	0	0	0	0	0	0	0	0	0	0	0	0	0	0
3.237588333	0	-13.3	0	0	0	0	0	0	0	0	0	0	0	0	0	0	0	0
3.239253333	0	-13.3	0	0	0	0	0	0	0	0	0	0	0	0	0	0	0	0
3.240918333	0	-13.3	0	0	0	0	0	0	0	0	0	0	0	0	0	0	0	0
3.242583333	0	-13.3	0	0	0	0	0	0	0	0	0	0	0	0	0	0	0	0
3.244248333	0	-13.3	0	0	0	0	0	0	0	0	0	0	0	0	0	0	0	0
3.245913333	0	-13.3	0	0	0	0	0	0	0	0	0	0	0	0	0	0	0	0
3.247578333	0	-13.3	0	0	0	0	0	0	0	0	0	0	0	0	0	0	0	0
3.249243333	0	-13.3	0	0	0	0	0	0	0	0	0	0	0	0	0	0	0	0
3.250908333	0	-13.3	0	0	0	0	0	0	0	0	0	0	0	0	0	0	0	0
3.252573333	0	-13.3	0	0	0	0	0	0	0	0	0	0	0	0	0	0	0	0
3.254238333	0	-13.3	0	0	0	0	0	0	0	0	0	0	0	0	0	0	0	0
3.255903333	0	-13.3	0	0	0	0	0	0	0	0	0	0	0	0	0	0	0	0
3.257568333	0	-13.3	0	0	0	0	0	0	0	0	0	0	0	0	0	0	0	0
3.259233333	0	-13.3	0	0	0	0	0	0	0	0	0	0	0	0	0	0	0	0
3.260898333	0	-13.3	0	0	0	0	0	0	0	0	0	0	0	0	0	0	0	0
3.262563333	0	-13.3	0	0	0	0	0	0	0	0	0	0	0	0	0	0	0	0
3.264228333	0	-13.3	0	0	0	0	0	0	0	0	0	0	0	0	0	0	0	0
3.265893333	0	-13.3	0	0	0	0	0	0	0	0	0	0	0	0	0	0	0	0
3.267558333	0	-13.3	0	0	0	0	0	0	0	0	0	0	0	0	0	0	0	0
3.269223333	0	-13.3	0	0	0	0	0	0	0	0	0	0	0	0	0	0	0	0
3.270888333	0	-13.3	0	0	0	0	0	0	0	0	0	0	0	0	0	0	0	0
3.272553333	0	-13.3	0	0	0	0	0	0	0	0	0	0	0	0	0	0	0	0
3.274218333	0	-13.3	0	0	0	0	0	0	0	0	0	0	0	0	0	0	0	0
3.275883333	0	-13.3	0	0	0	0	0	0	0	0	0	0	0	0	0	0	0	0
3.277548333	0	-13.3	0	0	0	0	0	0	0	0	0	0	0	0	0	0	0	0
3.279213333	0	-13.3	0	0	0	0	0	0	0	0	0	0	0	0	0	0	0	0
3.280878333	0	-13.3	0	0	0	0	0	0	0	0	0	0	0	0	0	0	0	0
3.282543333	0	-13.3	0	0	0	0	0	0	0	0	0	0	0	0	0	0	0	0
3.284208333	0	-13.3	0	0	0	0	0	0	0	0	0	0	0	0	0	0	0	0
3.285873333	0	-13.3	0	0	0	0	0	0	0	0	0	0	0	0	0	0	0	0
3.287538333	0	-13.3	0	0	0	0	0	0	0	0	0	0	0	0	0	0	0	0
3.289203333	0	-13.3	0	0	0	0	0	0	0	0	0	0	0	0	0	0	0	0
3.290868333	0	-13.3	0	0	0	0	0	0	0	0	0	0	0	0	0	0	0	0
3.292533333	0	-13.3	0	0	0	0	0	0	0	0	0	0	0	0	0	0	0	0
3.294198333	0	-13.3	0	0	0	0	0	0	0	0	0	0	0	0	0	0	0	0
3.295863333	0	-13.3	0	0	0	0	0	0	0	0	0	0	0	0	0	0	0	0
3.297528333	0	-13.3	0	0	0	0	0	0	0	0	0	0	0	0	0	0	0	0
3.299193333	0	-13.3	0	0	0	0	0	0	0	0	0	0	0	0	0	0	0	0
3.300858333	0	-13.3	0	0	0	0	0	0	0	0	0	0	0	0	0	0	0	0
3.302523333	0	-13.3	0	0	0	0	0	0	0	0	0	0	0	0	0	0	0	0
3.304188333	0	-13.3	0	0	0	0	0	0	0	0	0	0	0	0	0	0	0	0
3.305853333	0	-13.3	0	0	0	0	0	0	0	0	0	0	0	0	0	0	0	0
3.307518333	0	-13.3	0	0	0	0	0	0	0	0	0	0	0	0	0	0	0	0
3.309183333	0	-13.3	0	0	0	0	0	0	0	0	0	0	0	0	0	0	0	0
3.310848333	0	-13.3	0	0	0	0	0	0	0	0	0	0	0	0	0	0	0	0
3.312513333	0	-13.3	0	0	0	0	0	0	0	0	0	0	0	0	0	0	0	0
3.314178333	0	-13.3	0	0	0	0	0	0	0	0	0	0	0	0	0	0	0	0
3.315843333	0	-13.3	0	0	0	0	0	0	0	0	0	0	0	0	0	0	0	0
3.317508333	0	-13.3	0	0	0	0	0	0	0	0	0	0	0	0	0	0	0	0
3.319173333	0	-13.3	0	0	0	0	0	0	0	0	0	0	0	0	0	0	0	0
[truncated: 1,611 more rows]
