# Supplementary material for: Bilateral muscle compensation occurs with a unilateral rotator cuff tear: A modeling study
Source: PLoS One. 2025 Sep 29;20(9):e0333103. doi: 10.1371/journal.pone.0333103 (PMC12478950; doi:10.1371/journal.pone.0333103)
Supplement: S3 File — (MOT) [file pone.0333103.s003.mot]

Results
version=1
nRows=408
nColumns=47
inDegrees=yes
endheader
time	r_x	r_y	r_z	t_x	t_y	t_z	sternoclavicular_r2	sternoclavicular_r3	unrotscap_r3	unrotscap_r2	acromioclavicular_r2	acromioclavicular_r3	acromioclavicular_r1	unrothum_r1	unrothum_r3	unrothum_r2	elv_angle	shoulder_elv	shoulder1_r2	shoulder_rot	elbow_flexion	pro_sup	deviation	flexion	wrist_hand_r1	wrist_hand_r3	sternoclavicular_l_r2	sternoclavicular_l_r3	unrotscap_l_r3	unrotscap_l_r2	acromioclavicular_l_r2	acromioclavicular_l_r3	acromioclavicular_l_r1	unrothum_l_r1	unrothum_l_r3	unrothum_l_r2	elv_angle_l	shoulder_l_elv	shoulder1_l_r2	shoulder_l_rot	elbow_flexion_l	pro_sup_l	deviation_l	flexion_l	wrist_hand_r1_l	wrist_hand_r3_l
0	0	0	0	0	0	0	0	0	0	0	0	0	0	0	0	0	80	130	0	0	0	0	0	0	0	0	0	0	0	0	0	0	0	0	0	0	80	130	0	0	0	0	0	0	0	0
0.005	0	0	0	0	0	0	0	0	0	0	0	0	0	0	0	0	80	130	0	0	0	0	0	0	0	0	0	0	0	0	0	0	0	0	0	0	80	130	0	0	0	0	0	0	0	0
0.01	0	0	0	0	0	0	0	0	0	0	0	0	0	0	0	0	80	130	0	0	0	0	0	0	0	0	0	0	0	0	0	0	0	0	0	0	80	130	0	0	0	0	0	0	0	0
0.015	0	0	0	0	0	0	0	0	0	0	0	0	0	0	0	0	80	130	0	0	0	0	0	0	0	0	0	0	0	0	0	0	0	0	0	0	80	130	0	0	0	0	0	0	0	0
0.02	0	0	0	0	0	0	0	0	0	0	0	0	0	0	0	0	80	130	0	0	0	0	0	0	0	0	0	0	0	0	0	0	0	0	0	0	80	130	0	0	0	0	0	0	0	0
0.025	0	0	0	0	0	0	0	0	0	0	0	0	0	0	0	0	80	130	0	0	0	0	0	0	0	0	0	0	0	0	0	0	0	0	0	0	80	130	0	0	0	0	0	0	0	0
0.03	0	0	0	0	0	0	0	0	0	0	0	0	0	0	0	0	80	130	0	0	0	0	0	0	0	0	0	0	0	0	0	0	0	0	0	0	80	130	0	0	0	0	0	0	0	0
0.035	0	0	0	0	0	0	0	0	0	0	0	0	0	0	0	0	80	130	0	0	0	0	0	0	0	0	0	0	0	0	0	0	0	0	0	0	80	130	0	0	0	0	0	0	0	0
0.04	0	0	0	0	0	0	0	0	0	0	0	0	0	0	0	0	80	130	0	0	0	0	0	0	0	0	0	0	0	0	0	0	0	0	0	0	80	130	0	0	0	0	0	0	0	0
0.045	0	0	0	0	0	0	0	0	0	0	0	0	0	0	0	0	80	130	0	0	0	0	0	0	0	0	0	0	0	0	0	0	0	0	0	0	80	130	0	0	0	0	0	0	0	0
0.05	0	0	0	0	0	0	0	0	0	0	0	0	0	0	0	0	80	130	0	0	0	0	0	0	0	0	0	0	0	0	0	0	0	0	0	0	80	130	0	0	0	0	0	0	0	0
0.055	0	0	0	0	0	0	0	0	0	0	0	0	0	0	0	0	80	130	0	0	0	0	0	0	0	0	0	0	0	0	0	0	0	0	0	0	80	130	0	0	0	0	0	0	0	0
0.06	0	0	0	0	0	0	0	0	0	0	0	0	0	0	0	0	80	130	0	0	0	0	0	0	0	0	0	0	0	0	0	0	0	0	0	0	80	130	0	0	0	0	0	0	0	0
0.065	0	0	0	0	0	0	0	0	0	0	0	0	0	0	0	0	80	130	0	0	0	0	0	0	0	0	0	0	0	0	0	0	0	0	0	0	80	130	0	0	0	0	0	0	0	0
0.07	0	0	0	0	0	0	0	0	0	0	0	0	0	0	0	0	80	130	0	0	0	0	0	0	0	0	0	0	0	0	0	0	0	0	0	0	80	130	0	0	0	0	0	0	0	0
0.075	0	0	0	0	0	0	0	0	0	0	0	0	0	0	0	0	80	130	0	0	0	0	0	0	0	0	0	0	0	0	0	0	0	0	0	0	80	130	0	0	0	0	0	0	0	0
0.08	0	0	0	0	0	0	0	0	0	0	0	0	0	0	0	0	80	130	0	0	0	0	0	0	0	0	0	0	0	0	0	0	0	0	0	0	80	130	0	0	0	0	0	0	0	0
0.085	0	0	0	0	0	0	0	0	0	0	0	0	0	0	0	0	80	130	0	0	0	0	0	0	0	0	0	0	0	0	0	0	0	0	0	0	80	130	0	0	0	0	0	0	0	0
0.09	0	0	0	0	0	0	0	0	0	0	0	0	0	0	0	0	80	130	0	0	0	0	0	0	0	0	0	0	0	0	0	0	0	0	0	0	80	130	0	0	0	0	0	0	0	0
0.095	0	0	0	0	0	0	0	0	0	0	0	0	0	0	0	0	80	130	0	0	0	0	0	0	0	0	0	0	0	0	0	0	0	0	0	0	80	130	0	0	0	0	0	0	0	0
0.1	0	0	0	0	0	0	0	0	0	0	0	0	0	0	0	0	80	130	0	0	0	0	0	0	0	0	0	0	0	0	0	0	0	0	0	0	80	130	0	0	0	0	0	0	0	0
0.105	0	0	0	0	0	0	0	0	0	0	0	0	0	0	0	0	80	130	0	0	0	0	0	0	0	0	0	0	0	0	0	0	0	0	0	0	80	130	0	0	0	0	0	0	0	0
0.11	0	0	0	0	0	0	0	0	0	0	0	0	0	0	0	0	80	130	0	0	0	0	0	0	0	0	0	0	0	0	0	0	0	0	0	0	80	130	0	0	0	0	0	0	0	0
0.115	0	0	0	0	0	0	0	0	0	0	0	0	0	0	0	0	80	130	0	0	0	0	0	0	0	0	0	0	0	0	0	0	0	0	0	0	80	130	0	0	0	0	0	0	0	0
0.12	0	0	0	0	0	0	0	0	0	0	0	0	0	0	0	0	80	130	0	0	0	0	0	0	0	0	0	0	0	0	0	0	0	0	0	0	80	130	0	0	0	0	0	0	0	0
0.125	0	0	0	0	0	0	0	0	0	0	0	0	0	0	0	0	80	130	0	0	0	0	0	0	0	0	0	0	0	0	0	0	0	0	0	0	80	130	0	0	0	0	0	0	0	0
0.13	0	0	0	0	0	0	0	0	0	0	0	0	0	0	0	0	80	130	0	0	0	0	0	0	0	0	0	0	0	0	0	0	0	0	0	0	80	130	0	0	0	0	0	0	0	0
0.135	0	0	0	0	0	0	0	0	0	0	0	0	0	0	0	0	80	130	0	0	0	0	0	0	0	0	0	0	0	0	0	0	0	0	0	0	80	130	0	0	0	0	0	0	0	0
0.14	0	0	0	0	0	0	0	0	0	0	0	0	0	0	0	0	80	130	0	0	0	0	0	0	0	0	0	0	0	0	0	0	0	0	0	0	80	130	0	0	0	0	0	0	0	0
0.145	0	0	0	0	0	0	0	0	0	0	0	0	0	0	0	0	80	130	0	0	0	0	0	0	0	0	0	0	0	0	0	0	0	0	0	0	80	130	0	0	0	0	0	0	0	0
0.15	0	0	0	0	0	0	0	0	0	0	0	0	0	0	0	0	80	130	0	0	0	0	0	0	0	0	0	0	0	0	0	0	0	0	0	0	80	130	0	0	0	0	0	0	0	0
0.155	0	0	0	0	0	0	0	0	0	0	0	0	0	0	0	0	80	130	0	0	0	0	0	0	0	0	0	0	0	0	0	0	0	0	0	0	80	130	0	0	0	0	0	0	0	0
0.16	0	0	0	0	0	0	0	0	0	0	0	0	0	0	0	0	80	130	0	0	0	0	0	0	0	0	0	0	0	0	0	0	0	0	0	0	80	130	0	0	0	0	0	0	0	0
0.165	0	0	0	0	0	0	0	0	0	0	0	0	0	0	0	0	80	130	0	0	0	0	0	0	0	0	0	0	0	0	0	0	0	0	0	0	80	130	0	0	0	0	0	0	0	0
0.17	0	0	0	0	0	0	0	0	0	0	0	0	0	0	0	0	80	130	0	0	0	0	0	0	0	0	0	0	0	0	0	0	0	0	0	0	80	130	0	0	0	0	0	0	0	0
0.175	0	0	0	0	0	0	0	0	0	0	0	0	0	0	0	0	80	130	0	0	0	0	0	0	0	0	0	0	0	0	0	0	0	0	0	0	80	130	0	0	0	0	0	0	0	0
0.18	0	0	0	0	0	0	0	0	0	0	0	0	0	0	0	0	80	130	0	0	0	0	0	0	0	0	0	0	0	0	0	0	0	0	0	0	80	130	0	0	0	0	0	0	0	0
0.185	0	0	0	0	0	0	0	0	0	0	0	0	0	0	0	0	80	130	0	0	0	0	0	0	0	0	0	0	0	0	0	0	0	0	0	0	80	130	0	0	0	0	0	0	0	0
0.19	0	0	0	0	0	0	0	0	0	0	0	0	0	0	0	0	80	130	0	0	0	0	0	0	0	0	0	0	0	0	0	0	0	0	0	0	80	130	0	0	0	0	0	0	0	0
0.195	0	0	0	0	0	0	0	0	0	0	0	0	0	0	0	0	80	130	0	0	0	0	0	0	0	0	0	0	0	0	0	0	0	0	0	0	80	130	0	0	0	0	0	0	0	0
0.2	0	0	0	0	0	0	0	0	0	0	0	0	0	0	0	0	80	130	0	0	0	0	0	0	0	0	0	0	0	0	0	0	0	0	0	0	80	130	0	0	0	0	0	0	0	0
0.205	0	0	0	0	0	0	0	0	0	0	0	0	0	0	0	0	80	130	0	0	0	0	0	0	0	0	0	0	0	0	0	0	0	0	0	0	80	130	0	0	0	0	0	0	0	0
0.21	0	0	0	0	0	0	0	0	0	0	0	0	0	0	0	0	80	130	0	0	0	0	0	0	0	0	0	0	0	0	0	0	0	0	0	0	80	130	0	0	0	0	0	0	0	0
0.215	0	0	0	0	0	0	0	0	0	0	0	0	0	0	0	0	80	130	0	0	0	0	0	0	0	0	0	0	0	0	0	0	0	0	0	0	80	130	0	0	0	0	0	0	0	0
0.22	0	0	0	0	0	0	0	0	0	0	0	0	0	0	0	0	80	130	0	0	0	0	0	0	0	0	0	0	0	0	0	0	0	0	0	0	80	130	0	0	0	0	0	0	0	0
0.225	0	0	0	0	0	0	0	0	0	0	0	0	0	0	0	0	80	130	0	0	0	0	0	0	0	0	0	0	0	0	0	0	0	0	0	0	80	130	0	0	0	0	0	0	0	0
0.23	0	0	0	0	0	0	0	0	0	0	0	0	0	0	0	0	80	130	0	0	0	0	0	0	0	0	0	0	0	0	0	0	0	0	0	0	80	130	0	0	0	0	0	0	0	0
0.235	0	0	0	0	0	0	0	0	0	0	0	0	0	0	0	0	80	130	0	0	0	0	0	0	0	0	0	0	0	0	0	0	0	0	0	0	80	130	0	0	0	0	0	0	0	0
0.24	0	0	0	0	0	0	0	0	0	0	0	0	0	0	0	0	80	130	0	0	0	0	0	0	0	0	0	0	0	0	0	0	0	0	0	0	80	130	0	0	0	0	0	0	0	0
0.245	0	0	0	0	0	0	0	0	0	0	0	0	0	0	0	0	80	130	0	0	0	0	0	0	0	0	0	0	0	0	0	0	0	0	0	0	80	130	0	0	0	0	0	0	0	0
0.25	0	0	0	0	0	0	0	0	0	0	0	0	0	0	0	0	80	130	0	0	0	0	0	0	0	0	0	0	0	0	0	0	0	0	0	0	80	130	0	0	0	0	0	0	0	0
0.255	0	0	0	0	0	0	0	0	0	0	0	0	0	0	0	0	80	130	0	0	0	0	0	0	0	0	0	0	0	0	0	0	0	0	0	0	80	130	0	0	0	0	0	0	0	0
0.26	0	0	0	0	0	0	0	0	0	0	0	0	0	0	0	0	80	130	0	0	0	0	0	0	0	0	0	0	0	0	0	0	0	0	0	0	80	130	0	0	0	0	0	0	0	0
0.265	0	0	0	0	0	0	0	0	0	0	0	0	0	0	0	0	80	130	0	0	0	0	0	0	0	0	0	0	0	0	0	0	0	0	0	0	80	130	0	0	0	0	0	0	0	0
0.27	0	0	0	0	0	0	0	0	0	0	0	0	0	0	0	0	80	130	0	0	0	0	0	0	0	0	0	0	0	0	0	0	0	0	0	0	80	130	0	0	0	0	0	0	0	0
0.275	0	0	0	0	0	0	0	0	0	0	0	0	0	0	0	0	80	130	0	0	0	0	0	0	0	0	0	0	0	0	0	0	0	0	0	0	80	130	0	0	0	0	0	0	0	0
0.28	0	0	0	0	0	0	0	0	0	0	0	0	0	0	0	0	80	130	0	0	0	0	0	0	0	0	0	0	0	0	0	0	0	0	0	0	80	130	0	0	0	0	0	0	0	0
0.285	0	0	0	0	0	0	0	0	0	0	0	0	0	0	0	0	80	130	0	0	0	0	0	0	0	0	0	0	0	0	0	0	0	0	0	0	80	130	0	0	0	0	0	0	0	0
0.29	0	0	0	0	0	0	0	0	0	0	0	0	0	0	0	0	80	130	0	0	0	0	0	0	0	0	0	0	0	0	0	0	0	0	0	0	80	130	0	0	0	0	0	0	0	0
0.295	0	0	0	0	0	0	0	0	0	0	0	0	0	0	0	0	80	130	0	0	0	0	0	0	0	0	0	0	0	0	0	0	0	0	0	0	80	130	0	0	0	0	0	0	0	0
0.3	0	0	0	0	0	0	0	0	0	0	0	0	0	0	0	0	80	130	0	0	0	0	0	0	0	0	0	0	0	0	0	0	0	0	0	0	80	130	0	0	0	0	0	0	0	0
0.305	0	0	0	0	0	0	0	0	0	0	0	0	0	0	0	0	80	130	0	0	0	0	0	0	0	0	0	0	0	0	0	0	0	0	0	0	80	130	0	0	0	0	0	0	0	0
0.31	0	0	0	0	0	0	0	0	0	0	0	0	0	0	0	0	80	130	0	0	0	0	0	0	0	0	0	0	0	0	0	0	0	0	0	0	80	130	0	0	0	0	0	0	0	0
0.315	0	0	0	0	0	0	0	0	0	0	0	0	0	0	0	0	80	130	0	0	0	0	0	0	0	0	0	0	0	0	0	0	0	0	0	0	80	130	0	0	0	0	0	0	0	0
0.32	0	0	0	0	0	0	0	0	0	0	0	0	0	0	0	0	80	130	0	0	0	0	0	0	0	0	0	0	0	0	0	0	0	0	0	0	80	130	0	0	0	0	0	0	0	0
0.325	0	0	0	0	0	0	0	0	0	0	0	0	0	0	0	0	80	130	0	0	0	0	0	0	0	0	0	0	0	0	0	0	0	0	0	0	80	130	0	0	0	0	0	0	0	0
0.33	0	0	0	0	0	0	0	0	0	0	0	0	0	0	0	0	80	130	0	0	0	0	0	0	0	0	0	0	0	0	0	0	0	0	0	0	80	130	0	0	0	0	0	0	0	0
0.335	0	0	0	0	0	0	0	0	0	0	0	0	0	0	0	0	80	130	0	0	0	0	0	0	0	0	0	0	0	0	0	0	0	0	0	0	80	130	0	0	0	0	0	0	0	0
0.34	0	0	0	0	0	0	0	0	0	0	0	0	0	0	0	0	80	130	0	0	0	0	0	0	0	0	0	0	0	0	0	0	0	0	0	0	80	130	0	0	0	0	0	0	0	0
0.345	0	0	0	0	0	0	0	0	0	0	0	0	0	0	0	0	80	130	0	0	0	0	0	0	0	0	0	0	0	0	0	0	0	0	0	0	80	130	0	0	0	0	0	0	0	0
0.35	0	0	0	0	0	0	0	0	0	0	0	0	0	0	0	0	80	130	0	0	0	0	0	0	0	0	0	0	0	0	0	0	0	0	0	0	80	130	0	0	0	0	0	0	0	0
0.355	0	0	0	0	0	0	0	0	0	0	0	0	0	0	0	0	80	130	0	0	0	0	0	0	0	0	0	0	0	0	0	0	0	0	0	0	80	130	0	0	0	0	0	0	0	0
0.36	0	0	0	0	0	0	0	0	0	0	0	0	0	0	0	0	80	130	0	0	0	0	0	0	0	0	0	0	0	0	0	0	0	0	0	0	80	130	0	0	0	0	0	0	0	0
0.365	0	0	0	0	0	0	0	0	0	0	0	0	0	0	0	0	80	130	0	0	0	0	0	0	0	0	0	0	0	0	0	0	0	0	0	0	80	130	0	0	0	0	0	0	0	0
0.37	0	0	0	0	0	0	0	0	0	0	0	0	0	0	0	0	80	130	0	0	0	0	0	0	0	0	0	0	0	0	0	0	0	0	0	0	80	130	0	0	0	0	0	0	0	0
0.375	0	0	0	0	0	0	0	0	0	0	0	0	0	0	0	0	80	130	0	0	0	0	0	0	0	0	0	0	0	0	0	0	0	0	0	0	80	130	0	0	0	0	0	0	0	0
0.38	0	0	0	0	0	0	0	0	0	0	0	0	0	0	0	0	80	130	0	0	0	0	0	0	0	0	0	0	0	0	0	0	0	0	0	0	80	130	0	0	0	0	0	0	0	0
0.385	0	0	0	0	0	0	0	0	0	0	0	0	0	0	0	0	80	130	0	0	0	0	0	0	0	0	0	0	0	0	0	0	0	0	0	0	80	130	0	0	0	0	0	0	0	0
0.39	0	0	0	0	0	0	0	0	0	0	0	0	0	0	0	0	80	130	0	0	0	0	0	0	0	0	0	0	0	0	0	0	0	0	0	0	80	130	0	0	0	0	0	0	0	0
0.395	0	0	0	0	0	0	0	0	0	0	0	0	0	0	0	0	80	130	0	0	0	0	0	0	0	0	0	0	0	0	0	0	0	0	0	0	80	130	0	0	0	0	0	0	0	0
0.4	0	0	0	0	0	0	0	0	0	0	0	0	0	0	0	0	80	130	0	0	0	0	0	0	0	0	0	0	0	0	0	0	0	0	0	0	80	130	0	0	0	0	0	0	0	0
0.405	0	0	0	0	0	0	0	0	0	0	0	0	0	0	0	0	80	130	0	0	0	0	0	0	0	0	0	0	0	0	0	0	0	0	0	0	80	130	0	0	0	0	0	0	0	0
0.41	0	0	0	0	0	0	0	0	0	0	0	0	0	0	0	0	80	130	0	0	0	0	0	0	0	0	0	0	0	0	0	0	0	0	0	0	80	130	0	0	0	0	0	0	0	0
0.415	0	0	0	0	0	0	0	0	0	0	0	0	0	0	0	0	80	130	0	0	0	0	0	0	0	0	0	0	0	0	0	0	0	0	0	0	80	130	0	0	0	0	0	0	0	0
0.42	0	0	0	0	0	0	0	0	0	0	0	0	0	0	0	0	80	130	0	0	0	0	0	0	0	0	0	0	0	0	0	0	0	0	0	0	80	130	0	0	0	0	0	0	0	0
0.425	0	0	0	0	0	0	0	0	0	0	0	0	0	0	0	0	80	130	0	0	0	0	0	0	0	0	0	0	0	0	0	0	0	0	0	0	80	130	0	0	0	0	0	0	0	0
0.43	0	0	0	0	0	0	0	0	0	0	0	0	0	0	0	0	80	130	0	0	0	0	0	0	0	0	0	0	0	0	0	0	0	0	0	0	80	130	0	0	0	0	0	0	0	0
0.435	0	0	0	0	0	0	0	0	0	0	0	0	0	0	0	0	80	130	0	0	0	0	0	0	0	0	0	0	0	0	0	0	0	0	0	0	80	130	0	0	0	0	0	0	0	0
0.44	0	0	0	0	0	0	0	0	0	0	0	0	0	0	0	0	80	130	0	0	0	0	0	0	0	0	0	0	0	0	0	0	0	0	0	0	80	130	0	0	0	0	0	0	0	0
0.445	0	0	0	0	0	0	0	0	0	0	0	0	0	0	0	0	80	130	0	0	0	0	0	0	0	0	0	0	0	0	0	0	0	0	0	0	80	130	0	0	0	0	0	0	0	0
0.45	0	0	0	0	0	0	0	0	0	0	0	0	0	0	0	0	80	130	0	0	0	0	0	0	0	0	0	0	0	0	0	0	0	0	0	0	80	130	0	0	0	0	0	0	0	0
0.455	0	0	0	0	0	0	0	0	0	0	0	0	0	0	0	0	80	130	0	0	0	0	0	0	0	0	0	0	0	0	0	0	0	0	0	0	80	130	0	0	0	0	0	0	0	0
0.46	0	0	0	0	0	0	0	0	0	0	0	0	0	0	0	0	80	130	0	0	0	0	0	0	0	0	0	0	0	0	0	0	0	0	0	0	80	130	0	0	0	0	0	0	0	0
0.465	0	0	0	0	0	0	0	0	0	0	0	0	0	0	0	0	80	130	0	0	0	0	0	0	0	0	0	0	0	0	0	0	0	0	0	0	80	130	0	0	0	0	0	0	0	0
0.47	0	0	0	0	0	0	0	0	0	0	0	0	0	0	0	0	80	130	0	0	0	0	0	0	0	0	0	0	0	0	0	0	0	0	0	0	80	130	0	0	0	0	0	0	0	0
0.475	0	0	0	0	0	0	0	0	0	0	0	0	0	0	0	0	80	130	0	0	0	0	0	0	0	0	0	0	0	0	0	0	0	0	0	0	80	130	0	0	0	0	0	0	0	0
0.48	0	0	0	0	0	0	0	0	0	0	0	0	0	0	0	0	80	130	0	0	0	0	0	0	0	0	0	0	0	0	0	0	0	0	0	0	80	130	0	0	0	0	0	0	0	0
0.485	0	0	0	0	0	0	0	0	0	0	0	0	0	0	0	0	80	130	0	0	0	0	0	0	0	0	0	0	0	0	0	0	0	0	0	0	80	130	0	0	0	0	0	0	0	0
0.49	0	0	0	0	0	0	0	0	0	0	0	0	0	0	0	0	80	130	0	0	0	0	0	0	0	0	0	0	0	0	0	0	0	0	0	0	80	130	0	0	0	0	0	0	0	0
0.495	0	0	0	0	0	0	0	0	0	0	0	0	0	0	0	0	80	130	0	0	0	0	0	0	0	0	0	0	0	0	0	0	0	0	0	0	80	130	0	0	0	0	0	0	0	0
0.5	0	0	0	0	0	0	0	0	0	0	0	0	0	0	0	0	80	130	0	0	0	0	0	0	0	0	0	0	0	0	0	0	0	0	0	0	80	130	0	0	0	0	0	0	0	0
0.505	0	0	0	0	0	0	0	0	0	0	0	0	0	0	0	0	80	130	0	0	0	0	0	0	0	0	0	0	0	0	0	0	0	0	0	0	80	130	0	0	0	0	0	0	0	0
0.51	0	0	0	0	0	0	0	0	0	0	0	0	0	0	0	0	80	130	0	0	0	0	0	0	0	0	0	0	0	0	0	0	0	0	0	0	80	130	0	0	0	0	0	0	0	0
0.515	0	0	0	0	0	0	0	0	0	0	0	0	0	0	0	0	80	130	0	0	0	0	0	0	0	0	0	0	0	0	0	0	0	0	0	0	80	130	0	0	0	0	0	0	0	0
0.52	0	0	0	0	0	0	0	0	0	0	0	0	0	0	0	0	80	130	0	0	0	0	0	0	0	0	0	0	0	0	0	0	0	0	0	0	80	130	0	0	0	0	0	0	0	0
0.525	0	0	0	0	0	0	0	0	0	0	0	0	0	0	0	0	80	130	0	0	0	0	0	0	0	0	0	0	0	0	0	0	0	0	0	0	80	130	0	0	0	0	0	0	0	0
0.53	0	0	0	0	0	0	0	0	0	0	0	0	0	0	0	0	80	130	0	0	0	0	0	0	0	0	0	0	0	0	0	0	0	0	0	0	80	130	0	0	0	0	0	0	0	0
0.535	0	0	0	0	0	0	0	0	0	0	0	0	0	0	0	0	80	130	0	0	0	0	0	0	0	0	0	0	0	0	0	0	0	0	0	0	80	130	0	0	0	0	0	0	0	0
0.54	0	0	0	0	0	0	0	0	0	0	0	0	0	0	0	0	80	130	0	0	0	0	0	0	0	0	0	0	0	0	0	0	0	0	0	0	80	130	0	0	0	0	0	0	0	0
0.545	0	0	0	0	0	0	0	0	0	0	0	0	0	0	0	0	80	130	0	0	0	0	0	0	0	0	0	0	0	0	0	0	0	0	0	0	80	130	0	0	0	0	0	0	0	0
0.55	0	0	0	0	0	0	0	0	0	0	0	0	0	0	0	0	80	130	0	0	0	0	0	0	0	0	0	0	0	0	0	0	0	0	0	0	80	130	0	0	0	0	0	0	0	0
0.555	0	0	0	0	0	0	0	0	0	0	0	0	0	0	0	0	80	130	0	0	0	0	0	0	0	0	0	0	0	0	0	0	0	0	0	0	80	130	0	0	0	0	0	0	0	0
0.56	0	0	0	0	0	0	0	0	0	0	0	0	0	0	0	0	80	130	0	0	0	0	0	0	0	0	0	0	0	0	0	0	0	0	0	0	80	130	0	0	0	0	0	0	0	0
0.565	0	0	0	0	0	0	0	0	0	0	0	0	0	0	0	0	80	130	0	0	0	0	0	0	0	0	0	0	0	0	0	0	0	0	0	0	80	130	0	0	0	0	0	0	0	0
0.57	0	0	0	0	0	0	0	0	0	0	0	0	0	0	0	0	80	130	0	0	0	0	0	0	0	0	0	0	0	0	0	0	0	0	0	0	80	130	0	0	0	0	0	0	0	0
0.575	0	0	0	0	0	0	0	0	0	0	0	0	0	0	0	0	80	130	0	0	0	0	0	0	0	0	0	0	0	0	0	0	0	0	0	0	80	130	0	0	0	0	0	0	0	0
0.58	0	0	0	0	0	0	0	0	0	0	0	0	0	0	0	0	80	130	0	0	0	0	0	0	0	0	0	0	0	0	0	0	0	0	0	0	80	130	0	0	0	0	0	0	0	0
0.585	0	0	0	0	0	0	0	0	0	0	0	0	0	0	0	0	80	130	0	0	0	0	0	0	0	0	0	0	0	0	0	0	0	0	0	0	80	130	0	0	0	0	0	0	0	0
0.59	0	0	0	0	0	0	0	0	0	0	0	0	0	0	0	0	80	130	0	0	0	0	0	0	0	0	0	0	0	0	0	0	0	0	0	0	80	130	0	0	0	0	0	0	0	0
0.595	0	0	0	0	0	0	0	0	0	0	0	0	0	0	0	0	80	130	0	0	0	0	0	0	0	0	0	0	0	0	0	0	0	0	0	0	80	130	0	0	0	0	0	0	0	0
0.6	0	0	0	0	0	0	0	0	0	0	0	0	0	0	0	0	80	130	0	0	0	0	0	0	0	0	0	0	0	0	0	0	0	0	0	0	80	130	0	0	0	0	0	0	0	0
0.605	0	0	0	0	0	0	0	0	0	0	0	0	0	0	0	0	80	130	0	0	0	0	0	0	0	0	0	0	0	0	0	0	0	0	0	0	80	130	0	0	0	0	0	0	0	0
0.61	0	0	0	0	0	0	0	0	0	0	0	0	0	0	0	0	80	130	0	0	0	0	0	0	0	0	0	0	0	0	0	0	0	0	0	0	80	130	0	0	0	0	0	0	0	0
0.615	0	0	0	0	0	0	0	0	0	0	0	0	0	0	0	0	80	130	0	0	0	0	0	0	0	0	0	0	0	0	0	0	0	0	0	0	80	130	0	0	0	0	0	0	0	0
0.62	0	0	0	0	0	0	0	0	0	0	0	0	0	0	0	0	80	130	0	0	0	0	0	0	0	0	0	0	0	0	0	0	0	0	0	0	80	130	0	0	0	0	0	0	0	0
0.625	0	0	0	0	0	0	0	0	0	0	0	0	0	0	0	0	80	130	0	0	0	0	0	0	0	0	0	0	0	0	0	0	0	0	0	0	80	130	0	0	0	0	0	0	0	0
0.63	0	0	0	0	0	0	0	0	0	0	0	0	0	0	0	0	80	130	0	0	0	0	0	0	0	0	0	0	0	0	0	0	0	0	0	0	80	130	0	0	0	0	0	0	0	0
0.635	0	0	0	0	0	0	0	0	0	0	0	0	0	0	0	0	80	130	0	0	0	0	0	0	0	0	0	0	0	0	0	0	0	0	0	0	80	130	0	0	0	0	0	0	0	0
0.64	0	0	0	0	0	0	0	0	0	0	0	0	0	0	0	0	80	130	0	0	0	0	0	0	0	0	0	0	0	0	0	0	0	0	0	0	80	130	0	0	0	0	0	0	0	0
0.645	0	0	0	0	0	0	0	0	0	0	0	0	0	0	0	0	80	130	0	0	0	0	0	0	0	0	0	0	0	0	0	0	0	0	0	0	80	130	0	0	0	0	0	0	0	0
0.65	0	0	0	0	0	0	0	0	0	0	0	0	0	0	0	0	80	130	0	0	0	0	0	0	0	0	0	0	0	0	0	0	0	0	0	0	80	130	0	0	0	0	0	0	0	0
0.655	0	0	0	0	0	0	0	0	0	0	0	0	0	0	0	0	80	130	0	0	0	0	0	0	0	0	0	0	0	0	0	0	0	0	0	0	80	130	0	0	0	0	0	0	0	0
0.66	0	0	0	0	0	0	0	0	0	0	0	0	0	0	0	0	80	130	0	0	0	0	0	0	0	0	0	0	0	0	0	0	0	0	0	0	80	130	0	0	0	0	0	0	0	0
0.665	0	0	0	0	0	0	0	0	0	0	0	0	0	0	0	0	80	130	0	0	0	0	0	0	0	0	0	0	0	0	0	0	0	0	0	0	80	130	0	0	0	0	0	0	0	0
0.67	0	0	0	0	0	0	0	0	0	0	0	0	0	0	0	0	80	130	0	0	0	0	0	0	0	0	0	0	0	0	0	0	0	0	0	0	80	130	0	0	0	0	0	0	0	0
0.675	0	0	0	0	0	0	0	0	0	0	0	0	0	0	0	0	80	130	0	0	0	0	0	0	0	0	0	0	0	0	0	0	0	0	0	0	80	130	0	0	0	0	0	0	0	0
0.68	0	0	0	0	0	0	0	0	0	0	0	0	0	0	0	0	80	130	0	0	0	0	0	0	0	0	0	0	0	0	0	0	0	0	0	0	80	130	0	0	0	0	0	0	0	0
0.685	0	0	0	0	0	0	0	0	0	0	0	0	0	0	0	0	80	130	0	0	0	0	0	0	0	0	0	0	0	0	0	0	0	0	0	0	80	130	0	0	0	0	0	0	0	0
0.69	0	0	0	0	0	0	0	0	0	0	0	0	0	0	0	0	80	130	0	0	0	0	0	0	0	0	0	0	0	0	0	0	0	0	0	0	80	130	0	0	0	0	0	0	0	0
0.695	0	0	0	0	0	0	0	0	0	0	0	0	0	0	0	0	80	130	0	0	0	0	0	0	0	0	0	0	0	0	0	0	0	0	0	0	80	130	0	0	0	0	0	0	0	0
0.7	0	0	0	0	0	0	0	0	0	0	0	0	0	0	0	0	80	130	0	0	0	0	0	0	0	0	0	0	0	0	0	0	0	0	0	0	80	130	0	0	0	0	0	0	0	0
0.705	0	0	0	0	0	0	0	0	0	0	0	0	0	0	0	0	80	130	0	0	0	0	0	0	0	0	0	0	0	0	0	0	0	0	0	0	80	130	0	0	0	0	0	0	0	0
0.71	0	0	0	0	0	0	0	0	0	0	0	0	0	0	0	0	80	130	0	0	0	0	0	0	0	0	0	0	0	0	0	0	0	0	0	0	80	130	0	0	0	0	0	0	0	0
0.715	0	0	0	0	0	0	0	0	0	0	0	0	0	0	0	0	80	130	0	0	0	0	0	0	0	0	0	0	0	0	0	0	0	0	0	0	80	130	0	0	0	0	0	0	0	0
0.72	0	0	0	0	0	0	0	0	0	0	0	0	0	0	0	0	80	130	0	0	0	0	0	0	0	0	0	0	0	0	0	0	0	0	0	0	80	130	0	0	0	0	0	0	0	0
0.725	0	0	0	0	0	0	0	0	0	0	0	0	0	0	0	0	80	130	0	0	0	0	0	0	0	0	0	0	0	0	0	0	0	0	0	0	80	130	0	0	0	0	0	0	0	0
0.73	0	0	0	0	0	0	0	0	0	0	0	0	0	0	0	0	80	130	0	0	0	0	0	0	0	0	0	0	0	0	0	0	0	0	0	0	80	130	0	0	0	0	0	0	0	0
0.735	0	0	0	0	0	0	0	0	0	0	0	0	0	0	0	0	80	130	0	0	0	0	0	0	0	0	0	0	0	0	0	0	0	0	0	0	80	130	0	0	0	0	0	0	0	0
0.74	0	0	0	0	0	0	0	0	0	0	0	0	0	0	0	0	80	130	0	0	0	0	0	0	0	0	0	0	0	0	0	0	0	0	0	0	80	130	0	0	0	0	0	0	0	0
0.745	0	0	0	0	0	0	0	0	0	0	0	0	0	0	0	0	80	130	0	0	0	0	0	0	0	0	0	0	0	0	0	0	0	0	0	0	80	130	0	0	0	0	0	0	0	0
0.75	0	0	0	0	0	0	0	0	0	0	0	0	0	0	0	0	80	130	0	0	0	0	0	0	0	0	0	0	0	0	0	0	0	0	0	0	80	130	0	0	0	0	0	0	0	0
0.755	0	0	0	0	0	0	0	0	0	0	0	0	0	0	0	0	80	130	0	0	0	0	0	0	0	0	0	0	0	0	0	0	0	0	0	0	80	130	0	0	0	0	0	0	0	0
0.76	0	0	0	0	0	0	0	0	0	0	0	0	0	0	0	0	80	130	0	0	0	0	0	0	0	0	0	0	0	0	0	0	0	0	0	0	80	130	0	0	0	0	0	0	0	0
0.765	0	0	0	0	0	0	0	0	0	0	0	0	0	0	0	0	80	130	0	0	0	0	0	0	0	0	0	0	0	0	0	0	0	0	0	0	80	130	0	0	0	0	0	0	0	0
0.77	0	0	0	0	0	0	0	0	0	0	0	0	0	0	0	0	80	130	0	0	0	0	0	0	0	0	0	0	0	0	0	0	0	0	0	0	80	130	0	0	0	0	0	0	0	0
0.775	0	0	0	0	0	0	0	0	0	0	0	0	0	0	0	0	80	130	0	0	0	0	0	0	0	0	0	0	0	0	0	0	0	0	0	0	80	130	0	0	0	0	0	0	0	0
0.78	0	0	0	0	0	0	0	0	0	0	0	0	0	0	0	0	80	130	0	0	0	0	0	0	0	0	0	0	0	0	0	0	0	0	0	0	80	130	0	0	0	0	0	0	0	0
0.785	0	0	0	0	0	0	0	0	0	0	0	0	0	0	0	0	80	130	0	0	0	0	0	0	0	0	0	0	0	0	0	0	0	0	0	0	80	130	0	0	0	0	0	0	0	0
0.79	0	0	0	0	0	0	0	0	0	0	0	0	0	0	0	0	80	130	0	0	0	0	0	0	0	0	0	0	0	0	0	0	0	0	0	0	80	130	0	0	0	0	0	0	0	0
0.795	0	0	0	0	0	0	0	0	0	0	0	0	0	0	0	0	80	130	0	0	0	0	0	0	0	0	0	0	0	0	0	0	0	0	0	0	80	130	0	0	0	0	0	0	0	0
0.8	0	0	0	0	0	0	0	0	0	0	0	0	0	0	0	0	80	130	0	0	0	0	0	0	0	0	0	0	0	0	0	0	0	0	0	0	80	130	0	0	0	0	0	0	0	0
0.805	0	0	0	0	0	0	0	0	0	0	0	0	0	0	0	0	80	130	0	0	0	0	0	0	0	0	0	0	0	0	0	0	0	0	0	0	80	130	0	0	0	0	0	0	0	0
0.81	0	0	0	0	0	0	0	0	0	0	0	0	0	0	0	0	80	130	0	0	0	0	0	0	0	0	0	0	0	0	0	0	0	0	0	0	80	130	0	0	0	0	0	0	0	0
0.815	0	0	0	0	0	0	0	0	0	0	0	0	0	0	0	0	80	130	0	0	0	0	0	0	0	0	0	0	0	0	0	0	0	0	0	0	80	130	0	0	0	0	0	0	0	0
0.82	0	0	0	0	0	0	0	0	0	0	0	0	0	0	0	0	80	130	0	0	0	0	0	0	0	0	0	0	0	0	0	0	0	0	0	0	80	130	0	0	0	0	0	0	0	0
0.825	0	0	0	0	0	0	0	0	0	0	0	0	0	0	0	0	80	130	0	0	0	0	0	0	0	0	0	0	0	0	0	0	0	0	0	0	80	130	0	0	0	0	0	0	0	0
0.83	0	0	0	0	0	0	0	0	0	0	0	0	0	0	0	0	80	130	0	0	0	0	0	0	0	0	0	0	0	0	0	0	0	0	0	0	80	130	0	0	0	0	0	0	0	0
0.835	0	0	0	0	0	0	0	0	0	0	0	0	0	0	0	0	80	130	0	0	0	0	0	0	0	0	0	0	0	0	0	0	0	0	0	0	80	130	0	0	0	0	0	0	0	0
0.84	0	0	0	0	0	0	0	0	0	0	0	0	0	0	0	0	80	130	0	0	0	0	0	0	0	0	0	0	0	0	0	0	0	0	0	0	80	130	0	0	0	0	0	0	0	0
0.845	0	0	0	0	0	0	0	0	0	0	0	0	0	0	0	0	80	130	0	0	0	0	0	0	0	0	0	0	0	0	0	0	0	0	0	0	80	130	0	0	0	0	0	0	0	0
0.85	0	0	0	0	0	0	0	0	0	0	0	0	0	0	0	0	80	130	0	0	0	0	0	0	0	0	0	0	0	0	0	0	0	0	0	0	80	130	0	0	0	0	0	0	0	0
0.855	0	0	0	0	0	0	0	0	0	0	0	0	0	0	0	0	80	130	0	0	0	0	0	0	0	0	0	0	0	0	0	0	0	0	0	0	80	130	0	0	0	0	0	0	0	0
0.86	0	0	0	0	0	0	0	0	0	0	0	0	0	0	0	0	80	130	0	0	0	0	0	0	0	0	0	0	0	0	0	0	0	0	0	0	80	130	0	0	0	0	0	0	0	0
0.865	0	0	0	0	0	0	0	0	0	0	0	0	0	0	0	0	80	130	0	0	0	0	0	0	0	0	0	0	0	0	0	0	0	0	0	0	80	130	0	0	0	0	0	0	0	0
0.87	0	0	0	0	0	0	0	0	0	0	0	0	0	0	0	0	80	130	0	0	0	0	0	0	0	0	0	0	0	0	0	0	0	0	0	0	80	130	0	0	0	0	0	0	0	0
0.875	0	0	0	0	0	0	0	0	0	0	0	0	0	0	0	0	80	130	0	0	0	0	0	0	0	0	0	0	0	0	0	0	0	0	0	0	80	130	0	0	0	0	0	0	0	0
0.88	0	0	0	0	0	0	0	0	0	0	0	0	0	0	0	0	80	130	0	0	0	0	0	0	0	0	0	0	0	0	0	0	0	0	0	0	80	130	0	0	0	0	0	0	0	0
0.885	0	0	0	0	0	0	0	0	0	0	0	0	0	0	0	0	80	130	0	0	0	0	0	0	0	0	0	0	0	0	0	0	0	0	0	0	80	130	0	0	0	0	0	0	0	0
0.89	0	0	0	0	0	0	0	0	0	0	0	0	0	0	0	0	80	130	0	0	0	0	0	0	0	0	0	0	0	0	0	0	0	0	0	0	80	130	0	0	0	0	0	0	0	0
0.895	0	0	0	0	0	0	0	0	0	0	0	0	0	0	0	0	80	130	0	0	0	0	0	0	0	0	0	0	0	0	0	0	0	0	0	0	80	130	0	0	0	0	0	0	0	0
0.9	0	0	0	0	0	0	0	0	0	0	0	0	0	0	0	0	80	130	0	0	0	0	0	0	0	0	0	0	0	0	0	0	0	0	0	0	80	130	0	0	0	0	0	0	0	0
0.905	0	0	0	0	0	0	0	0	0	0	0	0	0	0	0	0	80	130	0	0	0	0	0	0	0	0	0	0	0	0	0	0	0	0	0	0	80	130	0	0	0	0	0	0	0	0
0.91	0	0	0	0	0	0	0	0	0	0	0	0	0	0	0	0	80	130	0	0	0	0	0	0	0	0	0	0	0	0	0	0	0	0	0	0	80	130	0	0	0	0	0	0	0	0
0.915	0	0	0	0	0	0	0	0	0	0	0	0	0	0	0	0	80	130	0	0	0	0	0	0	0	0	0	0	0	0	0	0	0	0	0	0	80	130	0	0	0	0	0	0	0	0
0.92	0	0	0	0	0	0	0	0	0	0	0	0	0	0	0	0	80	130	0	0	0	0	0	0	0	0	0	0	0	0	0	0	0	0	0	0	80	130	0	0	0	0	0	0	0	0
0.925	0	0	0	0	0	0	0	0	0	0	0	0	0	0	0	0	80	130	0	0	0	0	0	0	0	0	0	0	0	0	0	0	0	0	0	0	80	130	0	0	0	0	0	0	0	0
0.93	0	0	0	0	0	0	0	0	0	0	0	0	0	0	0	0	80	130	0	0	0	0	0	0	0	0	0	0	0	0	0	0	0	0	0	0	80	130	0	0	0	0	0	0	0	0
0.935	0	0	0	0	0	0	0	0	0	0	0	0	0	0	0	0	80	130	0	0	0	0	0	0	0	0	0	0	0	0	0	0	0	0	0	0	80	130	0	0	0	0	0	0	0	0
0.94	0	0	0	0	0	0	0	0	0	0	0	0	0	0	0	0	80	130	0	0	0	0	0	0	0	0	0	0	0	0	0	0	0	0	0	0	80	130	0	0	0	0	0	0	0	0
0.945	0	0	0	0	0	0	0	0	0	0	0	0	0	0	0	0	80	130	0	0	0	0	0	0	0	0	0	0	0	0	0	0	0	0	0	0	80	130	0	0	0	0	0	0	0	0
0.95	0	0	0	0	0	0	0	0	0	0	0	0	0	0	0	0	80	130	0	0	0	0	0	0	0	0	0	0	0	0	0	0	0	0	0	0	80	130	0	0	0	0	0	0	0	0
0.955	0	0	0	0	0	0	0	0	0	0	0	0	0	0	0	0	80	130	0	0	0	0	0	0	0	0	0	0	0	0	0	0	0	0	0	0	80	130	0	0	0	0	0	0	0	0
0.96	0	0	0	0	0	0	0	0	0	0	0	0	0	0	0	0	80	130	0	0	0	0	0	0	0	0	0	0	0	0	0	0	0	0	0	0	80	130	0	0	0	0	0	0	0	0
0.965	0	0	0	0	0	0	0	0	0	0	0	0	0	0	0	0	80	130	0	0	0	0	0	0	0	0	0	0	0	0	0	0	0	0	0	0	80	130	0	0	0	0	0	0	0	0
0.97	0	0	0	0	0	0	0	0	0	0	0	0	0	0	0	0	80	130	0	0	0	0	0	0	0	0	0	0	0	0	0	0	0	0	0	0	80	130	0	0	0	0	0	0	0	0
0.975	0	0	0	0	0	0	0	0	0	0	0	0	0	0	0	0	80	130	0	0	0	0	0	0	0	0	0	0	0	0	0	0	0	0	0	0	80	130	0	0	0	0	0	0	0	0
0.98	0	0	0	0	0	0	0	0	0	0	0	0	0	0	0	0	80	130	0	0	0	0	0	0	0	0	0	0	0	0	0	0	0	0	0	0	80	130	0	0	0	0	0	0	0	0
0.985	0	0	0	0	0	0	0	0	0	0	0	0	0	0	0	0	80	130	0	0	0	0	0	0	0	0	0	0	0	0	0	0	0	0	0	0	80	130	0	0	0	0	0	0	0	0
0.99	0	0	0	0	0	0	0	0	0	0	0	0	0	0	0	0	80	130	0	0	0	0	0	0	0	0	0	0	0	0	0	0	0	0	0	0	80	130	0	0	0	0	0	0	0	0
0.995	0	0	0	0	0	0	0	0	0	0	0	0	0	0	0	0	80	130	0	0	0	0	0	0	0	0	0	0	0	0	0	0	0	0	0	0	80	130	0	0	0	0	0	0	0	0
1	0	0	0	0	0	0	0	0	0	0	0	0	0	0	0	0	80	130	0	0	0	0	0	0	0	0	0	0	0	0	0	0	0	0	0	0	80	130	0	0	0	0	0	0	0	0
1.005	0	0	0	0	0	0	0	0	0	0	0	0	0	0	0	0	80	130	0	0	0	0	0	0	0	0	0	0	0	0	0	0	0	0	0	0	80	130	0	0	0	0	0	0	0	0
1.01	0	0	0	0	0	0	0	0	0	0	0	0	0	0	0	0	80	130	0	0	0	0	0	0	0	0	0	0	0	0	0	0	0	0	0	0	80	130	0	0	0	0	0	0	0	0
1.015	0	0	0	0	0	0	0	0	0	0	0	0	0	0	0	0	80	130	0	0	0	0	0	0	0	0	0	0	0	0	0	0	0	0	0	0	80	130	0	0	0	0	0	0	0	0
1.02	0	0	0	0	0	0	0	0	0	0	0	0	0	0	0	0	80	130	0	0	0	0	0	0	0	0	0	0	0	0	0	0	0	0	0	0	80	130	0	0	0	0	0	0	0	0
1.025	0	0	0	0	0	0	0	0	0	0	0	0	0	0	0	0	80	130	0	0	0	0	0	0	0	0	0	0	0	0	0	0	0	0	0	0	80	130	0	0	0	0	0	0	0	0
1.03	0	0	0	0	0	0	0	0	0	0	0	0	0	0	0	0	80	130	0	0	0	0	0	0	0	0	0	0	0	0	0	0	0	0	0	0	80	130	0	0	0	0	0	0	0	0
1.035	0	0	0	0	0	0	0	0	0	0	0	0	0	0	0	0	80	130	0	0	0	0	0	0	0	0	0	0	0	0	0	0	0	0	0	0	80	130	0	0	0	0	0	0	0	0
1.04	0	0	0	0	0	0	0	0	0	0	0	0	0	0	0	0	80	130	0	0	0	0	0	0	0	0	0	0	0	0	0	0	0	0	0	0	80	130	0	0	0	0	0	0	0	0
1.045	0	0	0	0	0	0	0	0	0	0	0	0	0	0	0	0	80	130	0	0	0	0	0	0	0	0	0	0	0	0	0	0	0	0	0	0	80	130	0	0	0	0	0	0	0	0
1.05	0	0	0	0	0	0	0	0	0	0	0	0	0	0	0	0	80	130	0	0	0	0	0	0	0	0	0	0	0	0	0	0	0	0	0	0	80	130	0	0	0	0	0	0	0	0
1.055	0	0	0	0	0	0	0	0	0	0	0	0	0	0	0	0	80	130	0	0	0	0	0	0	0	0	0	0	0	0	0	0	0	0	0	0	80	130	0	0	0	0	0	0	0	0
1.06	0	0	0	0	0	0	0	0	0	0	0	0	0	0	0	0	80	130	0	0	0	0	0	0	0	0	0	0	0	0	0	0	0	0	0	0	80	130	0	0	0	0	0	0	0	0
1.065	0	0	0	0	0	0	0	0	0	0	0	0	0	0	0	0	80	130	0	0	0	0	0	0	0	0	0	0	0	0	0	0	0	0	0	0	80	130	0	0	0	0	0	0	0	0
1.07	0	0	0	0	0	0	0	0	0	0	0	0	0	0	0	0	80	130	0	0	0	0	0	0	0	0	0	0	0	0	0	0	0	0	0	0	80	130	0	0	0	0	0	0	0	0
1.075	0	0	0	0	0	0	0	0	0	0	0	0	0	0	0	0	80	130	0	0	0	0	0	0	0	0	0	0	0	0	0	0	0	0	0	0	80	130	0	0	0	0	0	0	0	0
1.08	0	0	0	0	0	0	0	0	0	0	0	0	0	0	0	0	80	130	0	0	0	0	0	0	0	0	0	0	0	0	0	0	0	0	0	0	80	130	0	0	0	0	0	0	0	0
1.085	0	0	0	0	0	0	0	0	0	0	0	0	0	0	0	0	80	130	0	0	0	0	0	0	0	0	0	0	0	0	0	0	0	0	0	0	80	130	0	0	0	0	0	0	0	0
1.09	0	0	0	0	0	0	0	0	0	0	0	0	0	0	0	0	80	130	0	0	0	0	0	0	0	0	0	0	0	0	0	0	0	0	0	0	80	130	0	0	0	0	0	0	0	0
1.095	0	0	0	0	0	0	0	0	0	0	0	0	0	0	0	0	80	130	0	0	0	0	0	0	0	0	0	0	0	0	0	0	0	0	0	0	80	130	0	0	0	0	0	0	0	0
1.1	0	0	0	0	0	0	0	0	0	0	0	0	0	0	0	0	80	130	0	0	0	0	0	0	0	0	0	0	0	0	0	0	0	0	0	0	80	130	0	0	0	0	0	0	0	0
1.105	0	0	0	0	0	0	0	0	0	0	0	0	0	0	0	0	80	130	0	0	0	0	0	0	0	0	0	0	0	0	0	0	0	0	0	0	80	130	0	0	0	0	0	0	0	0
1.11	0	0	0	0	0	0	0	0	0	0	0	0	0	0	0	0	80	130	0	0	0	0	0	0	0	0	0	0	0	0	0	0	0	0	0	0	80	130	0	0	0	0	0	0	0	0
1.115	0	0	0	0	0	0	0	0	0	0	0	0	0	0	0	0	80	130	0	0	0	0	0	0	0	0	0	0	0	0	0	0	0	0	0	0	80	130	0	0	0	0	0	0	0	0
1.12	0	0	0	0	0	0	0	0	0	0	0	0	0	0	0	0	80	130	0	0	0	0	0	0	0	0	0	0	0	0	0	0	0	0	0	0	80	130	0	0	0	0	0	0	0	0
1.125	0	0	0	0	0	0	0	0	0	0	0	0	0	0	0	0	80	130	0	0	0	0	0	0	0	0	0	0	0	0	0	0	0	0	0	0	80	130	0	0	0	0	0	0	0	0
1.13	0	0	0	0	0	0	0	0	0	0	0	0	0	0	0	0	80	130	0	0	0	0	0	0	0	0	0	0	0	0	0	0	0	0	0	0	80	130	0	0	0	0	0	0	0	0
1.135	0	0	0	0	0	0	0	0	0	0	0	0	0	0	0	0	80	130	0	0	0	0	0	0	0	0	0	0	0	0	0	0	0	0	0	0	80	130	0	0	0	0	0	0	0	0
1.14	0	0	0	0	0	0	0	0	0	0	0	0	0	0	0	0	80	130	0	0	0	0	0	0	0	0	0	0	0	0	0	0	0	0	0	0	80	130	0	0	0	0	0	0	0	0
1.145	0	0	0	0	0	0	0	0	0	0	0	0	0	0	0	0	80	130	0	0	0	0	0	0	0	0	0	0	0	0	0	0	0	0	0	0	80	130	0	0	0	0	0	0	0	0
1.15	0	0	0	0	0	0	0	0	0	0	0	0	0	0	0	0	80	130	0	0	0	0	0	0	0	0	0	0	0	0	0	0	0	0	0	0	80	130	0	0	0	0	0	0	0	0
1.155	0	0	0	0	0	0	0	0	0	0	0	0	0	0	0	0	80	130	0	0	0	0	0	0	0	0	0	0	0	0	0	0	0	0	0	0	80	130	0	0	0	0	0	0	0	0
1.16	0	0	0	0	0	0	0	0	0	0	0	0	0	0	0	0	80	130	0	0	0	0	0	0	0	0	0	0	0	0	0	0	0	0	0	0	80	130	0	0	0	0	0	0	0	0
1.165	0	0	0	0	0	0	0	0	0	0	0	0	0	0	0	0	80	130	0	0	0	0	0	0	0	0	0	0	0	0	0	0	0	0	0	0	80	130	0	0	0	0	0	0	0	0
1.17	0	0	0	0	0	0	0	0	0	0	0	0	0	0	0	0	80	130	0	0	0	0	0	0	0	0	0	0	0	0	0	0	0	0	0	0	80	130	0	0	0	0	0	0	0	0
1.175	0	0	0	0	0	0	0	0	0	0	0	0	0	0	0	0	80	130	0	0	0	0	0	0	0	0	0	0	0	0	0	0	0	0	0	0	80	130	0	0	0	0	0	0	0	0
1.18	0	0	0	0	0	0	0	0	0	0	0	0	0	0	0	0	80	130	0	0	0	0	0	0	0	0	0	0	0	0	0	0	0	0	0	0	80	130	0	0	0	0	0	0	0	0
1.185	0	0	0	0	0	0	0	0	0	0	0	0	0	0	0	0	80	130	0	0	0	0	0	0	0	0	0	0	0	0	0	0	0	0	0	0	80	130	0	0	0	0	0	0	0	0
1.19	0	0	0	0	0	0	0	0	0	0	0	0	0	0	0	0	80	130	0	0	0	0	0	0	0	0	0	0	0	0	0	0	0	0	0	0	80	130	0	0	0	0	0	0	0	0
1.195	0	0	0	0	0	0	0	0	0	0	0	0	0	0	0	0	80	130	0	0	0	0	0	0	0	0	0	0	0	0	0	0	0	0	0	0	80	130	0	0	0	0	0	0	0	0
1.2	0	0	0	0	0	0	0	0	0	0	0	0	0	0	0	0	80	130	0	0	0	0	0	0	0	0	0	0	0	0	0	0	0	0	0	0	80	130	0	0	0	0	0	0	0	0
1.205	0	0	0	0	0	0	0	0	0	0	0	0	0	0	0	0	80	130	0	0	0	0	0	0	0	0	0	0	0	0	0	0	0	0	0	0	80	130	0	0	0	0	0	0	0	0
1.21	0	0	0	0	0	0	0	0	0	0	0	0	0	0	0	0	80	130	0	0	0	0	0	0	0	0	0	0	0	0	0	0	0	0	0	0	80	130	0	0	0	0	0	0	0	0
1.215	0	0	0	0	0	0	0	0	0	0	0	0	0	0	0	0	80	130	0	0	0	0	0	0	0	0	0	0	0	0	0	0	0	0	0	0	80	130	0	0	0	0	0	0	0	0
1.22	0	0	0	0	0	0	0	0	0	0	0	0	0	0	0	0	80	130	0	0	0	0	0	0	0	0	0	0	0	0	0	0	0	0	0	0	80	130	0	0	0	0	0	0	0	0
1.225	0	0	0	0	0	0	0	0	0	0	0	0	0	0	0	0	80	130	0	0	0	0	0	0	0	0	0	0	0	0	0	0	0	0	0	0	80	130	0	0	0	0	0	0	0	0
1.23	0	0	0	0	0	0	0	0	0	0	0	0	0	0	0	0	80	130	0	0	0	0	0	0	0	0	0	0	0	0	0	0	0	0	0	0	80	130	0	0	0	0	0	0	0	0
1.235	0	0	0	0	0	0	0	0	0	0	0	0	0	0	0	0	80	130	0	0	0	0	0	0	0	0	0	0	0	0	0	0	0	0	0	0	80	130	0	0	0	0	0	0	0	0
1.24	0	0	0	0	0	0	0	0	0	0	0	0	0	0	0	0	80	130	0	0	0	0	0	0	0	0	0	0	0	0	0	0	0	0	0	0	80	130	0	0	0	0	0	0	0	0
1.245	0	0	0	0	0	0	0	0	0	0	0	0	0	0	0	0	80	130	0	0	0	0	0	0	0	0	0	0	0	0	0	0	0	0	0	0	80	130	0	0	0	0	0	0	0	0
1.25	0	0	0	0	0	0	0	0	0	0	0	0	0	0	0	0	80	130	0	0	0	0	0	0	0	0	0	0	0	0	0	0	0	0	0	0	80	130	0	0	0	0	0	0	0	0
1.255	0	0	0	0	0	0	0	0	0	0	0	0	0	0	0	0	80	130	0	0	0	0	0	0	0	0	0	0	0	0	0	0	0	0	0	0	80	130	0	0	0	0	0	0	0	0
1.26	0	0	0	0	0	0	0	0	0	0	0	0	0	0	0	0	80	130	0	0	0	0	0	0	0	0	0	0	0	0	0	0	0	0	0	0	80	130	0	0	0	0	0	0	0	0
1.265	0	0	0	0	0	0	0	0	0	0	0	0	0	0	0	0	80	130	0	0	0	0	0	0	0	0	0	0	0	0	0	0	0	0	0	0	80	130	0	0	0	0	0	0	0	0
1.27	0	0	0	0	0	0	0	0	0	0	0	0	0	0	0	0	80	130	0	0	0	0	0	0	0	0	0	0	0	0	0	0	0	0	0	0	80	130	0	0	0	0	0	0	0	0
1.275	0	0	0	0	0	0	0	0	0	0	0	0	0	0	0	0	80	130	0	0	0	0	0	0	0	0	0	0	0	0	0	0	0	0	0	0	80	130	0	0	0	0	0	0	0	0
1.28	0	0	0	0	0	0	0	0	0	0	0	0	0	0	0	0	80	130	0	0	0	0	0	0	0	0	0	0	0	0	0	0	0	0	0	0	80	130	0	0	0	0	0	0	0	0
1.285	0	0	0	0	0	0	0	0	0	0	0	0	0	0	0	0	80	130	0	0	0	0	0	0	0	0	0	0	0	0	0	0	0	0	0	0	80	130	0	0	0	0	0	0	0	0
1.29	0	0	0	0	0	0	0	0	0	0	0	0	0	0	0	0	80	130	0	0	0	0	0	0	0	0	0	0	0	0	0	0	0	0	0	0	80	130	0	0	0	0	0	0	0	0
1.295	0	0	0	0	0	0	0	0	0	0	0	0	0	0	0	0	80	130	0	0	0	0	0	0	0	0	0	0	0	0	0	0	0	0	0	0	80	130	0	0	0	0	0	0	0	0
1.3	0	0	0	0	0	0	0	0	0	0	0	0	0	0	0	0	80	130	0	0	0	0	0	0	0	0	0	0	0	0	0	0	0	0	0	0	80	130	0	0	0	0	0	0	0	0
1.305	0	0	0	0	0	0	0	0	0	0	0	0	0	0	0	0	80	130	0	0	0	0	0	0	0	0	0	0	0	0	0	0	0	0	0	0	80	130	0	0	0	0	0	0	0	0
1.31	0	0	0	0	0	0	0	0	0	0	0	0	0	0	0	0	80	130	0	0	0	0	0	0	0	0	0	0	0	0	0	0	0	0	0	0	80	130	0	0	0	0	0	0	0	0
1.315	0	0	0	0	0	0	0	0	0	0	0	0	0	0	0	0	80	130	0	0	0	0	0	0	0	0	0	0	0	0	0	0	0	0	0	0	80	130	0	0	0	0	0	0	0	0
1.32	0	0	0	0	0	0	0	0	0	0	0	0	0	0	0	0	80	130	0	0	0	0	0	0	0	0	0	0	0	0	0	0	0	0	0	0	80	130	0	0	0	0	0	0	0	0
1.325	0	0	0	0	0	0	0	0	0	0	0	0	0	0	0	0	80	130	0	0	0	0	0	0	0	0	0	0	0	0	0	0	0	0	0	0	80	130	0	0	0	0	0	0	0	0
1.33	0	0	0	0	0	0	0	0	0	0	0	0	0	0	0	0	80	130	0	0	0	0	0	0	0	0	0	0	0	0	0	0	0	0	0	0	80	130	0	0	0	0	0	0	0	0
1.335	0	0	0	0	0	0	0	0	0	0	0	0	0	0	0	0	80	130	0	0	0	0	0	0	0	0	0	0	0	0	0	0	0	0	0	0	80	130	0	0	0	0	0	0	0	0
1.34	0	0	0	0	0	0	0	0	0	0	0	0	0	0	0	0	80	130	0	0	0	0	0	0	0	0	0	0	0	0	0	0	0	0	0	0	80	130	0	0	0	0	0	0	0	0
1.345	0	0	0	0	0	0	0	0	0	0	0	0	0	0	0	0	80	130	0	0	0	0	0	0	0	0	0	0	0	0	0	0	0	0	0	0	80	130	0	0	0	0	0	0	0	0
1.35	0	0	0	0	0	0	0	0	0	0	0	0	0	0	0	0	80	130	0	0	0	0	0	0	0	0	0	0	0	0	0	0	0	0	0	0	80	130	0	0	0	0	0	0	0	0
1.355	0	0	0	0	0	0	0	0	0	0	0	0	0	0	0	0	80	130	0	0	0	0	0	0	0	0	0	0	0	0	0	0	0	0	0	0	80	130	0	0	0	0	0	0	0	0
1.36	0	0	0	0	0	0	0	0	0	0	0	0	0	0	0	0	80	130	0	0	0	0	0	0	0	0	0	0	0	0	0	0	0	0	0	0	80	130	0	0	0	0	0	0	0	0
1.365	0	0	0	0	0	0	0	0	0	0	0	0	0	0	0	0	80	130	0	0	0	0	0	0	0	0	0	0	0	0	0	0	0	0	0	0	80	130	0	0	0	0	0	0	0	0
1.37	0	0	0	0	0	0	0	0	0	0	0	0	0	0	0	0	80	130	0	0	0	0	0	0	0	0	0	0	0	0	0	0	0	0	0	0	80	130	0	0	0	0	0	0	0	0
1.375	0	0	0	0	0	0	0	0	0	0	0	0	0	0	0	0	80	130	0	0	0	0	0	0	0	0	0	0	0	0	0	0	0	0	0	0	80	130	0	0	0	0	0	0	0	0
1.38	0	0	0	0	0	0	0	0	0	0	0	0	0	0	0	0	80	130	0	0	0	0	0	0	0	0	0	0	0	0	0	0	0	0	0	0	80	130	0	0	0	0	0	0	0	0
1.385	0	0	0	0	0	0	0	0	0	0	0	0	0	0	0	0	80	130	0	0	0	0	0	0	0	0	0	0	0	0	0	0	0	0	0	0	80	130	0	0	0	0	0	0	0	0
1.39	0	0	0	0	0	0	0	0	0	0	0	0	0	0	0	0	80	130	0	0	0	0	0	0	0	0	0	0	0	0	0	0	0	0	0	0	80	130	0	0	0	0	0	0	0	0
1.395	0	0	0	0	0	0	0	0	0	0	0	0	0	0	0	0	80	130	0	0	0	0	0	0	0	0	0	0	0	0	0	0	0	0	0	0	80	130	0	0	0	0	0	0	0	0
1.4	0	0	0	0	0	0	0	0	0	0	0	0	0	0	0	0	80	130	0	0	0	0	0	0	0	0	0	0	0	0	0	0	0	0	0	0	80	130	0	0	0	0	0	0	0	0
1.405	0	0	0	0	0	0	0	0	0	0	0	0	0	0	0	0	80	130	0	0	0	0	0	0	0	0	0	0	0	0	0	0	0	0	0	0	80	130	0	0	0	0	0	0	0	0
1.41	0	0	0	0	0	0	0	0	0	0	0	0	0	0	0	0	80	130	0	0	0	0	0	0	0	0	0	0	0	0	0	0	0	0	0	0	80	130	0	0	0	0	0	0	0	0
1.415	0	0	0	0	0	0	0	0	0	0	0	0	0	0	0	0	80	130	0	0	0	0	0	0	0	0	0	0	0	0	0	0	0	0	0	0	80	130	0	0	0	0	0	0	0	0
1.42	0	0	0	0	0	0	0	0	0	0	0	0	0	0	0	0	80	130	0	0	0	0	0	0	0	0	0	0	0	0	0	0	0	0	0	0	80	130	0	0	0	0	0	0	0	0
1.425	0	0	0	0	0	0	0	0	0	0	0	0	0	0	0	0	80	130	0	0	0	0	0	0	0	0	0	0	0	0	0	0	0	0	0	0	80	130	0	0	0	0	0	0	0	0
1.43	0	0	0	0	0	0	0	0	0	0	0	0	0	0	0	0	80	130	0	0	0	0	0	0	0	0	0	0	0	0	0	0	0	0	0	0	80	130	0	0	0	0	0	0	0	0
1.435	0	0	0	0	0	0	0	0	0	0	0	0	0	0	0	0	80	130	0	0	0	0	0	0	0	0	0	0	0	0	0	0	0	0	0	0	80	130	0	0	0	0	0	0	0	0
1.44	0	0	0	0	0	0	0	0	0	0	0	0	0	0	0	0	80	130	0	0	0	0	0	0	0	0	0	0	0	0	0	0	0	0	0	0	80	130	0	0	0	0	0	0	0	0
1.445	0	0	0	0	0	0	0	0	0	0	0	0	0	0	0	0	80	130	0	0	0	0	0	0	0	0	0	0	0	0	0	0	0	0	0	0	80	130	0	0	0	0	0	0	0	0
1.45	0	0	0	0	0	0	0	0	0	0	0	0	0	0	0	0	80	130	0	0	0	0	0	0	0	0	0	0	0	0	0	0	0	0	0	0	80	130	0	0	0	0	0	0	0	0
1.455	0	0	0	0	0	0	0	0	0	0	0	0	0	0	0	0	80	130	0	0	0	0	0	0	0	0	0	0	0	0	0	0	0	0	0	0	80	130	0	0	0	0	0	0	0	0
1.46	0	0	0	0	0	0	0	0	0	0	0	0	0	0	0	0	80	130	0	0	0	0	0	0	0	0	0	0	0	0	0	0	0	0	0	0	80	130	0	0	0	0	0	0	0	0
1.465	0	0	0	0	0	0	0	0	0	0	0	0	0	0	0	0	80	130	0	0	0	0	0	0	0	0	0	0	0	0	0	0	0	0	0	0	80	130	0	0	0	0	0	0	0	0
1.47	0	0	0	0	0	0	0	0	0	0	0	0	0	0	0	0	80	130	0	0	0	0	0	0	0	0	0	0	0	0	0	0	0	0	0	0	80	130	0	0	0	0	0	0	0	0
1.475	0	0	0	0	0	0	0	0	0	0	0	0	0	0	0	0	80	130	0	0	0	0	0	0	0	0	0	0	0	0	0	0	0	0	0	0	80	130	0	0	0	0	0	0	0	0
1.48	0	0	0	0	0	0	0	0	0	0	0	0	0	0	0	0	80	130	0	0	0	0	0	0	0	0	0	0	0	0	0	0	0	0	0	0	80	130	0	0	0	0	0	0	0	0
1.485	0	0	0	0	0	0	0	0	0	0	0	0	0	0	0	0	80	130	0	0	0	0	0	0	0	0	0	0	0	0	0	0	0	0	0	0	80	130	0	0	0	0	0	0	0	0
1.49	0	0	0	0	0	0	0	0	0	0	0	0	0	0	0	0	80	130	0	0	0	0	0	0	0	0	0	0	0	0	0	0	0	0	0	0	80	130	0	0	0	0	0	0	0	0
1.495	0	0	0	0	0	0	0	0	0	0	0	0	0	0	0	0	80	130	0	0	0	0	0	0	0	0	0	0	0	0	0	0	0	0	0	0	80	130	0	0	0	0	0	0	0	0
1.5	0	0	0	0	0	0	0	0	0	0	0	0	0	0	0	0	80	130	0	0	0	0	0	0	0	0	0	0	0	0	0	0	0	0	0	0	80	130	0	0	0	0	0	0	0	0
1.505	0	0	0	0	0	0	0	0	0	0	0	0	0	0	0	0	80	130	0	0	0	0	0	0	0	0	0	0	0	0	0	0	0	0	0	0	80	130	0	0	0	0	0	0	0	0
1.51	0	0	0	0	0	0	0	0	0	0	0	0	0	0	0	0	80	130	0	0	0	0	0	0	0	0	0	0	0	0	0	0	0	0	0	0	80	130	0	0	0	0	0	0	0	0
1.515	0	0	0	0	0	0	0	0	0	0	0	0	0	0	0	0	80	130	0	0	0	0	0	0	0	0	0	0	0	0	0	0	0	0	0	0	80	130	0	0	0	0	0	0	0	0
1.52	0	0	0	0	0	0	0	0	0	0	0	0	0	0	0	0	80	130	0	0	0	0	0	0	0	0	0	0	0	0	0	0	0	0	0	0	80	130	0	0	0	0	0	0	0	0
1.525	0	0	0	0	0	0	0	0	0	0	0	0	0	0	0	0	80	130	0	0	0	0	0	0	0	0	0	0	0	0	0	0	0	0	0	0	80	130	0	0	0	0	0	0	0	0
1.53	0	0	0	0	0	0	0	0	0	0	0	0	0	0	0	0	80	130	0	0	0	0	0	0	0	0	0	0	0	0	0	0	0	0	0	0	80	130	0	0	0	0	0	0	0	0
1.535	0	0	0	0	0	0	0	0	0	0	0	0	0	0	0	0	80	130	0	0	0	0	0	0	0	0	0	0	0	0	0	0	0	0	0	0	80	130	0	0	0	0	0	0	0	0
1.54	0	0	0	0	0	0	0	0	0	0	0	0	0	0	0	0	80	130	0	0	0	0	0	0	0	0	0	0	0	0	0	0	0	0	0	0	80	130	0	0	0	0	0	0	0	0
1.545	0	0	0	0	0	0	0	0	0	0	0	0	0	0	0	0	80	130	0	0	0	0	0	0	0	0	0	0	0	0	0	0	0	0	0	0	80	130	0	0	0	0	0	0	0	0
1.55	0	0	0	0	0	0	0	0	0	0	0	0	0	0	0	0	80	130	0	0	0	0	0	0	0	0	0	0	0	0	0	0	0	0	0	0	80	130	0	0	0	0	0	0	0	0
1.555	0	0	0	0	0	0	0	0	0	0	0	0	0	0	0	0	80	130	0	0	0	0	0	0	0	0	0	0	0	0	0	0	0	0	0	0	80	130	0	0	0	0	0	0	0	0
1.56	0	0	0	0	0	0	0	0	0	0	0	0	0	0	0	0	80	130	0	0	0	0	0	0	0	0	0	0	0	0	0	0	0	0	0	0	80	130	0	0	0	0	0	0	0	0
1.565	0	0	0	0	0	0	0	0	0	0	0	0	0	0	0	0	80	130	0	0	0	0	0	0	0	0	0	0	0	0	0	0	0	0	0	0	80	130	0	0	0	0	0	0	0	0
1.57	0	0	0	0	0	0	0	0	0	0	0	0	0	0	0	0	80	130	0	0	0	0	0	0	0	0	0	0	0	0	0	0	0	0	0	0	80	130	0	0	0	0	0	0	0	0
1.575	0	0	0	0	0	0	0	0	0	0	0	0	0	0	0	0	80	130	0	0	0	0	0	0	0	0	0	0	0	0	0	0	0	0	0	0	80	130	0	0	0	0	0	0	0	0
1.58	0	0	0	0	0	0	0	0	0	0	0	0	0	0	0	0	80	130	0	0	0	0	0	0	0	0	0	0	0	0	0	0	0	0	0	0	80	130	0	0	0	0	0	0	0	0
1.585	0	0	0	0	0	0	0	0	0	0	0	0	0	0	0	0	80	130	0	0	0	0	0	0	0	0	0	0	0	0	0	0	0	0	0	0	80	130	0	0	0	0	0	0	0	0
1.59	0	0	0	0	0	0	0	0	0	0	0	0	0	0	0	0	80	130	0	0	0	0	0	0	0	0	0	0	0	0	0	0	0	0	0	0	80	130	0	0	0	0	0	0	0	0
1.595	0	0	0	0	0	0	0	0	0	0	0	0	0	0	0	0	80	130	0	0	0	0	0	0	0	0	0	0	0	0	0	0	0	0	0	0	80	130	0	0	0	0	0	0	0	0
1.6	0	0	0	0	0	0	0	0	0	0	0	0	0	0	0	0	80	130	0	0	0	0	0	0	0	0	0	0	0	0	0	0	0	0	0	0	80	130	0	0	0	0	0	0	0	0
1.605	0	0	0	0	0	0	0	0	0	0	0	0	0	0	0	0	80	130	0	0	0	0	0	0	0	0	0	0	0	0	0	0	0	0	0	0	80	130	0	0	0	0	0	0	0	0
1.61	0	0	0	0	0	0	0	0	0	0	0	0	0	0	0	0	80	130	0	0	0	0	0	0	0	0	0	0	0	0	0	0	0	0	0	0	80	130	0	0	0	0	0	0	0	0
1.615	0	0	0	0	0	0	0	0	0	0	0	0	0	0	0	0	80	130	0	0	0	0	0	0	0	0	0	0	0	0	0	0	0	0	0	0	80	130	0	0	0	0	0	0	0	0
1.62	0	0	0	0	0	0	0	0	0	0	0	0	0	0	0	0	80	130	0	0	0	0	0	0	0	0	0	0	0	0	0	0	0	0	0	0	80	130	0	0	0	0	0	0	0	0
1.625	0	0	0	0	0	0	0	0	0	0	0	0	0	0	0	0	80	130	0	0	0	0	0	0	0	0	0	0	0	0	0	0	0	0	0	0	80	130	0	0	0	0	0	0	0	0
1.63	0	0	0	0	0	0	0	0	0	0	0	0	0	0	0	0	80	130	0	0	0	0	0	0	0	0	0	0	0	0	0	0	0	0	0	0	80	130	0	0	0	0	0	0	0	0
1.635	0	0	0	0	0	0	0	0	0	0	0	0	0	0	0	0	80	130	0	0	0	0	0	0	0	0	0	0	0	0	0	0	0	0	0	0	80	130	0	0	0	0	0	0	0	0
1.64	0	0	0	0	0	0	0	0	0	0	0	0	0	0	0	0	80	130	0	0	0	0	0	0	0	0	0	0	0	0	0	0	0	0	0	0	80	130	0	0	0	0	0	0	0	0
1.645	0	0	0	0	0	0	0	0	0	0	0	0	0	0	0	0	80	130	0	0	0	0	0	0	0	0	0	0	0	0	0	0	0	0	0	0	80	130	0	0	0	0	0	0	0	0
1.65	0	0	0	0	0	0	0	0	0	0	0	0	0	0	0	0	80	130	0	0	0	0	0	0	0	0	0	0	0	0	0	0	0	0	0	0	80	130	0	0	0	0	0	0	0	0
1.655	0	0	0	0	0	0	0	0	0	0	0	0	0	0	0	0	80	130	0	0	0	0	0	0	0	0	0	0	0	0	0	0	0	0	0	0	80	130	0	0	0	0	0	0	0	0
1.66	0	0	0	0	0	0	0	0	0	0	0	0	0	0	0	0	80	130	0	0	0	0	0	0	0	0	0	0	0	0	0	0	0	0	0	0	80	130	0	0	0	0	0	0	0	0
1.665	0	0	0	0	0	0	0	0	0	0	0	0	0	0	0	0	80	130	0	0	0	0	0	0	0	0	0	0	0	0	0	0	0	0	0	0	80	130	0	0	0	0	0	0	0	0
1.67	0	0	0	0	0	0	0	0	0	0	0	0	0	0	0	0	80	130	0	0	0	0	0	0	0	0	0	0	0	0	0	0	0	0	0	0	80	130	0	0	0	0	0	0	0	0
1.675	0	0	0	0	0	0	0	0	0	0	0	0	0	0	0	0	80	130	0	0	0	0	0	0	0	0	0	0	0	0	0	0	0	0	0	0	80	130	0	0	0	0	0	0	0	0
1.68	0	0	0	0	0	0	0	0	0	0	0	0	0	0	0	0	80	130	0	0	0	0	0	0	0	0	0	0	0	0	0	0	0	0	0	0	80	130	0	0	0	0	0	0	0	0
1.685	0	0	0	0	0	0	0	0	0	0	0	0	0	0	0	0	80	130	0	0	0	0	0	0	0	0	0	0	0	0	0	0	0	0	0	0	80	130	0	0	0	0	0	0	0	0
1.69	0	0	0	0	0	0	0	0	0	0	0	0	0	0	0	0	80	130	0	0	0	0	0	0	0	0	0	0	0	0	0	0	0	0	0	0	80	130	0	0	0	0	0	0	0	0
1.695	0	0	0	0	0	0	0	0	0	0	0	0	0	0	0	0	80	130	0	0	0	0	0	0	0	0	0	0	0	0	0	0	0	0	0	0	80	130	0	0	0	0	0	0	0	0
1.7	0	0	0	0	0	0	0	0	0	0	0	0	0	0	0	0	80	130	0	0	0	0	0	0	0	0	0	0	0	0	0	0	0	0	0	0	80	130	0	0	0	0	0	0	0	0
1.705	0	0	0	0	0	0	0	0	0	0	0	0	0	0	0	0	80	130	0	0	0	0	0	0	0	0	0	0	0	0	0	0	0	0	0	0	80	130	0	0	0	0	0	0	0	0
1.71	0	0	0	0	0	0	0	0	0	0	0	0	0	0	0	0	80	130	0	0	0	0	0	0	0	0	0	0	0	0	0	0	0	0	0	0	80	130	0	0	0	0	0	0	0	0
1.715	0	0	0	0	0	0	0	0	0	0	0	0	0	0	0	0	80	130	0	0	0	0	0	0	0	0	0	0	0	0	0	0	0	0	0	0	80	130	0	0	0	0	0	0	0	0
1.72	0	0	0	0	0	0	0	0	0	0	0	0	0	0	0	0	80	130	0	0	0	0	0	0	0	0	0	0	0	0	0	0	0	0	0	0	80	130	0	0	0	0	0	0	0	0
1.725	0	0	0	0	0	0	0	0	0	0	0	0	0	0	0	0	80	130	0	0	0	0	0	0	0	0	0	0	0	0	0	0	0	0	0	0	80	130	0	0	0	0	0	0	0	0
1.73	0	0	0	0	0	0	0	0	0	0	0	0	0	0	0	0	80	130	0	0	0	0	0	0	0	0	0	0	0	0	0	0	0	0	0	0	80	130	0	0	0	0	0	0	0	0
1.735	0	0	0	0	0	0	0	0	0	0	0	0	0	0	0	0	80	130	0	0	0	0	0	0	0	0	0	0	0	0	0	0	0	0	0	0	80	130	0	0	0	0	0	0	0	0
1.74	0	0	0	0	0	0	0	0	0	0	0	0	0	0	0	0	80	130	0	0	0	0	0	0	0	0	0	0	0	0	0	0	0	0	0	0	80	130	0	0	0	0	0	0	0	0
1.745	0	0	0	0	0	0	0	0	0	0	0	0	0	0	0	0	80	130	0	0	0	0	0	0	0	0	0	0	0	0	0	0	0	0	0	0	80	130	0	0	0	0	0	0	0	0
1.75	0	0	0	0	0	0	0	0	0	0	0	0	0	0	0	0	80	130	0	0	0	0	0	0	0	0	0	0	0	0	0	0	0	0	0	0	80	130	0	0	0	0	0	0	0	0
1.755	0	0	0	0	0	0	0	0	0	0	0	0	0	0	0	0	80	130	0	0	0	0	0	0	0	0	0	0	0	0	0	0	0	0	0	0	80	130	0	0	0	0	0	0	0	0
1.76	0	0	0	0	0	0	0	0	0	0	0	0	0	0	0	0	80	130	0	0	0	0	0	0	0	0	0	0	0	0	0	0	0	0	0	0	80	130	0	0	0	0	0	0	0	0
1.765	0	0	0	0	0	0	0	0	0	0	0	0	0	0	0	0	80	130	0	0	0	0	0	0	0	0	0	0	0	0	0	0	0	0	0	0	80	130	0	0	0	0	0	0	0	0
1.77	0	0	0	0	0	0	0	0	0	0	0	0	0	0	0	0	80	130	0	0	0	0	0	0	0	0	0	0	0	0	0	0	0	0	0	0	80	130	0	0	0	0	0	0	0	0
1.775	0	0	0	0	0	0	0	0	0	0	0	0	0	0	0	0	80	130	0	0	0	0	0	0	0	0	0	0	0	0	0	0	0	0	0	0	80	130	0	0	0	0	0	0	0	0
1.78	0	0	0	0	0	0	0	0	0	0	0	0	0	0	0	0	80	130	0	0	0	0	0	0	0	0	0	0	0	0	0	0	0	0	0	0	80	130	0	0	0	0	0	0	0	0
1.785	0	0	0	0	0	0	0	0	0	0	0	0	0	0	0	0	80	130	0	0	0	0	0	0	0	0	0	0	0	0	0	0	0	0	0	0	80	130	0	0	0	0	0	0	0	0
1.79	0	0	0	0	0	0	0	0	0	0	0	0	0	0	0	0	80	130	0	0	0	0	0	0	0	0	0	0	0	0	0	0	0	0	0	0	80	130	0	0	0	0	0	0	0	0
1.795	0	0	0	0	0	0	0	0	0	0	0	0	0	0	0	0	80	130	0	0	0	0	0	0	0	0	0	0	0	0	0	0	0	0	0	0	80	130	0	0	0	0	0	0	0	0
1.8	0	0	0	0	0	0	0	0	0	0	0	0	0	0	0	0	80	130	0	0	0	0	0	0	0	0	0	0	0	0	0	0	0	0	0	0	80	130	0	0	0	0	0	0	0	0
1.805	0	0	0	0	0	0	0	0	0	0	0	0	0	0	0	0	80	130	0	0	0	0	0	0	0	0	0	0	0	0	0	0	0	0	0	0	80	130	0	0	0	0	0	0	0	0
1.81	0	0	0	0	0	0	0	0	0	0	0	0	0	0	0	0	80	130	0	0	0	0	0	0	0	0	0	0	0	0	0	0	0	0	0	0	80	130	0	0	0	0	0	0	0	0
1.815	0	0	0	0	0	0	0	0	0	0	0	0	0	0	0	0	80	130	0	0	0	0	0	0	0	0	0	0	0	0	0	0	0	0	0	0	80	130	0	0	0	0	0	0	0	0
1.82	0	0	0	0	0	0	0	0	0	0	0	0	0	0	0	0	80	130	0	0	0	0	0	0	0	0	0	0	0	0	0	0	0	0	0	0	80	130	0	0	0	0	0	0	0	0
1.825	0	0	0	0	0	0	0	0	0	0	0	0	0	0	0	0	80	130	0	0	0	0	0	0	0	0	0	0	0	0	0	0	0	0	0	0	80	130	0	0	0	0	0	0	0	0
1.83	0	0	0	0	0	0	0	0	0	0	0	0	0	0	0	0	80	130	0	0	0	0	0	0	0	0	0	0	0	0	0	0	0	0	0	0	80	130	0	0	0	0	0	0	0	0
1.835	0	0	0	0	0	0	0	0	0	0	0	0	0	0	0	0	80	130	0	0	0	0	0	0	0	0	0	0	0	0	0	0	0	0	0	0	80	130	0	0	0	0	0	0	0	0
1.84	0	0	0	0	0	0	0	0	0	0	0	0	0	0	0	0	80	130	0	0	0	0	0	0	0	0	0	0	0	0	0	0	0	0	0	0	80	130	0	0	0	0	0	0	0	0
1.845	0	0	0	0	0	0	0	0	0	0	0	0	0	0	0	0	80	130	0	0	0	0	0	0	0	0	0	0	0	0	0	0	0	0	0	0	80	130	0	0	0	0	0	0	0	0
1.85	0	0	0	0	0	0	0	0	0	0	0	0	0	0	0	0	80	130	0	0	0	0	0	0	0	0	0	0	0	0	0	0	0	0	0	0	80	130	0	0	0	0	0	0	0	0
1.855	0	0	0	0	0	0	0	0	0	0	0	0	0	0	0	0	80	130	0	0	0	0	0	0	0	0	0	0	0	0	0	0	0	0	0	0	80	130	0	0	0	0	0	0	0	0
1.86	0	0	0	0	0	0	0	0	0	0	0	0	0	0	0	0	80	130	0	0	0	0	0	0	0	0	0	0	0	0	0	0	0	0	0	0	80	130	0	0	0	0	0	0	0	0
1.865	0	0	0	0	0	0	0	0	0	0	0	0	0	0	0	0	80	130	0	0	0	0	0	0	0	0	0	0	0	0	0	0	0	0	0	0	80	130	0	0	0	0	0	0	0	0
1.87	0	0	0	0	0	0	0	0	0	0	0	0	0	0	0	0	80	130	0	0	0	0	0	0	0	0	0	0	0	0	0	0	0	0	0	0	80	130	0	0	0	0	0	0	0	0
1.875	0	0	0	0	0	0	0	0	0	0	0	0	0	0	0	0	80	130	0	0	0	0	0	0	0	0	0	0	0	0	0	0	0	0	0	0	80	130	0	0	0	0	0	0	0	0
1.88	0	0	0	0	0	0	0	0	0	0	0	0	0	0	0	0	80	130	0	0	0	0	0	0	0	0	0	0	0	0	0	0	0	0	0	0	80	130	0	0	0	0	0	0	0	0
1.885	0	0	0	0	0	0	0	0	0	0	0	0	0	0	0	0	80	130	0	0	0	0	0	0	0	0	0	0	0	0	0	0	0	0	0	0	80	130	0	0	0	0	0	0	0	0
1.89	0	0	0	0	0	0	0	0	0	0	0	0	0	0	0	0	80	130	0	0	0	0	0	0	0	0	0	0	0	0	0	0	0	0	0	0	80	130	0	0	0	0	0	0	0	0
1.895	0	0	0	0	0	0	0	0	0	0	0	0	0	0	0	0	80	130	0	0	0	0	0	0	0	0	0	0	0	0	0	0	0	0	0	0	80	130	0	0	0	0	0	0	0	0
1.9	0	0	0	0	0	0	0	0	0	0	0	0	0	0	0	0	80	130	0	0	0	0	0	0	0	0	0	0	0	0	0	0	0	0	0	0	80	130	0	0	0	0	0	0	0	0
1.905	0	0	0	0	0	0	0	0	0	0	0	0	0	0	0	0	80	130	0	0	0	0	0	0	0	0	0	0	0	0	0	0	0	0	0	0	80	130	0	0	0	0	0	0	0	0
1.91	0	0	0	0	0	0	0	0	0	0	0	0	0	0	0	0	80	130	0	0	0	0	0	0	0	0	0	0	0	0	0	0	0	0	0	0	80	130	0	0	0	0	0	0	0	0
1.915	0	0	0	0	0	0	0	0	0	0	0	0	0	0	0	0	80	130	0	0	0	0	0	0	0	0	0	0	0	0	0	0	0	0	0	0	80	130	0	0	0	0	0	0	0	0
1.92	0	0	0	0	0	0	0	0	0	0	0	0	0	0	0	0	80	130	0	0	0	0	0	0	0	0	0	0	0	0	0	0	0	0	0	0	80	130	0	0	0	0	0	0	0	0
1.925	0	0	0	0	0	0	0	0	0	0	0	0	0	0	0	0	80	130	0	0	0	0	0	0	0	0	0	0	0	0	0	0	0	0	0	0	80	130	0	0	0	0	0	0	0	0
1.93	0	0	0	0	0	0	0	0	0	0	0	0	0	0	0	0	80	130	0	0	0	0	0	0	0	0	0	0	0	0	0	0	0	0	0	0	80	130	0	0	0	0	0	0	0	0
1.935	0	0	0	0	0	0	0	0	0	0	0	0	0	0	0	0	80	130	0	0	0	0	0	0	0	0	0	0	0	0	0	0	0	0	0	0	80	130	0	0	0	0	0	0	0	0
1.94	0	0	0	0	0	0	0	0	0	0	0	0	0	0	0	0	80	130	0	0	0	0	0	0	0	0	0	0	0	0	0	0	0	0	0	0	80	130	0	0	0	0	0	0	0	0
1.945	0	0	0	0	0	0	0	0	0	0	0	0	0	0	0	0	80	130	0	0	0	0	0	0	0	0	0	0	0	0	0	0	0	0	0	0	80	130	0	0	0	0	0	0	0	0
1.95	0	0	0	0	0	0	0	0	0	0	0	0	0	0	0	0	80	130	0	0	0	0	0	0	0	0	0	0	0	0	0	0	0	0	0	0	80	130	0	0	0	0	0	0	0	0
1.955	0	0	0	0	0	0	0	0	0	0	0	0	0	0	0	0	80	130	0	0	0	0	0	0	0	0	0	0	0	0	0	0	0	0	0	0	80	130	0	0	0	0	0	0	0	0
1.96	0	0	0	0	0	0	0	0	0	0	0	0	0	0	0	0	80	130	0	0	0	0	0	0	0	0	0	0	0	0	0	0	0	0	0	0	80	130	0	0	0	0	0	0	0	0
1.965	0	0	0	0	0	0	0	0	0	0	0	0	0	0	0	0	80	130	0	0	0	0	0	0	0	0	0	0	0	0	0	0	0	0	0	0	80	130	0	0	0	0	0	0	0	0
1.97	0	0	0	0	0	0	0	0	0	0	0	0	0	0	0	0	80	130	0	0	0	0	0	0	0	0	0	0	0	0	0	0	0	0	0	0	80	130	0	0	0	0	0	0	0	0
1.975	0	0	0	0	0	0	0	0	0	0	0	0	0	0	0	0	80	130	0	0	0	0	0	0	0	0	0	0	0	0	0	0	0	0	0	0	80	130	0	0	0	0	0	0	0	0
1.98	0	0	0	0	0	0	0	0	0	0	0	0	0	0	0	0	80	130	0	0	0	0	0	0	0	0	0	0	0	0	0	0	0	0	0	0	80	130	0	0	0	0	0	0	0	0
1.985	0	0	0	0	0	0	0	0	0	0	0	0	0	0	0	0	80	130	0	0	0	0	0	0	0	0	0	0	0	0	0	0	0	0	0	0	80	130	0	0	0	0	0	0	0	0
1.99	0	0	0	0	0	0	0	0	0	0	0	0	0	0	0	0	80	130	0	0	0	0	0	0	0	0	0	0	0	0	0	0	0	0	0	0	80	130	0	0	0	0	0	0	0	0
1.995	0	0	0	0	0	0	0	0	0	0	0	0	0	0	0	0	80	130	0	0	0	0	0	0	0	0	0	0	0	0	0	0	0	0	0	0	80	130	0	0	0	0	0	0	0	0
2	0	0	0	0	0	0	0	0	0	0	0	0	0	0	0	0	80	130	0	0	0	0	0	0	0	0	0	0	0	0	0	0	0	0	0	0	80	130	0	0	0	0	0	0	0	0
